# Supplementary material for: Structural Conservation and Transcriptional Plasticity of atp2a1 in Acrossocheilus fasciatus Under Temperature and Flow Acclimation
Source: Genes (Basel). 2025 Nov 15;16(11):1385. doi: 10.3390/genes16111385 (PMC12652649; doi:10.3390/genes16111385)
Supplement: Supplementary file 1 [file genes-16-01385-s001.zip]

Archive with 7 entries (7 files):
- genes-3910373-supplementary figures and tables.pdf
- Supplementary Material S1.pdf
- Supplementary Material S2.pdb
- Supplementary Material S3.pdb
- Supplementary Material S4.pdf
- Supplementary Material S5.xlsx
- Supplementary Material S6.xlsx
