# Supplementary material for: Structural Conservation and Transcriptional Plasticity of atp2a1 in Acrossocheilus fasciatus Under Temperature and Flow Acclimation
Source: Genes (Basel). 2025 Nov 15;16(11):1385. doi: 10.3390/genes16111385 (PMC12652649; doi:10.3390/genes16111385)
Supplement: Supplementary file 1 [file genes-16-01385-s001.zip › Supplementary Material S2.pdb]

TITLE     SWISS-MODEL SERVER (https://swissmodel.expasy.org)
TITLE    2 Untitled Project
EXPDTA    THEORETICAL MODEL (SWISS-MODEL SERVER)
AUTHOR    SWISS-MODEL SERVER (SEE REFERENCE IN JRNL Records)
REVDAT   1   30-OCT-25 1MOD    1       13:05
JRNL        AUTH   A.WATERHOUSE,M.BERTONI,S.BIENERT,G.STUDER,G.TAURIELLO,
JRNL        AUTH 2 R.GUMIENNY,F.T.HEER,T.A.P.DE BEER,C.REMPFER,L.BORDOLI,
JRNL        AUTH 3 R.LEPORE,T.SCHWEDE
JRNL        TITL   SWISS-MODEL: HOMOLOGY MODELLING OF PROTEIN STRUCTURES AND
JRNL        TITL 2 COMPLEXES
JRNL        REF    NUCLEIC.ACIDS.RES..           V.  46 W296  2018
JRNL        PMID   29788355
JRNL        DOI    10.1093/nar/gky427
REMARK   1
REMARK   1 REFERENCE 1
REMARK   1  AUTH   S.BIENERT,A.WATERHOUSE,T.A.P.DE BEER,G.TAURIELLO,G.STUDER,
REMARK   1  AUTH 2 L.BORDOLI,T.SCHWEDE
REMARK   1  TITL   THE SWISS-MODEL REPOSITORY - NEW FEATURES AND FUNCTIONALITY
REMARK   1  REF    NUCLEIC.ACIDS.RES..           V.  45       2017
REMARK   1  REFN                   ISSN 0305-1048
REMARK   1  PMID   27899672
REMARK   1  DOI    10.1093/nar/gkw1132
REMARK   1
REMARK   1 REFERENCE 2
REMARK   1  AUTH   N.GUEX,M.C.PEITSCH,T.SCHWEDE
REMARK   1  TITL   AUTOMATED COMPARATIVE PROTEIN STRUCTURE MODELING WITH
REMARK   1  TITL 2 SWISS-MODEL AND SWISS-PDBVIEWER: A HISTORICAL PERSPECTIVE
REMARK   1  REF    ELECTROPHORESIS               V.  30       2009
REMARK   1  REFN                   ISSN 0173-0835
REMARK   1  PMID   19517507
REMARK   1  DOI    10.1002/elps.200900140
REMARK   1
REMARK   1 REFERENCE 3
REMARK   1  AUTH   G.STUDER,G.TAURIELLO,S.BIENERT,M.BIASINI,N.JOHNER,T.SCHWEDE
REMARK   1  TITL   PROMOD3 - A VERSATILE HOMOLOGY MODELLING TOOLBOX
REMARK   1  REF    PLOS COMP. BIOL.              V.  17       2021
REMARK   1  REFN                   ISSN 
REMARK   1  PMID   33507980
REMARK   1  DOI    10.1371/journal.pcbi.1008667
REMARK   1
REMARK   1 REFERENCE 4
REMARK   1  AUTH   G.STUDER,C.REMPFER,A.WATERHOUSE,R.GUMIENNY,J.HAAS,T.SCHWEDE
REMARK   1  TITL   QMEANDISCO - DISTANCE CONSTRAINTS APPLIED ON MODEL QUALITY 
REMARK   1  TITL 2 ESTIMATION
REMARK   1  REF    BIOINFORMATICS                V.  36       2020
REMARK   1  REFN                   ISSN 
REMARK   1  PMID   31697312
REMARK   1  DOI    10.1093/bioinformatics/btz828
REMARK   1
REMARK   1 REFERENCE 5
REMARK   1  AUTH   P.BENKERT,M.BIASINI,T.SCHWEDE
REMARK   1  TITL   TOWARD THE ESTIMATION OF THE ABSOLUTE QUALITY OF INDIVIDUAL
REMARK   1  TITL 2 PROTEIN STRUCTURE MODELS
REMARK   1  REF    BIOINFORMATICS                V.  27       2011
REMARK   1  REFN                   ISSN 1367-4803
REMARK   1  PMID   21134891
REMARK   1  DOI    10.1093/bioinformatics/btq662
REMARK   1
REMARK   1 REFERENCE 6
REMARK   1  AUTH   M.BERTONI,F.KIEFER,M.BIASINI,L.BORDOLI,T.SCHWEDE
REMARK   1  TITL   MODELING PROTEIN QUATERNARY STRUCTURE OF HOMO- AND
REMARK   1  TITL 2 HETERO-OLIGOMERS BEYOND BINARY INTERACTIONS BY HOMOLOGY
REMARK   1  REF    SCI.REP.                      V.   7       2017
REMARK   1  REFN                   ISSN
REMARK   1  PMID   28874689
REMARK   1  DOI    10.1038/s41598-017-09654-8
REMARK   1
REMARK   1 DISCLAIMER
REMARK   1 The SWISS-MODEL SERVER produces theoretical models for proteins.
REMARK   1 The results of any theoretical modelling procedure is
REMARK   1 NON-EXPERIMENTAL and MUST be considered with care. These models may
REMARK   1 contain significant errors. This is especially true for automated
REMARK   1 modeling since there is no human intervention during model
REMARK   1 building. Please read the header section and the logfile carefully
REMARK   1 to know what templates and alignments were used during the model
REMARK   1 building process. All information by the SWISS-MODEL SERVER is
REMARK   1 provided "AS-IS", without any warranty, expressed or implied.
REMARK   2
REMARK   2 COPYRIGHT NOTICE
REMARK   2 This SWISS-MODEL protein model is copyright. It is produced by the
REMARK   2 SWISS-MODEL server, developed by the Computational Structural
REMARK   2 Biology Group at the SIB Swiss Institute of Bioinformatics at the
REMARK   2 Biozentrum, University of Basel (https://swissmodel.expasy.org). This
REMARK   2 model is licensed under the CC BY-SA 4.0 Creative Commons
REMARK   2 Attribution-ShareAlike 4.0 International License
REMARK   2 (https://creativecommons.org/licenses/by-sa/4.0/legalcode), i.e. you
REMARK   2 can copy and redistribute the model in any medium or format,
REMARK   2 transform and build upon the model for any purpose, even
REMARK   2 commercially, under the following terms:
REMARK   2 Attribution - You must give appropriate credit, provide a link to
REMARK   2 the license, and indicate if changes were made. You may do so in any
REMARK   2 reasonable manner, but not in any way that suggests the licensor
REMARK   2 endorses you or your use. When you publish, patent or distribute
REMARK   2 results that were fully or partially based on the model, please cite
REMARK   2 the corresponding papers mentioned under JRNL.
REMARK   2 ShareAlike - If you remix, transform, or build upon the material,
REMARK   2 you must distribute your contributions under the same license as the
REMARK   2 original.
REMARK   2 No additional restrictions - you may not apply legal terms or
REMARK   2 technological measures that legally restrict others from doing
REMARK   2 anything the license permits.
REMARK   2 Find a human-readable summary of (and not a substitute for) the
REMARK   2 CC BY-SA 4.0 license at this link:
REMARK   2 https://creativecommons.org/licenses/by-sa/4.0/
REMARK   3 
REMARK   3 MODEL INFORMATION
REMARK   3  SMVERSN 2025-10.9
REMARK   3  ENGIN   PROMOD3
REMARK   3  VERSN   3.6.0
REMARK   3  OSTAT   monomer
REMARK   3  OSRSN   PREDICTION
REMARK   3  QSPRD   0.000
REMARK   3  GMQE    0.81
REMARK   3  QMNV    4.5.0
REMARK   3  QMNDG   0.78
REMARK   3  MODT    FALSE
REMARK   3 
REMARK   3 MODEL LIGAND 1
REMARK   3  NAME    CA
REMARK   3  BIND    A.304
REMARK   3  BIND 2  A.305
REMARK   3  BIND 3  A.306
REMARK   3  BIND 4  A.307
REMARK   3  BIND 5  A.309
REMARK   3  BIND 6  A.765
REMARK   3  BIND 7  A.793
REMARK   3  BIND 8  A.797
REMARK   3  BIND 9  _.1
REMARK   3 
REMARK   3 MODEL LIGAND 2
REMARK   3  NAME    CA
REMARK   3  BIND    A.764
REMARK   3  BIND 2  A.765
REMARK   3  BIND 3  A.768
REMARK   3  BIND 4  A.796
REMARK   3  BIND 5  A.797
REMARK   3  BIND 6  A.905
REMARK   3  BIND 7  _.2
REMARK   3 
REMARK   3 MODEL LIGAND 3
REMARK   3  NAME    PCW
REMARK   3  BIND    A.98
REMARK   3  BIND 2  A.99
REMARK   3  BIND 3  A.102
REMARK   3  BIND 4  _.18
REMARK   3 
REMARK   3 MODEL LIGAND 4
REMARK   3  NAME    PCW
REMARK   3  BIND    A.75
REMARK   3  BIND 2  A.78
REMARK   3  BIND 3  A.290
REMARK   3  BIND 4  _.33
REMARK   3 
REMARK   3 MODEL LIGAND 5
REMARK   3  NAME    PCW
REMARK   3  BIND    A.287
REMARK   3  BIND 2  A.288
REMARK   3  BIND 3  A.289
REMARK   3  BIND 4  _.35
REMARK   3 
REMARK   3 TEMPLATE 1
REMARK   3  PDBID   5xa7
REMARK   3  CHAIN   A
REMARK   3  MMCIF   A
REMARK   3  PDBV    2025-10-24
REMARK   3  SMTLE   5xa7.1.A
REMARK   3  SMTLV   2025-10-29
REMARK   3  MTHD    X-RAY DIFFRACTION 3.20 A
REMARK   3  FOUND   BLAST
REMARK   3  GMQE    0.85
REMARK   3  SIM     0.56
REMARK   3  SID     83.75
REMARK   3  OSTAT   monomer
REMARK   3  LIGND   CA
REMARK   3  LIGND 2 CA
REMARK   3  LIGND 3 PCW
REMARK   3  LIGND 4 PCW
REMARK   3  LIGND 5 PCW
REMARK   3  LIGND 6 PCW
REMARK   3  LIGND 7 PCW
REMARK   3  LIGND 8 PCW
REMARK   3  LIGND 9 PCW
REMARK   3  LIGND 10 PCW
REMARK   3  LIGND 11 PCW
REMARK   3  LIGND 12 PCW
REMARK   3  LIGND 13 PCW
REMARK   3  LIGND 14 PCW
REMARK   3  LIGND 15 PCW
REMARK   3  LIGND 16 PCW
REMARK   3  LIGND 17 PCW
REMARK   3  LIGND 18 PCW
REMARK   3  LIGND 19 PCW
REMARK   3  LIGND 20 PCW
REMARK   3  LIGND 21 PCW
REMARK   3  ALN A TRG MEDAHAKSPAECLAYFAVNETTGLSPDQFKKNLAKYGYNELPAEEGKSIWDLIIEQFE
REMARK   3  ALN A TRG DLLVRILLLAACISFVLAWFEEGEETVTAFVEPFVILLILIANAIVGVWQERNAESAI
REMARK   3  ALN A TRG EALKEYEPEMGKVYRSDRKNVQMIKAREIVPGDIVEVSVGDKVPADIRITAIRSTTLR
REMARK   3  ALN A TRG VDQSILTGESVSVIKHTEPVPDLRAVNQDKKNMLFSGTNIAAGKAIGVAVATGVSTEI
REMARK   3  ALN A TRG GKIRDQMAATEQEKTPLQQKLDEFGEQLSKVISLICVAVWMINIGHFNDPVHGGSWIR
REMARK   3  ALN A TRG GAVYYFKIAVALAVAAIPEGLPAVITTCLALGTRRMAKKNAIVRSLPSVETLGCTSVI
REMARK   3  ALN A TRG CSDKTGTLTTNQMCVTKMFVIDRVDGDHVELDSFDISGSKYTPEGEVTKSGARVDCGQ
REMARK   3  ALN A TRG YDGLVELATICALCNDSSLDYNETKKIYEKVGEATETALCCLVEKMNVFKSNVNNLSK
REMARK   3  ALN A TRG IERANACCSVVKQLMKKNFTLEFSRDRKSMSVYCTPTKGD---AGSKMFVKGAPEGVI
REMARK   3  ALN A TRG DRCSYVRVGSTRVPLTGVVKDKIMSVIKEWGTGRDTLRCLALATRDNPLKVEEMNLED
REMARK   3  ALN A TRG STKFGDYETDLTFVGCVGMLDPPRKEVTGSIELCRAAGIRVIMITGDNKGTAVAICRR
REMARK   3  ALN A TRG IGIFTEEEDVTGKAYTGREFDDLPRSEQSEAVCKACCFARVEPSHKSKIVEFLQSYDE
REMARK   3  ALN A TRG ITAMTGDGVNDAPALKKAEIGIAMGSGTAVAKSASEMVLADDNFSSIVAAVEEGRAIY
REMARK   3  ALN A TRG NNMKQFIRYLISSNVGEVVCIFLTAALGLPEALIPVQLLWVNLVTDGLPATALGFNPP
REMARK   3  ALN A TRG DLDIMGKPPRSAKEPLISGWLFFRYMAIGGYVGAATVAGAANWFLYDDEGPHVTYYQL
REMARK   3  ALN A TRG SHFMQCHDENEDFAGVECEVFEAAPPMTMALSVLVTIEMFNALNSLSENQSLLRMPPW
REMARK   3  ALN A TRG SNFWLVSAMTLSMSLHFMIIYVDPLPMIFKLTHLNVEQWMVVLKLSFPVILIDEVLKF
REMARK   3  ALN A TRG VARNYLEA
REMARK   3  ALN A TPL MEAAHSKSTEECLAYFGVSETTGLTPDQVKRHLEKYGHNELPAEEGKSLWELVIEQFE
REMARK   3  ALN A TPL DLLVRILLLAACISFVLAWFEEGEETITAFVEPFVILLILIANAIVGVWQERNAENAI
REMARK   3  ALN A TPL EALKEYEPEMGKVYRADRKSVQRIKARDIVPGDIVEVAVGDKVPADIRILSIKSTTLR
REMARK   3  ALN A TPL VDQSILTGESVSVIKHTEPVPDPRAVNQDKKNMLFSGTNIAAGKALGIVATTGVSTEI
REMARK   3  ALN A TPL GKIRDQMAATEQDKTPLQQKLDEFGEQLSKVISLICVAVWLINIGHFNDPVHGGSWIR
REMARK   3  ALN A TPL GAIYYFKIAVALAVAAIPEGLPAVITTCLALGTRRMAKKNAIVRSLPSVETLGCTSVI
REMARK   3  ALN A TPL CSDKTGTLTTNQMSVCKMFIIDKVDGDFCSLNEFSITGSTYAPEGEVLKNDKPIRSGQ
REMARK   3  ALN A TPL FDGLVELATICALCNDSSLDFNETKGVYEKVGEATETALTTLVEKMNVFNTEVRNLSK
REMARK   3  ALN A TPL VERANACNSVIRQLMKKEFTLEFSRDRKSMSVYCSPAKSSRAAVGNKMFVKGAPEGVI
REMARK   3  ALN A TPL DRCNYVRVGTTRVPMTGPVKEKILSVIKEWGTGRDTLRCLALATRDTPPKREEMVLDD
REMARK   3  ALN A TPL SSRFMEYETDLTFVGVVGMLDPPRKEVMGSIQLCRDAGIRVIMITGDNKGTAIAICRR
REMARK   3  ALN A TPL IGIFGENEEVADRAYTGREFDDLPLAEQREACRRACCFARVEPSHKSKIVEYLQSYDE
REMARK   3  ALN A TPL ITAMTGDGVNDAPALKKAEIGIAMGSGTAVAKTASEMVLADDNFSTIVAAVEEGRAIY
REMARK   3  ALN A TPL NNMKQFIRYLISSNVGEVVCIFLTAALGLPEALIPVQLLWVNLVTDGLPATALGFNPP
REMARK   3  ALN A TPL DLDIMDRPPRSPKEPLISGWLFFRYMAIGGYVGAATVGAAAWWFMYAEDGPGVTYHQL
REMARK   3  ALN A TPL THFMQCTEDHPHFEGLDCEIFEAPEPMTMALSVLVTIEMCNALNSLSENQSLMRMPPW
REMARK   3  ALN A TPL VNIWLLGSICLSMSLHFLILYVDPLPMIFKLKALDLTQWLMVLKISLPVIGLDEILKF
REMARK   3  ALN A TPL IARNYLEG
REMARK   3  ALN A OFF 1
ATOM      1  N   MET A   1      86.322  21.819  52.770  1.00  0.73           N  
ATOM      2  CA  MET A   1      87.033  21.752  54.094  1.00  0.73           C  
ATOM      3  C   MET A   1      86.576  20.539  54.869  1.00  0.73           C  
ATOM      4  O   MET A   1      85.486  20.549  55.442  1.00  0.73           O  
ATOM      5  CB  MET A   1      86.748  23.032  54.945  1.00  0.73           C  
ATOM      6  CG  MET A   1      87.254  22.973  56.413  1.00  0.73           C  
ATOM      7  SD  MET A   1      87.245  24.557  57.314  1.00  0.73           S  
ATOM      8  CE  MET A   1      85.522  25.096  57.143  1.00  0.73           C  
ATOM      9  N   GLU A   2      87.359  19.450  54.907  1.00  0.69           N  
ATOM     10  CA  GLU A   2      86.886  18.226  55.525  1.00  0.69           C  
ATOM     11  C   GLU A   2      87.026  18.296  57.037  1.00  0.69           C  
ATOM     12  O   GLU A   2      87.839  19.054  57.565  1.00  0.69           O  
ATOM     13  CB  GLU A   2      87.502  16.964  54.870  1.00  0.69           C  
ATOM     14  CG  GLU A   2      87.327  16.986  53.320  1.00  0.69           C  
ATOM     15  CD  GLU A   2      85.967  17.535  52.839  1.00  0.69           C  
ATOM     16  OE1 GLU A   2      84.955  16.803  52.963  1.00  0.69           O  
ATOM     17  OE2 GLU A   2      85.955  18.723  52.376  1.00  0.69           O  
ATOM     18  N   ASP A   3      86.150  17.571  57.763  1.00  0.78           N  
ATOM     19  CA  ASP A   3      86.066  17.555  59.213  1.00  0.78           C  
ATOM     20  C   ASP A   3      85.972  18.926  59.900  1.00  0.78           C  
ATOM     21  O   ASP A   3      86.581  19.207  60.933  1.00  0.78           O  
ATOM     22  CB  ASP A   3      87.123  16.608  59.833  1.00  0.78           C  
ATOM     23  CG  ASP A   3      86.855  15.181  59.376  1.00  0.78           C  
ATOM     24  OD1 ASP A   3      85.670  14.754  59.445  1.00  0.78           O  
ATOM     25  OD2 ASP A   3      87.817  14.494  58.959  1.00  0.78           O  
ATOM     26  N   ALA A   4      85.109  19.819  59.368  1.00  0.85           N  
ATOM     27  CA  ALA A   4      84.903  21.148  59.912  1.00  0.85           C  
ATOM     28  C   ALA A   4      84.090  21.163  61.194  1.00  0.85           C  
ATOM     29  O   ALA A   4      84.088  22.136  61.945  1.00  0.85           O  
ATOM     30  CB  ALA A   4      84.147  22.013  58.899  1.00  0.85           C  
ATOM     31  N   HIS A   5      83.379  20.060  61.493  1.00  0.85           N  
ATOM     32  CA  HIS A   5      82.729  19.855  62.773  1.00  0.85           C  
ATOM     33  C   HIS A   5      83.735  19.753  63.910  1.00  0.85           C  
ATOM     34  O   HIS A   5      83.498  20.264  65.000  1.00  0.85           O  
ATOM     35  CB  HIS A   5      81.827  18.601  62.791  1.00  0.85           C  
ATOM     36  CG  HIS A   5      82.553  17.320  62.549  1.00  0.85           C  
ATOM     37  ND1 HIS A   5      82.973  17.021  61.267  1.00  0.85           N  
ATOM     38  CD2 HIS A   5      82.963  16.368  63.423  1.00  0.85           C  
ATOM     39  CE1 HIS A   5      83.639  15.882  61.391  1.00  0.85           C  
ATOM     40  NE2 HIS A   5      83.658  15.449  62.674  1.00  0.85           N  
ATOM     41  N   ALA A   6      84.886  19.098  63.654  1.00  0.88           N  
ATOM     42  CA  ALA A   6      86.003  18.955  64.567  1.00  0.88           C  
ATOM     43  C   ALA A   6      86.680  20.273  64.904  1.00  0.88           C  
ATOM     44  O   ALA A   6      87.215  20.471  65.991  1.00  0.88           O  
ATOM     45  CB  ALA A   6      87.022  17.960  63.978  1.00  0.88           C  
ATOM     46  N   LYS A   7      86.684  21.204  63.939  1.00  0.84           N  
ATOM     47  CA  LYS A   7      87.325  22.498  64.054  1.00  0.84           C  
ATOM     48  C   LYS A   7      86.436  23.562  64.704  1.00  0.84           C  
ATOM     49  O   LYS A   7      85.205  23.548  64.627  1.00  0.84           O  
ATOM     50  CB  LYS A   7      87.860  22.947  62.669  1.00  0.84           C  
ATOM     51  CG  LYS A   7      89.318  22.537  62.378  1.00  0.84           C  
ATOM     52  CD  LYS A   7      89.625  21.027  62.389  1.00  0.84           C  
ATOM     53  CE  LYS A   7      91.119  20.710  62.516  1.00  0.84           C  
ATOM     54  NZ  LYS A   7      91.608  21.162  63.841  1.00  0.84           N  
ATOM     55  N   SER A   8      87.062  24.525  65.413  1.00  0.88           N  
ATOM     56  CA  SER A   8      86.414  25.666  66.054  1.00  0.88           C  
ATOM     57  C   SER A   8      85.923  26.695  65.031  1.00  0.88           C  
ATOM     58  O   SER A   8      86.389  26.659  63.889  1.00  0.88           O  
ATOM     59  CB  SER A   8      87.313  26.336  67.146  1.00  0.88           C  
ATOM     60  OG  SER A   8      88.328  27.197  66.616  1.00  0.88           O  
ATOM     61  N   PRO A   9      85.001  27.628  65.320  1.00  0.90           N  
ATOM     62  CA  PRO A   9      84.699  28.758  64.436  1.00  0.90           C  
ATOM     63  C   PRO A   9      85.921  29.518  63.946  1.00  0.90           C  
ATOM     64  O   PRO A   9      86.011  29.815  62.759  1.00  0.90           O  
ATOM     65  CB  PRO A   9      83.745  29.647  65.252  1.00  0.90           C  
ATOM     66  CG  PRO A   9      83.091  28.684  66.246  1.00  0.90           C  
ATOM     67  CD  PRO A   9      84.210  27.687  66.553  1.00  0.90           C  
ATOM     68  N   ALA A  10      86.881  29.816  64.846  1.00  0.90           N  
ATOM     69  CA  ALA A  10      88.116  30.505  64.532  1.00  0.90           C  
ATOM     70  C   ALA A  10      89.018  29.745  63.564  1.00  0.90           C  
ATOM     71  O   ALA A  10      89.533  30.320  62.607  1.00  0.90           O  
ATOM     72  CB  ALA A  10      88.869  30.830  65.839  1.00  0.90           C  
ATOM     73  N   GLU A  11      89.183  28.418  63.751  1.00  0.84           N  
ATOM     74  CA  GLU A  11      89.898  27.563  62.815  1.00  0.84           C  
ATOM     75  C   GLU A  11      89.250  27.517  61.437  1.00  0.84           C  
ATOM     76  O   GLU A  11      89.914  27.635  60.409  1.00  0.84           O  
ATOM     77  CB  GLU A  11      89.980  26.127  63.363  1.00  0.84           C  
ATOM     78  CG  GLU A  11      90.962  25.966  64.541  1.00  0.84           C  
ATOM     79  CD  GLU A  11      90.866  24.528  65.040  1.00  0.84           C  
ATOM     80  OE1 GLU A  11      89.778  24.199  65.588  1.00  0.84           O  
ATOM     81  OE2 GLU A  11      91.800  23.709  64.801  1.00  0.84           O  
ATOM     82  N   CYS A  12      87.913  27.383  61.390  1.00  0.91           N  
ATOM     83  CA  CYS A  12      87.137  27.386  60.162  1.00  0.91           C  
ATOM     84  C   CYS A  12      87.157  28.708  59.396  1.00  0.91           C  
ATOM     85  O   CYS A  12      87.286  28.717  58.173  1.00  0.91           O  
ATOM     86  CB  CYS A  12      85.690  26.926  60.452  1.00  0.91           C  
ATOM     87  SG  CYS A  12      85.657  25.162  60.918  1.00  0.91           S  
ATOM     88  N   LEU A  13      87.068  29.867  60.087  1.00  0.88           N  
ATOM     89  CA  LEU A  13      87.277  31.183  59.488  1.00  0.88           C  
ATOM     90  C   LEU A  13      88.694  31.382  58.953  1.00  0.88           C  
ATOM     91  O   LEU A  13      88.896  31.896  57.852  1.00  0.88           O  
ATOM     92  CB  LEU A  13      86.965  32.319  60.499  1.00  0.88           C  
ATOM     93  CG  LEU A  13      85.472  32.484  60.856  1.00  0.88           C  
ATOM     94  CD1 LEU A  13      85.310  33.433  62.054  1.00  0.88           C  
ATOM     95  CD2 LEU A  13      84.652  33.012  59.670  1.00  0.88           C  
ATOM     96  N   ALA A  14      89.716  30.938  59.715  1.00  0.88           N  
ATOM     97  CA  ALA A  14      91.111  30.969  59.322  1.00  0.88           C  
ATOM     98  C   ALA A  14      91.436  30.133  58.084  1.00  0.88           C  
ATOM     99  O   ALA A  14      92.222  30.556  57.240  1.00  0.88           O  
ATOM    100  CB  ALA A  14      91.994  30.545  60.511  1.00  0.88           C  
ATOM    101  N   TYR A  15      90.800  28.950  57.924  1.00  0.87           N  
ATOM    102  CA  TYR A  15      90.994  28.017  56.817  1.00  0.87           C  
ATOM    103  C   TYR A  15      90.792  28.643  55.433  1.00  0.87           C  
ATOM    104  O   TYR A  15      91.555  28.388  54.505  1.00  0.87           O  
ATOM    105  CB  TYR A  15      90.017  26.817  57.007  1.00  0.87           C  
ATOM    106  CG  TYR A  15      90.258  25.671  56.048  1.00  0.87           C  
ATOM    107  CD1 TYR A  15      90.982  24.533  56.445  1.00  0.87           C  
ATOM    108  CD2 TYR A  15      89.720  25.707  54.750  1.00  0.87           C  
ATOM    109  CE1 TYR A  15      91.148  23.451  55.567  1.00  0.87           C  
ATOM    110  CE2 TYR A  15      89.905  24.639  53.863  1.00  0.87           C  
ATOM    111  CZ  TYR A  15      90.601  23.502  54.281  1.00  0.87           C  
ATOM    112  OH  TYR A  15      90.751  22.412  53.402  1.00  0.87           O  
ATOM    113  N   PHE A  16      89.759  29.493  55.271  1.00  0.87           N  
ATOM    114  CA  PHE A  16      89.508  30.196  54.019  1.00  0.87           C  
ATOM    115  C   PHE A  16      89.958  31.650  54.068  1.00  0.87           C  
ATOM    116  O   PHE A  16      89.790  32.387  53.097  1.00  0.87           O  
ATOM    117  CB  PHE A  16      87.997  30.173  53.669  1.00  0.87           C  
ATOM    118  CG  PHE A  16      87.577  28.790  53.275  1.00  0.87           C  
ATOM    119  CD1 PHE A  16      88.001  28.258  52.047  1.00  0.87           C  
ATOM    120  CD2 PHE A  16      86.728  28.027  54.095  1.00  0.87           C  
ATOM    121  CE1 PHE A  16      87.593  26.982  51.646  1.00  0.87           C  
ATOM    122  CE2 PHE A  16      86.299  26.759  53.683  1.00  0.87           C  
ATOM    123  CZ  PHE A  16      86.746  26.230  52.466  1.00  0.87           C  
ATOM    124  N   ALA A  17      90.553  32.084  55.199  1.00  0.90           N  
ATOM    125  CA  ALA A  17      91.009  33.440  55.455  1.00  0.90           C  
ATOM    126  C   ALA A  17      89.932  34.514  55.277  1.00  0.90           C  
ATOM    127  O   ALA A  17      90.086  35.480  54.529  1.00  0.90           O  
ATOM    128  CB  ALA A  17      92.309  33.753  54.687  1.00  0.90           C  
ATOM    129  N   VAL A  18      88.788  34.347  55.966  1.00  0.90           N  
ATOM    130  CA  VAL A  18      87.605  35.162  55.751  1.00  0.90           C  
ATOM    131  C   VAL A  18      87.063  35.676  57.072  1.00  0.90           C  
ATOM    132  O   VAL A  18      86.895  34.940  58.040  1.00  0.90           O  
ATOM    133  CB  VAL A  18      86.544  34.405  54.944  1.00  0.90           C  
ATOM    134  CG1 VAL A  18      86.197  33.046  55.585  1.00  0.90           C  
ATOM    135  CG2 VAL A  18      85.286  35.263  54.695  1.00  0.90           C  
ATOM    136  N   ASN A  19      86.775  36.994  57.162  1.00  0.84           N  
ATOM    137  CA  ASN A  19      86.092  37.558  58.314  1.00  0.84           C  
ATOM    138  C   ASN A  19      84.591  37.372  58.163  1.00  0.84           C  
ATOM    139  O   ASN A  19      84.027  37.623  57.097  1.00  0.84           O  
ATOM    140  CB  ASN A  19      86.351  39.079  58.468  1.00  0.84           C  
ATOM    141  CG  ASN A  19      87.825  39.312  58.760  1.00  0.84           C  
ATOM    142  OD1 ASN A  19      88.420  38.642  59.601  1.00  0.84           O  
ATOM    143  ND2 ASN A  19      88.449  40.294  58.070  1.00  0.84           N  
ATOM    144  N   GLU A  20      83.883  36.975  59.240  1.00  0.83           N  
ATOM    145  CA  GLU A  20      82.440  36.774  59.204  1.00  0.83           C  
ATOM    146  C   GLU A  20      81.642  38.066  59.101  1.00  0.83           C  
ATOM    147  O   GLU A  20      80.481  38.087  58.699  1.00  0.83           O  
ATOM    148  CB  GLU A  20      81.954  35.968  60.425  1.00  0.83           C  
ATOM    149  CG  GLU A  20      82.199  36.655  61.787  1.00  0.83           C  
ATOM    150  CD  GLU A  20      81.554  35.854  62.912  1.00  0.83           C  
ATOM    151  OE1 GLU A  20      80.307  35.690  62.876  1.00  0.83           O  
ATOM    152  OE2 GLU A  20      82.312  35.386  63.796  1.00  0.83           O  
ATOM    153  N   THR A  21      82.297  39.198  59.400  1.00  0.84           N  
ATOM    154  CA  THR A  21      81.757  40.544  59.322  1.00  0.84           C  
ATOM    155  C   THR A  21      82.046  41.190  57.976  1.00  0.84           C  
ATOM    156  O   THR A  21      81.710  42.352  57.755  1.00  0.84           O  
ATOM    157  CB  THR A  21      82.372  41.432  60.401  1.00  0.84           C  
ATOM    158  OG1 THR A  21      83.795  41.347  60.391  1.00  0.84           O  
ATOM    159  CG2 THR A  21      81.914  40.934  61.781  1.00  0.84           C  
ATOM    160  N   THR A  22      82.652  40.433  57.034  1.00  0.86           N  
ATOM    161  CA  THR A  22      82.996  40.930  55.699  1.00  0.86           C  
ATOM    162  C   THR A  22      82.510  39.974  54.635  1.00  0.86           C  
ATOM    163  O   THR A  22      81.802  40.359  53.713  1.00  0.86           O  
ATOM    164  CB  THR A  22      84.500  41.101  55.443  1.00  0.86           C  
ATOM    165  OG1 THR A  22      85.123  41.899  56.435  1.00  0.86           O  
ATOM    166  CG2 THR A  22      84.763  41.810  54.103  1.00  0.86           C  
ATOM    167  N   GLY A  23      82.866  38.675  54.724  1.00  0.94           N  
ATOM    168  CA  GLY A  23      82.668  37.729  53.628  1.00  0.94           C  
ATOM    169  C   GLY A  23      83.744  37.743  52.565  1.00  0.94           C  
ATOM    170  O   GLY A  23      84.666  38.554  52.579  1.00  0.94           O  
ATOM    171  N   LEU A  24      83.669  36.777  51.624  1.00  0.92           N  
ATOM    172  CA  LEU A  24      84.653  36.590  50.564  1.00  0.92           C  
ATOM    173  C   LEU A  24      84.776  37.726  49.559  1.00  0.92           C  
ATOM    174  O   LEU A  24      83.789  38.350  49.169  1.00  0.92           O  
ATOM    175  CB  LEU A  24      84.412  35.310  49.719  1.00  0.92           C  
ATOM    176  CG  LEU A  24      84.522  33.967  50.460  1.00  0.92           C  
ATOM    177  CD1 LEU A  24      84.283  32.830  49.457  1.00  0.92           C  
ATOM    178  CD2 LEU A  24      85.867  33.756  51.168  1.00  0.92           C  
ATOM    179  N   SER A  25      86.015  37.963  49.081  1.00  0.90           N  
ATOM    180  CA  SER A  25      86.308  38.855  47.968  1.00  0.90           C  
ATOM    181  C   SER A  25      85.931  38.277  46.601  1.00  0.90           C  
ATOM    182  O   SER A  25      85.744  37.060  46.487  1.00  0.90           O  
ATOM    183  CB  SER A  25      87.786  39.355  47.966  1.00  0.90           C  
ATOM    184  OG  SER A  25      88.739  38.349  47.612  1.00  0.90           O  
ATOM    185  N   PRO A  26      85.804  39.073  45.530  1.00  0.86           N  
ATOM    186  CA  PRO A  26      85.688  38.586  44.153  1.00  0.86           C  
ATOM    187  C   PRO A  26      86.769  37.604  43.735  1.00  0.86           C  
ATOM    188  O   PRO A  26      86.451  36.580  43.127  1.00  0.86           O  
ATOM    189  CB  PRO A  26      85.680  39.864  43.303  1.00  0.86           C  
ATOM    190  CG  PRO A  26      84.994  40.879  44.217  1.00  0.86           C  
ATOM    191  CD  PRO A  26      85.497  40.505  45.612  1.00  0.86           C  
ATOM    192  N   ASP A  27      88.044  37.881  44.073  1.00  0.84           N  
ATOM    193  CA  ASP A  27      89.180  37.002  43.877  1.00  0.84           C  
ATOM    194  C   ASP A  27      89.037  35.654  44.560  1.00  0.84           C  
ATOM    195  O   ASP A  27      89.269  34.608  43.954  1.00  0.84           O  
ATOM    196  CB  ASP A  27      90.453  37.658  44.460  1.00  0.84           C  
ATOM    197  CG  ASP A  27      90.798  38.879  43.636  1.00  0.84           C  
ATOM    198  OD1 ASP A  27      90.069  39.893  43.774  1.00  0.84           O  
ATOM    199  OD2 ASP A  27      91.786  38.772  42.864  1.00  0.84           O  
ATOM    200  N   GLN A  28      88.621  35.644  45.844  1.00  0.84           N  
ATOM    201  CA  GLN A  28      88.338  34.426  46.578  1.00  0.84           C  
ATOM    202  C   GLN A  28      87.161  33.666  45.993  1.00  0.84           C  
ATOM    203  O   GLN A  28      87.227  32.453  45.816  1.00  0.84           O  
ATOM    204  CB  GLN A  28      88.059  34.722  48.071  1.00  0.84           C  
ATOM    205  CG  GLN A  28      89.298  35.185  48.875  1.00  0.84           C  
ATOM    206  CD  GLN A  28      88.897  35.604  50.294  1.00  0.84           C  
ATOM    207  OE1 GLN A  28      88.103  36.533  50.462  1.00  0.84           O  
ATOM    208  NE2 GLN A  28      89.429  34.923  51.335  1.00  0.84           N  
ATOM    209  N   PHE A  29      86.065  34.365  45.631  1.00  0.88           N  
ATOM    210  CA  PHE A  29      84.901  33.761  45.008  1.00  0.88           C  
ATOM    211  C   PHE A  29      85.226  33.086  43.677  1.00  0.88           C  
ATOM    212  O   PHE A  29      84.890  31.923  43.464  1.00  0.88           O  
ATOM    213  CB  PHE A  29      83.786  34.838  44.827  1.00  0.88           C  
ATOM    214  CG  PHE A  29      82.523  34.250  44.250  1.00  0.88           C  
ATOM    215  CD1 PHE A  29      82.031  34.646  42.993  1.00  0.88           C  
ATOM    216  CD2 PHE A  29      81.876  33.213  44.933  1.00  0.88           C  
ATOM    217  CE1 PHE A  29      80.911  34.012  42.435  1.00  0.88           C  
ATOM    218  CE2 PHE A  29      80.783  32.553  44.362  1.00  0.88           C  
ATOM    219  CZ  PHE A  29      80.286  32.964  43.122  1.00  0.88           C  
ATOM    220  N   LYS A  30      85.953  33.783  42.782  1.00  0.81           N  
ATOM    221  CA  LYS A  30      86.372  33.261  41.495  1.00  0.81           C  
ATOM    222  C   LYS A  30      87.289  32.048  41.595  1.00  0.81           C  
ATOM    223  O   LYS A  30      87.104  31.048  40.903  1.00  0.81           O  
ATOM    224  CB  LYS A  30      87.092  34.388  40.711  1.00  0.81           C  
ATOM    225  CG  LYS A  30      87.555  33.993  39.297  1.00  0.81           C  
ATOM    226  CD  LYS A  30      88.300  35.135  38.585  1.00  0.81           C  
ATOM    227  CE  LYS A  30      88.836  34.734  37.207  1.00  0.81           C  
ATOM    228  NZ  LYS A  30      89.555  35.875  36.595  1.00  0.81           N  
ATOM    229  N   LYS A  31      88.302  32.099  42.484  1.00  0.81           N  
ATOM    230  CA  LYS A  31      89.191  30.978  42.731  1.00  0.81           C  
ATOM    231  C   LYS A  31      88.505  29.789  43.382  1.00  0.81           C  
ATOM    232  O   LYS A  31      88.711  28.650  42.968  1.00  0.81           O  
ATOM    233  CB  LYS A  31      90.407  31.420  43.577  1.00  0.81           C  
ATOM    234  CG  LYS A  31      91.328  32.384  42.811  1.00  0.81           C  
ATOM    235  CD  LYS A  31      92.462  32.936  43.690  1.00  0.81           C  
ATOM    236  CE  LYS A  31      93.312  33.987  42.968  1.00  0.81           C  
ATOM    237  NZ  LYS A  31      94.352  34.523  43.874  1.00  0.81           N  
ATOM    238  N   ASN A  32      87.646  30.017  44.396  1.00  0.87           N  
ATOM    239  CA  ASN A  32      86.881  28.957  45.031  1.00  0.87           C  
ATOM    240  C   ASN A  32      85.891  28.288  44.088  1.00  0.87           C  
ATOM    241  O   ASN A  32      85.795  27.066  44.062  1.00  0.87           O  
ATOM    242  CB  ASN A  32      86.142  29.446  46.303  1.00  0.87           C  
ATOM    243  CG  ASN A  32      87.149  29.767  47.404  1.00  0.87           C  
ATOM    244  OD1 ASN A  32      88.293  29.312  47.405  1.00  0.87           O  
ATOM    245  ND2 ASN A  32      86.705  30.551  48.413  1.00  0.87           N  
ATOM    246  N   LEU A  33      85.164  29.051  43.252  1.00  0.88           N  
ATOM    247  CA  LEU A  33      84.282  28.495  42.239  1.00  0.88           C  
ATOM    248  C   LEU A  33      85.021  27.662  41.192  1.00  0.88           C  
ATOM    249  O   LEU A  33      84.590  26.579  40.804  1.00  0.88           O  
ATOM    250  CB  LEU A  33      83.458  29.644  41.616  1.00  0.88           C  
ATOM    251  CG  LEU A  33      82.209  29.197  40.833  1.00  0.88           C  
ATOM    252  CD1 LEU A  33      81.086  30.232  40.986  1.00  0.88           C  
ATOM    253  CD2 LEU A  33      82.501  28.968  39.345  1.00  0.88           C  
ATOM    254  N   ALA A  34      86.205  28.119  40.742  1.00  0.88           N  
ATOM    255  CA  ALA A  34      87.073  27.352  39.869  1.00  0.88           C  
ATOM    256  C   ALA A  34      87.611  26.049  40.472  1.00  0.88           C  
ATOM    257  O   ALA A  34      87.692  25.024  39.801  1.00  0.88           O  
ATOM    258  CB  ALA A  34      88.253  28.243  39.430  1.00  0.88           C  
ATOM    259  N   LYS A  35      88.026  26.063  41.756  1.00  0.82           N  
ATOM    260  CA  LYS A  35      88.553  24.890  42.438  1.00  0.82           C  
ATOM    261  C   LYS A  35      87.525  23.907  42.982  1.00  0.82           C  
ATOM    262  O   LYS A  35      87.728  22.699  42.896  1.00  0.82           O  
ATOM    263  CB  LYS A  35      89.509  25.301  43.587  1.00  0.82           C  
ATOM    264  CG  LYS A  35      90.775  26.039  43.110  1.00  0.82           C  
ATOM    265  CD  LYS A  35      91.691  25.175  42.224  1.00  0.82           C  
ATOM    266  CE  LYS A  35      92.947  25.912  41.754  1.00  0.82           C  
ATOM    267  NZ  LYS A  35      93.750  25.020  40.888  1.00  0.82           N  
ATOM    268  N   TYR A  36      86.415  24.383  43.574  1.00  0.88           N  
ATOM    269  CA  TYR A  36      85.442  23.520  44.226  1.00  0.88           C  
ATOM    270  C   TYR A  36      84.202  23.306  43.373  1.00  0.88           C  
ATOM    271  O   TYR A  36      83.307  22.546  43.740  1.00  0.88           O  
ATOM    272  CB  TYR A  36      84.987  24.144  45.572  1.00  0.88           C  
ATOM    273  CG  TYR A  36      86.123  24.214  46.560  1.00  0.88           C  
ATOM    274  CD1 TYR A  36      86.483  23.080  47.307  1.00  0.88           C  
ATOM    275  CD2 TYR A  36      86.798  25.422  46.802  1.00  0.88           C  
ATOM    276  CE1 TYR A  36      87.478  23.161  48.293  1.00  0.88           C  
ATOM    277  CE2 TYR A  36      87.804  25.505  47.775  1.00  0.88           C  
ATOM    278  CZ  TYR A  36      88.134  24.373  48.529  1.00  0.88           C  
ATOM    279  OH  TYR A  36      89.121  24.452  49.532  1.00  0.88           O  
ATOM    280  N   GLY A  37      84.120  23.940  42.187  1.00  0.91           N  
ATOM    281  CA  GLY A  37      82.945  23.873  41.329  1.00  0.91           C  
ATOM    282  C   GLY A  37      81.702  24.502  41.913  1.00  0.91           C  
ATOM    283  O   GLY A  37      81.740  25.547  42.559  1.00  0.91           O  
ATOM    284  N   TYR A  38      80.544  23.872  41.661  1.00  0.83           N  
ATOM    285  CA  TYR A  38      79.245  24.409  42.000  1.00  0.83           C  
ATOM    286  C   TYR A  38      78.566  23.477  42.982  1.00  0.83           C  
ATOM    287  O   TYR A  38      78.828  22.276  43.038  1.00  0.83           O  
ATOM    288  CB  TYR A  38      78.311  24.518  40.772  1.00  0.83           C  
ATOM    289  CG  TYR A  38      78.817  25.507  39.766  1.00  0.83           C  
ATOM    290  CD1 TYR A  38      78.414  26.853  39.805  1.00  0.83           C  
ATOM    291  CD2 TYR A  38      79.644  25.073  38.719  1.00  0.83           C  
ATOM    292  CE1 TYR A  38      78.786  27.734  38.780  1.00  0.83           C  
ATOM    293  CE2 TYR A  38      80.041  25.959  37.709  1.00  0.83           C  
ATOM    294  CZ  TYR A  38      79.586  27.281  37.728  1.00  0.83           C  
ATOM    295  OH  TYR A  38      79.934  28.157  36.687  1.00  0.83           O  
ATOM    296  N   ASN A  39      77.653  24.015  43.804  1.00  0.80           N  
ATOM    297  CA  ASN A  39      76.883  23.239  44.752  1.00  0.80           C  
ATOM    298  C   ASN A  39      75.715  22.476  44.113  1.00  0.80           C  
ATOM    299  O   ASN A  39      74.547  22.828  44.274  1.00  0.80           O  
ATOM    300  CB  ASN A  39      76.435  24.187  45.882  1.00  0.80           C  
ATOM    301  CG  ASN A  39      75.819  23.448  47.059  1.00  0.80           C  
ATOM    302  OD1 ASN A  39      76.275  22.376  47.463  1.00  0.80           O  
ATOM    303  ND2 ASN A  39      74.760  24.063  47.624  1.00  0.80           N  
ATOM    304  N   GLU A  40      76.032  21.397  43.378  1.00  0.74           N  
ATOM    305  CA  GLU A  40      75.073  20.541  42.714  1.00  0.74           C  
ATOM    306  C   GLU A  40      75.717  19.187  42.452  1.00  0.74           C  
ATOM    307  O   GLU A  40      76.919  18.997  42.642  1.00  0.74           O  
ATOM    308  CB  GLU A  40      74.559  21.182  41.397  1.00  0.74           C  
ATOM    309  CG  GLU A  40      75.685  21.555  40.396  1.00  0.74           C  
ATOM    310  CD  GLU A  40      75.275  22.590  39.343  1.00  0.74           C  
ATOM    311  OE1 GLU A  40      74.066  22.900  39.179  1.00  0.74           O  
ATOM    312  OE2 GLU A  40      76.206  23.171  38.718  1.00  0.74           O  
ATOM    313  N   LEU A  41      74.918  18.180  42.049  1.00  0.70           N  
ATOM    314  CA  LEU A  41      75.413  16.878  41.640  1.00  0.70           C  
ATOM    315  C   LEU A  41      75.602  16.890  40.125  1.00  0.70           C  
ATOM    316  O   LEU A  41      74.880  17.626  39.450  1.00  0.70           O  
ATOM    317  CB  LEU A  41      74.437  15.741  42.046  1.00  0.70           C  
ATOM    318  CG  LEU A  41      74.726  15.134  43.436  1.00  0.70           C  
ATOM    319  CD1 LEU A  41      74.479  16.090  44.612  1.00  0.70           C  
ATOM    320  CD2 LEU A  41      73.917  13.847  43.620  1.00  0.70           C  
ATOM    321  N   PRO A  42      76.543  16.153  39.529  1.00  0.61           N  
ATOM    322  CA  PRO A  42      76.665  16.048  38.076  1.00  0.61           C  
ATOM    323  C   PRO A  42      75.402  15.542  37.392  1.00  0.61           C  
ATOM    324  O   PRO A  42      74.806  14.569  37.845  1.00  0.61           O  
ATOM    325  CB  PRO A  42      77.861  15.102  37.874  1.00  0.61           C  
ATOM    326  CG  PRO A  42      77.819  14.195  39.105  1.00  0.61           C  
ATOM    327  CD  PRO A  42      77.373  15.151  40.211  1.00  0.61           C  
ATOM    328  N   ALA A  43      74.965  16.194  36.297  1.00  0.56           N  
ATOM    329  CA  ALA A  43      73.882  15.702  35.471  1.00  0.56           C  
ATOM    330  C   ALA A  43      74.190  14.335  34.849  1.00  0.56           C  
ATOM    331  O   ALA A  43      75.261  14.129  34.278  1.00  0.56           O  
ATOM    332  CB  ALA A  43      73.571  16.746  34.375  1.00  0.56           C  
ATOM    333  N   GLU A  44      73.257  13.365  34.962  1.00  0.52           N  
ATOM    334  CA  GLU A  44      73.353  12.069  34.309  1.00  0.52           C  
ATOM    335  C   GLU A  44      73.368  12.164  32.783  1.00  0.52           C  
ATOM    336  O   GLU A  44      72.778  13.066  32.185  1.00  0.52           O  
ATOM    337  CB  GLU A  44      72.256  11.088  34.815  1.00  0.52           C  
ATOM    338  CG  GLU A  44      72.387   9.631  34.280  1.00  0.52           C  
ATOM    339  CD  GLU A  44      71.579   8.577  35.050  1.00  0.52           C  
ATOM    340  OE1 GLU A  44      71.321   8.777  36.261  1.00  0.52           O  
ATOM    341  OE2 GLU A  44      71.293   7.512  34.444  1.00  0.52           O  
ATOM    342  N   GLU A  45      74.080  11.227  32.117  1.00  0.52           N  
ATOM    343  CA  GLU A  45      74.143  11.077  30.673  1.00  0.52           C  
ATOM    344  C   GLU A  45      72.763  10.883  30.054  1.00  0.52           C  
ATOM    345  O   GLU A  45      72.116   9.847  30.199  1.00  0.52           O  
ATOM    346  CB  GLU A  45      75.060   9.876  30.327  1.00  0.52           C  
ATOM    347  CG  GLU A  45      75.152   9.474  28.829  1.00  0.52           C  
ATOM    348  CD  GLU A  45      75.809  10.481  27.883  1.00  0.52           C  
ATOM    349  OE1 GLU A  45      76.166  11.602  28.318  1.00  0.52           O  
ATOM    350  OE2 GLU A  45      75.947  10.090  26.690  1.00  0.52           O  
ATOM    351  N   GLY A  46      72.264  11.911  29.336  1.00  0.59           N  
ATOM    352  CA  GLY A  46      70.880  11.998  28.869  1.00  0.59           C  
ATOM    353  C   GLY A  46      70.582  11.231  27.614  1.00  0.59           C  
ATOM    354  O   GLY A  46      69.758  11.652  26.808  1.00  0.59           O  
ATOM    355  N   LYS A  47      71.244  10.081  27.434  1.00  0.56           N  
ATOM    356  CA  LYS A  47      71.184   9.259  26.247  1.00  0.56           C  
ATOM    357  C   LYS A  47      69.894   8.440  26.206  1.00  0.56           C  
ATOM    358  O   LYS A  47      69.723   7.447  26.918  1.00  0.56           O  
ATOM    359  CB  LYS A  47      72.439   8.352  26.215  1.00  0.56           C  
ATOM    360  CG  LYS A  47      72.779   7.778  24.834  1.00  0.56           C  
ATOM    361  CD  LYS A  47      73.966   6.805  24.930  1.00  0.56           C  
ATOM    362  CE  LYS A  47      74.478   6.310  23.578  1.00  0.56           C  
ATOM    363  NZ  LYS A  47      75.547   5.307  23.791  1.00  0.56           N  
ATOM    364  N   SER A  48      68.934   8.872  25.362  1.00  0.70           N  
ATOM    365  CA  SER A  48      67.596   8.319  25.262  1.00  0.70           C  
ATOM    366  C   SER A  48      67.509   7.098  24.382  1.00  0.70           C  
ATOM    367  O   SER A  48      68.476   6.709  23.741  1.00  0.70           O  
ATOM    368  CB  SER A  48      66.511   9.401  24.903  1.00  0.70           C  
ATOM    369  OG  SER A  48      66.096   9.547  23.562  1.00  0.70           O  
ATOM    370  N   ILE A  49      66.352   6.391  24.348  1.00  0.72           N  
ATOM    371  CA  ILE A  49      66.210   5.247  23.444  1.00  0.72           C  
ATOM    372  C   ILE A  49      66.084   5.742  22.016  1.00  0.72           C  
ATOM    373  O   ILE A  49      66.643   5.149  21.095  1.00  0.72           O  
ATOM    374  CB  ILE A  49      65.065   4.325  23.848  1.00  0.72           C  
ATOM    375  CG1 ILE A  49      65.416   3.606  25.170  1.00  0.72           C  
ATOM    376  CG2 ILE A  49      64.716   3.293  22.753  1.00  0.72           C  
ATOM    377  CD1 ILE A  49      64.186   2.990  25.847  1.00  0.72           C  
ATOM    378  N   TRP A  50      65.419   6.902  21.809  1.00  0.68           N  
ATOM    379  CA  TRP A  50      65.353   7.582  20.526  1.00  0.68           C  
ATOM    380  C   TRP A  50      66.733   7.848  19.917  1.00  0.68           C  
ATOM    381  O   TRP A  50      66.958   7.567  18.740  1.00  0.68           O  
ATOM    382  CB  TRP A  50      64.552   8.911  20.661  1.00  0.68           C  
ATOM    383  CG  TRP A  50      64.284   9.647  19.359  1.00  0.68           C  
ATOM    384  CD1 TRP A  50      65.129  10.446  18.639  1.00  0.68           C  
ATOM    385  CD2 TRP A  50      63.072   9.549  18.588  1.00  0.68           C  
ATOM    386  NE1 TRP A  50      64.538  10.836  17.455  1.00  0.68           N  
ATOM    387  CE2 TRP A  50      63.277  10.281  17.408  1.00  0.68           C  
ATOM    388  CE3 TRP A  50      61.877   8.870  18.827  1.00  0.68           C  
ATOM    389  CZ2 TRP A  50      62.296  10.343  16.425  1.00  0.68           C  
ATOM    390  CZ3 TRP A  50      60.881   8.945  17.841  1.00  0.68           C  
ATOM    391  CH2 TRP A  50      61.088   9.665  16.657  1.00  0.68           C  
ATOM    392  N   ASP A  51      67.715   8.325  20.707  1.00  0.66           N  
ATOM    393  CA  ASP A  51      69.060   8.615  20.245  1.00  0.66           C  
ATOM    394  C   ASP A  51      69.743   7.386  19.645  1.00  0.66           C  
ATOM    395  O   ASP A  51      70.320   7.425  18.561  1.00  0.66           O  
ATOM    396  CB  ASP A  51      69.960   9.125  21.405  1.00  0.66           C  
ATOM    397  CG  ASP A  51      69.385  10.249  22.268  1.00  0.66           C  
ATOM    398  OD1 ASP A  51      68.228  10.696  22.074  1.00  0.66           O  
ATOM    399  OD2 ASP A  51      70.103  10.575  23.253  1.00  0.66           O  
ATOM    400  N   LEU A  52      69.652   6.224  20.321  1.00  0.65           N  
ATOM    401  CA  LEU A  52      70.199   4.983  19.802  1.00  0.65           C  
ATOM    402  C   LEU A  52      69.410   4.419  18.626  1.00  0.65           C  
ATOM    403  O   LEU A  52      69.969   4.054  17.593  1.00  0.65           O  
ATOM    404  CB  LEU A  52      70.293   3.872  20.882  1.00  0.65           C  
ATOM    405  CG  LEU A  52      71.365   4.100  21.969  1.00  0.65           C  
ATOM    406  CD1 LEU A  52      70.911   5.058  23.071  1.00  0.65           C  
ATOM    407  CD2 LEU A  52      71.744   2.761  22.614  1.00  0.65           C  
ATOM    408  N   ILE A  53      68.074   4.338  18.753  1.00  0.68           N  
ATOM    409  CA  ILE A  53      67.239   3.603  17.814  1.00  0.68           C  
ATOM    410  C   ILE A  53      66.925   4.394  16.545  1.00  0.68           C  
ATOM    411  O   ILE A  53      66.635   3.819  15.496  1.00  0.68           O  
ATOM    412  CB  ILE A  53      65.979   3.121  18.543  1.00  0.68           C  
ATOM    413  CG1 ILE A  53      66.317   2.171  19.723  1.00  0.68           C  
ATOM    414  CG2 ILE A  53      64.967   2.435  17.606  1.00  0.68           C  
ATOM    415  CD1 ILE A  53      67.064   0.883  19.351  1.00  0.68           C  
ATOM    416  N   ILE A  54      67.017   5.739  16.590  1.00  0.73           N  
ATOM    417  CA  ILE A  54      66.763   6.618  15.459  1.00  0.73           C  
ATOM    418  C   ILE A  54      68.070   7.271  15.060  1.00  0.73           C  
ATOM    419  O   ILE A  54      68.621   6.951  14.012  1.00  0.73           O  
ATOM    420  CB  ILE A  54      65.635   7.636  15.705  1.00  0.73           C  
ATOM    421  CG1 ILE A  54      64.260   6.929  15.787  1.00  0.73           C  
ATOM    422  CG2 ILE A  54      65.566   8.689  14.573  1.00  0.73           C  
ATOM    423  CD1 ILE A  54      63.922   6.307  17.143  1.00  0.73           C  
ATOM    424  N   GLU A  55      68.619   8.204  15.860  1.00  0.61           N  
ATOM    425  CA  GLU A  55      69.731   9.038  15.423  1.00  0.61           C  
ATOM    426  C   GLU A  55      71.040   8.297  15.125  1.00  0.61           C  
ATOM    427  O   GLU A  55      71.654   8.476  14.075  1.00  0.61           O  
ATOM    428  CB  GLU A  55      69.938  10.184  16.435  1.00  0.61           C  
ATOM    429  CG  GLU A  55      68.646  11.026  16.608  1.00  0.61           C  
ATOM    430  CD  GLU A  55      68.852  12.304  17.416  1.00  0.61           C  
ATOM    431  OE1 GLU A  55      67.913  13.147  17.379  1.00  0.61           O  
ATOM    432  OE2 GLU A  55      69.918  12.444  18.059  1.00  0.61           O  
ATOM    433  N   GLN A  56      71.473   7.371  16.006  1.00  0.49           N  
ATOM    434  CA  GLN A  56      72.611   6.490  15.761  1.00  0.49           C  
ATOM    435  C   GLN A  56      72.383   5.494  14.631  1.00  0.49           C  
ATOM    436  O   GLN A  56      73.287   5.189  13.854  1.00  0.49           O  
ATOM    437  CB  GLN A  56      73.072   5.761  17.049  1.00  0.49           C  
ATOM    438  CG  GLN A  56      73.589   6.770  18.101  1.00  0.49           C  
ATOM    439  CD  GLN A  56      74.220   6.128  19.335  1.00  0.49           C  
ATOM    440  OE1 GLN A  56      74.136   4.945  19.659  1.00  0.49           O  
ATOM    441  NE2 GLN A  56      74.938   6.987  20.100  1.00  0.49           N  
ATOM    442  N   PHE A  57      71.146   4.980  14.486  1.00  0.52           N  
ATOM    443  CA  PHE A  57      70.751   4.174  13.344  1.00  0.52           C  
ATOM    444  C   PHE A  57      70.873   4.934  12.018  1.00  0.52           C  
ATOM    445  O   PHE A  57      71.468   4.444  11.061  1.00  0.52           O  
ATOM    446  CB  PHE A  57      69.304   3.662  13.592  1.00  0.52           C  
ATOM    447  CG  PHE A  57      68.748   2.825  12.473  1.00  0.52           C  
ATOM    448  CD1 PHE A  57      69.361   1.619  12.098  1.00  0.52           C  
ATOM    449  CD2 PHE A  57      67.597   3.249  11.786  1.00  0.52           C  
ATOM    450  CE1 PHE A  57      68.842   0.857  11.044  1.00  0.52           C  
ATOM    451  CE2 PHE A  57      67.069   2.484  10.740  1.00  0.52           C  
ATOM    452  CZ  PHE A  57      67.695   1.288  10.366  1.00  0.52           C  
ATOM    453  N   GLU A  58      70.379   6.182  11.948  1.00  0.65           N  
ATOM    454  CA  GLU A  58      70.501   7.029  10.777  1.00  0.65           C  
ATOM    455  C   GLU A  58      71.937   7.395  10.401  1.00  0.65           C  
ATOM    456  O   GLU A  58      72.303   7.401   9.226  1.00  0.65           O  
ATOM    457  CB  GLU A  58      69.677   8.303  10.964  1.00  0.65           C  
ATOM    458  CG  GLU A  58      69.508   9.116   9.660  1.00  0.65           C  
ATOM    459  CD  GLU A  58      69.298  10.589   9.999  1.00  0.65           C  
ATOM    460  OE1 GLU A  58      68.566  10.852  10.988  1.00  0.65           O  
ATOM    461  OE2 GLU A  58      69.930  11.438   9.316  1.00  0.65           O  
ATOM    462  N   ASP A  59      72.818   7.646  11.394  1.00  0.68           N  
ATOM    463  CA  ASP A  59      74.248   7.839  11.179  1.00  0.68           C  
ATOM    464  C   ASP A  59      74.875   6.619  10.483  1.00  0.68           C  
ATOM    465  O   ASP A  59      75.605   6.728   9.498  1.00  0.68           O  
ATOM    466  CB  ASP A  59      74.923   8.138  12.550  1.00  0.68           C  
ATOM    467  CG  ASP A  59      76.401   8.495  12.469  1.00  0.68           C  
ATOM    468  OD1 ASP A  59      76.960   8.682  11.358  1.00  0.68           O  
ATOM    469  OD2 ASP A  59      77.066   8.527  13.536  1.00  0.68           O  
ATOM    470  N   LEU A  60      74.520   5.387  10.906  1.00  0.66           N  
ATOM    471  CA  LEU A  60      74.890   4.194  10.163  1.00  0.66           C  
ATOM    472  C   LEU A  60      74.333   4.167   8.734  1.00  0.66           C  
ATOM    473  O   LEU A  60      75.061   3.861   7.787  1.00  0.66           O  
ATOM    474  CB  LEU A  60      74.481   2.912  10.928  1.00  0.66           C  
ATOM    475  CG  LEU A  60      74.941   1.585  10.284  1.00  0.66           C  
ATOM    476  CD1 LEU A  60      76.470   1.487  10.161  1.00  0.66           C  
ATOM    477  CD2 LEU A  60      74.382   0.393  11.074  1.00  0.66           C  
ATOM    478  N   LEU A  61      73.052   4.552   8.530  1.00  0.60           N  
ATOM    479  CA  LEU A  61      72.428   4.652   7.216  1.00  0.60           C  
ATOM    480  C   LEU A  61      73.127   5.610   6.257  1.00  0.60           C  
ATOM    481  O   LEU A  61      73.388   5.264   5.106  1.00  0.60           O  
ATOM    482  CB  LEU A  61      70.934   5.062   7.285  1.00  0.60           C  
ATOM    483  CG  LEU A  61      69.994   4.067   7.994  1.00  0.60           C  
ATOM    484  CD1 LEU A  61      68.576   4.653   8.012  1.00  0.60           C  
ATOM    485  CD2 LEU A  61      69.993   2.665   7.362  1.00  0.60           C  
ATOM    486  N   VAL A  62      73.504   6.829   6.688  1.00  0.64           N  
ATOM    487  CA  VAL A  62      74.217   7.755   5.819  1.00  0.64           C  
ATOM    488  C   VAL A  62      75.615   7.271   5.445  1.00  0.64           C  
ATOM    489  O   VAL A  62      76.061   7.435   4.309  1.00  0.64           O  
ATOM    490  CB  VAL A  62      74.222   9.202   6.299  1.00  0.64           C  
ATOM    491  CG1 VAL A  62      72.772   9.662   6.543  1.00  0.64           C  
ATOM    492  CG2 VAL A  62      75.073   9.410   7.561  1.00  0.64           C  
ATOM    493  N   ARG A  63      76.334   6.611   6.380  1.00  0.66           N  
ATOM    494  CA  ARG A  63      77.626   6.005   6.108  1.00  0.66           C  
ATOM    495  C   ARG A  63      77.560   4.839   5.122  1.00  0.66           C  
ATOM    496  O   ARG A  63      78.357   4.768   4.189  1.00  0.66           O  
ATOM    497  CB  ARG A  63      78.306   5.522   7.413  1.00  0.66           C  
ATOM    498  CG  ARG A  63      78.634   6.646   8.418  1.00  0.66           C  
ATOM    499  CD  ARG A  63      79.197   6.100   9.734  1.00  0.66           C  
ATOM    500  NE  ARG A  63      79.169   7.211  10.731  1.00  0.66           N  
ATOM    501  CZ  ARG A  63      79.953   7.301  11.809  1.00  0.66           C  
ATOM    502  NH1 ARG A  63      81.023   6.526  11.969  1.00  0.66           N  
ATOM    503  NH2 ARG A  63      79.620   8.151  12.772  1.00  0.66           N  
ATOM    504  N   ILE A  64      76.589   3.905   5.268  1.00  0.70           N  
ATOM    505  CA  ILE A  64      76.399   2.807   4.317  1.00  0.70           C  
ATOM    506  C   ILE A  64      75.921   3.286   2.951  1.00  0.70           C  
ATOM    507  O   ILE A  64      76.296   2.731   1.921  1.00  0.70           O  
ATOM    508  CB  ILE A  64      75.563   1.628   4.827  1.00  0.70           C  
ATOM    509  CG1 ILE A  64      74.079   1.991   5.057  1.00  0.70           C  
ATOM    510  CG2 ILE A  64      76.257   1.077   6.093  1.00  0.70           C  
ATOM    511  CD1 ILE A  64      73.226   0.886   5.693  1.00  0.70           C  
ATOM    512  N   LEU A  65      75.109   4.364   2.898  1.00  0.62           N  
ATOM    513  CA  LEU A  65      74.726   5.035   1.667  1.00  0.62           C  
ATOM    514  C   LEU A  65      75.900   5.661   0.932  1.00  0.62           C  
ATOM    515  O   LEU A  65      76.069   5.480  -0.275  1.00  0.62           O  
ATOM    516  CB  LEU A  65      73.705   6.145   1.997  1.00  0.62           C  
ATOM    517  CG  LEU A  65      73.131   6.930   0.802  1.00  0.62           C  
ATOM    518  CD1 LEU A  65      72.425   6.032  -0.220  1.00  0.62           C  
ATOM    519  CD2 LEU A  65      72.157   7.991   1.320  1.00  0.62           C  
ATOM    520  N   LEU A  66      76.781   6.377   1.664  1.00  0.65           N  
ATOM    521  CA  LEU A  66      78.020   6.909   1.127  1.00  0.65           C  
ATOM    522  C   LEU A  66      78.958   5.802   0.664  1.00  0.65           C  
ATOM    523  O   LEU A  66      79.531   5.874  -0.419  1.00  0.65           O  
ATOM    524  CB  LEU A  66      78.722   7.839   2.146  1.00  0.65           C  
ATOM    525  CG  LEU A  66      79.916   8.645   1.582  1.00  0.65           C  
ATOM    526  CD1 LEU A  66      79.498   9.653   0.498  1.00  0.65           C  
ATOM    527  CD2 LEU A  66      80.649   9.376   2.716  1.00  0.65           C  
ATOM    528  N   LEU A  67      79.081   4.703   1.440  1.00  0.76           N  
ATOM    529  CA  LEU A  67      79.809   3.511   1.031  1.00  0.76           C  
ATOM    530  C   LEU A  67      79.276   2.882  -0.254  1.00  0.76           C  
ATOM    531  O   LEU A  67      80.039   2.601  -1.172  1.00  0.76           O  
ATOM    532  CB  LEU A  67      79.791   2.459   2.169  1.00  0.76           C  
ATOM    533  CG  LEU A  67      80.484   1.111   1.867  1.00  0.76           C  
ATOM    534  CD1 LEU A  67      81.977   1.262   1.536  1.00  0.76           C  
ATOM    535  CD2 LEU A  67      80.280   0.141   3.039  1.00  0.76           C  
ATOM    536  N   ALA A  68      77.948   2.706  -0.396  1.00  0.68           N  
ATOM    537  CA  ALA A  68      77.314   2.211  -1.604  1.00  0.68           C  
ATOM    538  C   ALA A  68      77.538   3.093  -2.831  1.00  0.68           C  
ATOM    539  O   ALA A  68      77.756   2.596  -3.937  1.00  0.68           O  
ATOM    540  CB  ALA A  68      75.810   2.026  -1.342  1.00  0.68           C  
ATOM    541  N   ALA A  69      77.517   4.432  -2.650  1.00  0.68           N  
ATOM    542  CA  ALA A  69      77.914   5.406  -3.651  1.00  0.68           C  
ATOM    543  C   ALA A  69      79.383   5.300  -4.048  1.00  0.68           C  
ATOM    544  O   ALA A  69      79.720   5.284  -5.229  1.00  0.68           O  
ATOM    545  CB  ALA A  69      77.611   6.823  -3.131  1.00  0.68           C  
ATOM    546  N   CYS A  70      80.293   5.161  -3.061  1.00  0.72           N  
ATOM    547  CA  CYS A  70      81.708   4.887  -3.269  1.00  0.72           C  
ATOM    548  C   CYS A  70      81.969   3.571  -3.996  1.00  0.72           C  
ATOM    549  O   CYS A  70      82.805   3.517  -4.894  1.00  0.72           O  
ATOM    550  CB  CYS A  70      82.511   4.908  -1.939  1.00  0.72           C  
ATOM    551  SG  CYS A  70      82.631   6.577  -1.209  1.00  0.72           S  
ATOM    552  N   ILE A  71      81.243   2.474  -3.680  1.00  0.64           N  
ATOM    553  CA  ILE A  71      81.343   1.218  -4.427  1.00  0.64           C  
ATOM    554  C   ILE A  71      80.975   1.388  -5.897  1.00  0.64           C  
ATOM    555  O   ILE A  71      81.725   0.996  -6.789  1.00  0.64           O  
ATOM    556  CB  ILE A  71      80.490   0.098  -3.814  1.00  0.64           C  
ATOM    557  CG1 ILE A  71      81.042  -0.283  -2.421  1.00  0.64           C  
ATOM    558  CG2 ILE A  71      80.465  -1.154  -4.729  1.00  0.64           C  
ATOM    559  CD1 ILE A  71      80.101  -1.191  -1.621  1.00  0.64           C  
ATOM    560  N   SER A  72      79.842   2.044  -6.206  1.00  0.60           N  
ATOM    561  CA  SER A  72      79.425   2.279  -7.579  1.00  0.60           C  
ATOM    562  C   SER A  72      80.298   3.245  -8.340  1.00  0.60           C  
ATOM    563  O   SER A  72      80.458   3.112  -9.549  1.00  0.60           O  
ATOM    564  CB  SER A  72      77.934   2.711  -7.664  1.00  0.60           C  
ATOM    565  OG  SER A  72      77.590   3.824  -6.842  1.00  0.60           O  
ATOM    566  N   PHE A  73      80.912   4.205  -7.632  1.00  0.63           N  
ATOM    567  CA  PHE A  73      81.931   5.113  -8.133  1.00  0.63           C  
ATOM    568  C   PHE A  73      83.185   4.383  -8.609  1.00  0.63           C  
ATOM    569  O   PHE A  73      83.693   4.643  -9.697  1.00  0.63           O  
ATOM    570  CB  PHE A  73      82.274   6.120  -6.999  1.00  0.63           C  
ATOM    571  CG  PHE A  73      83.235   7.215  -7.377  1.00  0.63           C  
ATOM    572  CD1 PHE A  73      82.900   8.130  -8.385  1.00  0.63           C  
ATOM    573  CD2 PHE A  73      84.441   7.389  -6.672  1.00  0.63           C  
ATOM    574  CE1 PHE A  73      83.756   9.194  -8.689  1.00  0.63           C  
ATOM    575  CE2 PHE A  73      85.305   8.448  -6.986  1.00  0.63           C  
ATOM    576  CZ  PHE A  73      84.960   9.354  -7.995  1.00  0.63           C  
ATOM    577  N   VAL A  74      83.685   3.395  -7.832  1.00  0.74           N  
ATOM    578  CA  VAL A  74      84.787   2.538  -8.264  1.00  0.74           C  
ATOM    579  C   VAL A  74      84.397   1.690  -9.468  1.00  0.74           C  
ATOM    580  O   VAL A  74      85.131   1.601 -10.450  1.00  0.74           O  
ATOM    581  CB  VAL A  74      85.320   1.653  -7.136  1.00  0.74           C  
ATOM    582  CG1 VAL A  74      86.457   0.736  -7.639  1.00  0.74           C  
ATOM    583  CG2 VAL A  74      85.866   2.556  -6.013  1.00  0.74           C  
ATOM    584  N   LEU A  75      83.186   1.092  -9.455  1.00  0.56           N  
ATOM    585  CA  LEU A  75      82.667   0.297 -10.562  1.00  0.56           C  
ATOM    586  C   LEU A  75      82.490   1.074 -11.860  1.00  0.56           C  
ATOM    587  O   LEU A  75      82.679   0.530 -12.946  1.00  0.56           O  
ATOM    588  CB  LEU A  75      81.333  -0.408 -10.211  1.00  0.56           C  
ATOM    589  CG  LEU A  75      81.417  -1.416  -9.045  1.00  0.56           C  
ATOM    590  CD1 LEU A  75      80.026  -1.986  -8.726  1.00  0.56           C  
ATOM    591  CD2 LEU A  75      82.419  -2.551  -9.302  1.00  0.56           C  
ATOM    592  N   ALA A  76      82.151   2.375 -11.772  1.00  0.55           N  
ATOM    593  CA  ALA A  76      82.073   3.301 -12.885  1.00  0.55           C  
ATOM    594  C   ALA A  76      83.389   3.478 -13.643  1.00  0.55           C  
ATOM    595  O   ALA A  76      83.388   3.684 -14.850  1.00  0.55           O  
ATOM    596  CB  ALA A  76      81.555   4.667 -12.393  1.00  0.55           C  
ATOM    597  N   TRP A  77      84.554   3.376 -12.966  1.00  0.44           N  
ATOM    598  CA  TRP A  77      85.859   3.362 -13.619  1.00  0.44           C  
ATOM    599  C   TRP A  77      86.078   2.152 -14.533  1.00  0.44           C  
ATOM    600  O   TRP A  77      86.703   2.247 -15.585  1.00  0.44           O  
ATOM    601  CB  TRP A  77      87.005   3.448 -12.572  1.00  0.44           C  
ATOM    602  CG  TRP A  77      88.389   3.706 -13.165  1.00  0.44           C  
ATOM    603  CD1 TRP A  77      88.974   4.904 -13.469  1.00  0.44           C  
ATOM    604  CD2 TRP A  77      89.300   2.685 -13.613  1.00  0.44           C  
ATOM    605  NE1 TRP A  77      90.200   4.701 -14.067  1.00  0.44           N  
ATOM    606  CE2 TRP A  77      90.414   3.348 -14.181  1.00  0.44           C  
ATOM    607  CE3 TRP A  77      89.229   1.295 -13.594  1.00  0.44           C  
ATOM    608  CZ2 TRP A  77      91.465   2.630 -14.734  1.00  0.44           C  
ATOM    609  CZ3 TRP A  77      90.288   0.572 -14.160  1.00  0.44           C  
ATOM    610  CH2 TRP A  77      91.394   1.229 -14.720  1.00  0.44           C  
ATOM    611  N   PHE A  78      85.554   0.969 -14.147  1.00  0.50           N  
ATOM    612  CA  PHE A  78      85.702  -0.266 -14.907  1.00  0.50           C  
ATOM    613  C   PHE A  78      84.694  -0.361 -16.040  1.00  0.50           C  
ATOM    614  O   PHE A  78      84.760  -1.255 -16.883  1.00  0.50           O  
ATOM    615  CB  PHE A  78      85.512  -1.519 -14.009  1.00  0.50           C  
ATOM    616  CG  PHE A  78      86.676  -1.685 -13.076  1.00  0.50           C  
ATOM    617  CD1 PHE A  78      86.650  -1.134 -11.786  1.00  0.50           C  
ATOM    618  CD2 PHE A  78      87.813  -2.399 -13.489  1.00  0.50           C  
ATOM    619  CE1 PHE A  78      87.748  -1.277 -10.928  1.00  0.50           C  
ATOM    620  CE2 PHE A  78      88.905  -2.562 -12.627  1.00  0.50           C  
ATOM    621  CZ  PHE A  78      88.874  -1.996 -11.347  1.00  0.50           C  
ATOM    622  N   GLU A  79      83.721   0.564 -16.094  1.00  0.47           N  
ATOM    623  CA  GLU A  79      82.815   0.688 -17.210  1.00  0.47           C  
ATOM    624  C   GLU A  79      83.516   1.285 -18.427  1.00  0.47           C  
ATOM    625  O   GLU A  79      83.967   2.423 -18.416  1.00  0.47           O  
ATOM    626  CB  GLU A  79      81.586   1.533 -16.806  1.00  0.47           C  
ATOM    627  CG  GLU A  79      80.493   1.658 -17.900  1.00  0.47           C  
ATOM    628  CD  GLU A  79      79.149   2.111 -17.345  1.00  0.47           C  
ATOM    629  OE1 GLU A  79      79.040   2.279 -16.102  1.00  0.47           O  
ATOM    630  OE2 GLU A  79      78.178   2.176 -18.132  1.00  0.47           O  
ATOM    631  N   GLU A  80      83.619   0.504 -19.524  1.00  0.45           N  
ATOM    632  CA  GLU A  80      84.297   0.901 -20.753  1.00  0.45           C  
ATOM    633  C   GLU A  80      83.404   1.738 -21.675  1.00  0.45           C  
ATOM    634  O   GLU A  80      83.820   2.292 -22.691  1.00  0.45           O  
ATOM    635  CB  GLU A  80      84.752  -0.394 -21.473  1.00  0.45           C  
ATOM    636  CG  GLU A  80      85.742  -0.190 -22.650  1.00  0.45           C  
ATOM    637  CD  GLU A  80      86.087  -1.489 -23.378  1.00  0.45           C  
ATOM    638  OE1 GLU A  80      85.562  -2.563 -22.984  1.00  0.45           O  
ATOM    639  OE2 GLU A  80      86.884  -1.405 -24.349  1.00  0.45           O  
ATOM    640  N   GLY A  81      82.109   1.869 -21.312  1.00  0.52           N  
ATOM    641  CA  GLY A  81      81.188   2.843 -21.895  1.00  0.52           C  
ATOM    642  C   GLY A  81      81.584   4.280 -21.637  1.00  0.52           C  
ATOM    643  O   GLY A  81      82.541   4.563 -20.929  1.00  0.52           O  
ATOM    644  N   GLU A  82      80.820   5.238 -22.194  1.00  0.49           N  
ATOM    645  CA  GLU A  82      81.087   6.662 -22.069  1.00  0.49           C  
ATOM    646  C   GLU A  82      81.174   7.157 -20.627  1.00  0.49           C  
ATOM    647  O   GLU A  82      80.290   6.906 -19.802  1.00  0.49           O  
ATOM    648  CB  GLU A  82      79.973   7.426 -22.827  1.00  0.49           C  
ATOM    649  CG  GLU A  82      80.119   8.968 -22.891  1.00  0.49           C  
ATOM    650  CD  GLU A  82      78.939   9.636 -23.601  1.00  0.49           C  
ATOM    651  OE1 GLU A  82      78.031   8.908 -24.081  1.00  0.49           O  
ATOM    652  OE2 GLU A  82      78.938  10.893 -23.660  1.00  0.49           O  
ATOM    653  N   GLU A  83      82.270   7.868 -20.288  1.00  0.41           N  
ATOM    654  CA  GLU A  83      82.556   8.411 -18.980  1.00  0.41           C  
ATOM    655  C   GLU A  83      81.519   9.420 -18.468  1.00  0.41           C  
ATOM    656  O   GLU A  83      81.590  10.635 -18.648  1.00  0.41           O  
ATOM    657  CB  GLU A  83      84.016   8.945 -18.912  1.00  0.41           C  
ATOM    658  CG  GLU A  83      84.474   9.903 -20.052  1.00  0.41           C  
ATOM    659  CD  GLU A  83      84.995   9.252 -21.341  1.00  0.41           C  
ATOM    660  OE1 GLU A  83      84.643   8.080 -21.625  1.00  0.41           O  
ATOM    661  OE2 GLU A  83      85.752   9.955 -22.059  1.00  0.41           O  
ATOM    662  N   THR A  84      80.486   8.888 -17.782  1.00  0.50           N  
ATOM    663  CA  THR A  84      79.337   9.608 -17.247  1.00  0.50           C  
ATOM    664  C   THR A  84      79.655  10.716 -16.260  1.00  0.50           C  
ATOM    665  O   THR A  84      80.492  10.592 -15.368  1.00  0.50           O  
ATOM    666  CB  THR A  84      78.321   8.632 -16.650  1.00  0.50           C  
ATOM    667  OG1 THR A  84      77.109   9.245 -16.211  1.00  0.50           O  
ATOM    668  CG2 THR A  84      78.919   7.859 -15.463  1.00  0.50           C  
ATOM    669  N   VAL A  85      78.955  11.859 -16.396  1.00  0.52           N  
ATOM    670  CA  VAL A  85      79.170  13.003 -15.533  1.00  0.52           C  
ATOM    671  C   VAL A  85      78.382  12.867 -14.245  1.00  0.52           C  
ATOM    672  O   VAL A  85      78.944  12.875 -13.156  1.00  0.52           O  
ATOM    673  CB  VAL A  85      78.833  14.311 -16.245  1.00  0.52           C  
ATOM    674  CG1 VAL A  85      79.158  15.509 -15.330  1.00  0.52           C  
ATOM    675  CG2 VAL A  85      79.676  14.402 -17.535  1.00  0.52           C  
ATOM    676  N   THR A  86      77.050  12.681 -14.299  1.00  0.53           N  
ATOM    677  CA  THR A  86      76.210  12.742 -13.103  1.00  0.53           C  
ATOM    678  C   THR A  86      76.512  11.687 -12.056  1.00  0.53           C  
ATOM    679  O   THR A  86      76.555  11.964 -10.861  1.00  0.53           O  
ATOM    680  CB  THR A  86      74.731  12.659 -13.439  1.00  0.53           C  
ATOM    681  OG1 THR A  86      74.384  13.592 -14.454  1.00  0.53           O  
ATOM    682  CG2 THR A  86      73.863  12.935 -12.207  1.00  0.53           C  
ATOM    683  N   ALA A  87      76.766  10.435 -12.481  1.00  0.58           N  
ATOM    684  CA  ALA A  87      77.077   9.364 -11.554  1.00  0.58           C  
ATOM    685  C   ALA A  87      78.503   9.437 -11.003  1.00  0.58           C  
ATOM    686  O   ALA A  87      78.797   8.919  -9.930  1.00  0.58           O  
ATOM    687  CB  ALA A  87      76.815   8.012 -12.241  1.00  0.58           C  
ATOM    688  N   PHE A  88      79.417  10.148 -11.698  1.00  0.54           N  
ATOM    689  CA  PHE A  88      80.743  10.474 -11.202  1.00  0.54           C  
ATOM    690  C   PHE A  88      80.675  11.411  -9.992  1.00  0.54           C  
ATOM    691  O   PHE A  88      81.403  11.262  -9.016  1.00  0.54           O  
ATOM    692  CB  PHE A  88      81.588  11.050 -12.376  1.00  0.54           C  
ATOM    693  CG  PHE A  88      82.990  11.432 -11.996  1.00  0.54           C  
ATOM    694  CD1 PHE A  88      84.024  10.485 -11.990  1.00  0.54           C  
ATOM    695  CD2 PHE A  88      83.279  12.762 -11.653  1.00  0.54           C  
ATOM    696  CE1 PHE A  88      85.320  10.852 -11.604  1.00  0.54           C  
ATOM    697  CE2 PHE A  88      84.573  13.137 -11.276  1.00  0.54           C  
ATOM    698  CZ  PHE A  88      85.595  12.179 -11.247  1.00  0.54           C  
ATOM    699  N   VAL A  89      79.748  12.391  -9.996  1.00  0.64           N  
ATOM    700  CA  VAL A  89      79.700  13.398  -8.943  1.00  0.64           C  
ATOM    701  C   VAL A  89      78.814  12.929  -7.778  1.00  0.64           C  
ATOM    702  O   VAL A  89      78.742  13.572  -6.731  1.00  0.64           O  
ATOM    703  CB  VAL A  89      79.257  14.772  -9.472  1.00  0.64           C  
ATOM    704  CG1 VAL A  89      79.654  15.889  -8.489  1.00  0.64           C  
ATOM    705  CG2 VAL A  89      79.958  15.099 -10.804  1.00  0.64           C  
ATOM    706  N   GLU A  90      78.173  11.738  -7.882  1.00  0.57           N  
ATOM    707  CA  GLU A  90      77.268  11.183  -6.873  1.00  0.57           C  
ATOM    708  C   GLU A  90      77.859  11.107  -5.449  1.00  0.57           C  
ATOM    709  O   GLU A  90      77.196  11.620  -4.542  1.00  0.57           O  
ATOM    710  CB  GLU A  90      76.649   9.819  -7.336  1.00  0.57           C  
ATOM    711  CG  GLU A  90      75.582   9.209  -6.377  1.00  0.57           C  
ATOM    712  CD  GLU A  90      75.076   7.826  -6.764  1.00  0.57           C  
ATOM    713  OE1 GLU A  90      74.200   7.283  -6.037  1.00  0.57           O  
ATOM    714  OE2 GLU A  90      75.555   7.215  -7.753  1.00  0.57           O  
ATOM    715  N   PRO A  91      79.070  10.609  -5.132  1.00  0.64           N  
ATOM    716  CA  PRO A  91      79.597  10.626  -3.764  1.00  0.64           C  
ATOM    717  C   PRO A  91      79.834  12.023  -3.214  1.00  0.64           C  
ATOM    718  O   PRO A  91      79.638  12.242  -2.020  1.00  0.64           O  
ATOM    719  CB  PRO A  91      80.913   9.828  -3.843  1.00  0.64           C  
ATOM    720  CG  PRO A  91      80.766   8.974  -5.104  1.00  0.64           C  
ATOM    721  CD  PRO A  91      79.949   9.861  -6.038  1.00  0.64           C  
ATOM    722  N   PHE A  92      80.265  12.980  -4.067  1.00  0.66           N  
ATOM    723  CA  PHE A  92      80.458  14.380  -3.712  1.00  0.66           C  
ATOM    724  C   PHE A  92      79.136  15.037  -3.329  1.00  0.66           C  
ATOM    725  O   PHE A  92      79.036  15.688  -2.293  1.00  0.66           O  
ATOM    726  CB  PHE A  92      81.151  15.147  -4.887  1.00  0.66           C  
ATOM    727  CG  PHE A  92      81.204  16.648  -4.685  1.00  0.66           C  
ATOM    728  CD1 PHE A  92      82.189  17.240  -3.880  1.00  0.66           C  
ATOM    729  CD2 PHE A  92      80.215  17.471  -5.255  1.00  0.66           C  
ATOM    730  CE1 PHE A  92      82.192  18.624  -3.657  1.00  0.66           C  
ATOM    731  CE2 PHE A  92      80.226  18.856  -5.053  1.00  0.66           C  
ATOM    732  CZ  PHE A  92      81.219  19.434  -4.256  1.00  0.66           C  
ATOM    733  N   VAL A  93      78.075  14.842  -4.142  1.00  0.65           N  
ATOM    734  CA  VAL A  93      76.747  15.387  -3.873  1.00  0.65           C  
ATOM    735  C   VAL A  93      76.137  14.821  -2.613  1.00  0.65           C  
ATOM    736  O   VAL A  93      75.593  15.557  -1.792  1.00  0.65           O  
ATOM    737  CB  VAL A  93      75.784  15.207  -5.039  1.00  0.65           C  
ATOM    738  CG1 VAL A  93      74.389  15.799  -4.740  1.00  0.65           C  
ATOM    739  CG2 VAL A  93      76.373  15.960  -6.236  1.00  0.65           C  
ATOM    740  N   ILE A  94      76.262  13.495  -2.388  1.00  0.65           N  
ATOM    741  CA  ILE A  94      75.822  12.882  -1.143  1.00  0.65           C  
ATOM    742  C   ILE A  94      76.563  13.453   0.054  1.00  0.65           C  
ATOM    743  O   ILE A  94      75.932  13.900   1.008  1.00  0.65           O  
ATOM    744  CB  ILE A  94      75.938  11.358  -1.194  1.00  0.65           C  
ATOM    745  CG1 ILE A  94      74.928  10.822  -2.239  1.00  0.65           C  
ATOM    746  CG2 ILE A  94      75.719  10.717   0.202  1.00  0.65           C  
ATOM    747  CD1 ILE A  94      75.029   9.318  -2.496  1.00  0.65           C  
ATOM    748  N   LEU A  95      77.910  13.548   0.013  1.00  0.67           N  
ATOM    749  CA  LEU A  95      78.673  14.135   1.104  1.00  0.67           C  
ATOM    750  C   LEU A  95      78.348  15.606   1.364  1.00  0.67           C  
ATOM    751  O   LEU A  95      78.160  16.014   2.507  1.00  0.67           O  
ATOM    752  CB  LEU A  95      80.194  13.941   0.889  1.00  0.67           C  
ATOM    753  CG  LEU A  95      81.093  14.394   2.064  1.00  0.67           C  
ATOM    754  CD1 LEU A  95      80.768  13.676   3.385  1.00  0.67           C  
ATOM    755  CD2 LEU A  95      82.572  14.194   1.708  1.00  0.67           C  
ATOM    756  N   LEU A  96      78.205  16.429   0.307  1.00  0.73           N  
ATOM    757  CA  LEU A  96      77.811  17.826   0.391  1.00  0.73           C  
ATOM    758  C   LEU A  96      76.443  18.046   1.038  1.00  0.73           C  
ATOM    759  O   LEU A  96      76.263  18.927   1.879  1.00  0.73           O  
ATOM    760  CB  LEU A  96      77.831  18.432  -1.032  1.00  0.73           C  
ATOM    761  CG  LEU A  96      77.635  19.959  -1.121  1.00  0.73           C  
ATOM    762  CD1 LEU A  96      78.777  20.733  -0.446  1.00  0.73           C  
ATOM    763  CD2 LEU A  96      77.507  20.376  -2.593  1.00  0.73           C  
ATOM    764  N   ILE A  97      75.439  17.213   0.695  1.00  0.63           N  
ATOM    765  CA  ILE A  97      74.144  17.194   1.369  1.00  0.63           C  
ATOM    766  C   ILE A  97      74.256  16.741   2.821  1.00  0.63           C  
ATOM    767  O   ILE A  97      73.658  17.338   3.714  1.00  0.63           O  
ATOM    768  CB  ILE A  97      73.093  16.416   0.571  1.00  0.63           C  
ATOM    769  CG1 ILE A  97      72.398  17.328  -0.472  1.00  0.63           C  
ATOM    770  CG2 ILE A  97      71.980  15.831   1.471  1.00  0.63           C  
ATOM    771  CD1 ILE A  97      73.305  17.991  -1.514  1.00  0.63           C  
ATOM    772  N   LEU A  98      75.070  15.709   3.129  1.00  0.59           N  
ATOM    773  CA  LEU A  98      75.334  15.296   4.502  1.00  0.59           C  
ATOM    774  C   LEU A  98      76.002  16.374   5.355  1.00  0.59           C  
ATOM    775  O   LEU A  98      75.652  16.542   6.524  1.00  0.59           O  
ATOM    776  CB  LEU A  98      76.134  13.973   4.581  1.00  0.59           C  
ATOM    777  CG  LEU A  98      75.406  12.742   3.997  1.00  0.59           C  
ATOM    778  CD1 LEU A  98      76.319  11.507   4.051  1.00  0.59           C  
ATOM    779  CD2 LEU A  98      74.053  12.464   4.670  1.00  0.59           C  
ATOM    780  N   ILE A  99      76.932  17.174   4.785  1.00  0.73           N  
ATOM    781  CA  ILE A  99      77.465  18.380   5.420  1.00  0.73           C  
ATOM    782  C   ILE A  99      76.356  19.382   5.734  1.00  0.73           C  
ATOM    783  O   ILE A  99      76.254  19.876   6.854  1.00  0.73           O  
ATOM    784  CB  ILE A  99      78.547  19.052   4.559  1.00  0.73           C  
ATOM    785  CG1 ILE A  99      79.805  18.154   4.456  1.00  0.73           C  
ATOM    786  CG2 ILE A  99      78.923  20.455   5.103  1.00  0.73           C  
ATOM    787  CD1 ILE A  99      80.795  18.604   3.371  1.00  0.73           C  
ATOM    788  N   ALA A 100      75.443  19.658   4.779  1.00  0.70           N  
ATOM    789  CA  ALA A 100      74.305  20.535   4.997  1.00  0.70           C  
ATOM    790  C   ALA A 100      73.348  20.052   6.090  1.00  0.70           C  
ATOM    791  O   ALA A 100      72.933  20.828   6.949  1.00  0.70           O  
ATOM    792  CB  ALA A 100      73.557  20.760   3.669  1.00  0.70           C  
ATOM    793  N   ASN A 101      73.039  18.736   6.131  1.00  0.62           N  
ATOM    794  CA  ASN A 101      72.264  18.104   7.195  1.00  0.62           C  
ATOM    795  C   ASN A 101      72.922  18.266   8.565  1.00  0.62           C  
ATOM    796  O   ASN A 101      72.266  18.594   9.552  1.00  0.62           O  
ATOM    797  CB  ASN A 101      72.056  16.585   6.937  1.00  0.62           C  
ATOM    798  CG  ASN A 101      71.200  16.344   5.697  1.00  0.62           C  
ATOM    799  OD1 ASN A 101      70.416  17.180   5.252  1.00  0.62           O  
ATOM    800  ND2 ASN A 101      71.315  15.128   5.114  1.00  0.62           N  
ATOM    801  N   ALA A 102      74.259  18.091   8.646  1.00  0.72           N  
ATOM    802  CA  ALA A 102      75.038  18.344   9.844  1.00  0.72           C  
ATOM    803  C   ALA A 102      74.985  19.799  10.318  1.00  0.72           C  
ATOM    804  O   ALA A 102      74.802  20.058  11.504  1.00  0.72           O  
ATOM    805  CB  ALA A 102      76.499  17.902   9.624  1.00  0.72           C  
ATOM    806  N   ILE A 103      75.083  20.790   9.402  1.00  0.81           N  
ATOM    807  CA  ILE A 103      74.942  22.213   9.727  1.00  0.81           C  
ATOM    808  C   ILE A 103      73.570  22.533  10.317  1.00  0.81           C  
ATOM    809  O   ILE A 103      73.462  23.203  11.345  1.00  0.81           O  
ATOM    810  CB  ILE A 103      75.211  23.117   8.513  1.00  0.81           C  
ATOM    811  CG1 ILE A 103      76.669  22.955   8.014  1.00  0.81           C  
ATOM    812  CG2 ILE A 103      74.922  24.602   8.846  1.00  0.81           C  
ATOM    813  CD1 ILE A 103      76.924  23.596   6.642  1.00  0.81           C  
ATOM    814  N   VAL A 104      72.480  22.004   9.715  1.00  0.67           N  
ATOM    815  CA  VAL A 104      71.126  22.141  10.246  1.00  0.67           C  
ATOM    816  C   VAL A 104      70.978  21.490  11.617  1.00  0.67           C  
ATOM    817  O   VAL A 104      70.412  22.084  12.536  1.00  0.67           O  
ATOM    818  CB  VAL A 104      70.072  21.601   9.279  1.00  0.67           C  
ATOM    819  CG1 VAL A 104      68.651  21.737   9.867  1.00  0.67           C  
ATOM    820  CG2 VAL A 104      70.140  22.395   7.959  1.00  0.67           C  
ATOM    821  N   GLY A 105      71.532  20.269  11.802  1.00  0.66           N  
ATOM    822  CA  GLY A 105      71.636  19.580  13.091  1.00  0.66           C  
ATOM    823  C   GLY A 105      72.283  20.387  14.192  1.00  0.66           C  
ATOM    824  O   GLY A 105      71.696  20.588  15.250  1.00  0.66           O  
ATOM    825  N   VAL A 106      73.488  20.941  13.936  1.00  0.69           N  
ATOM    826  CA  VAL A 106      74.223  21.802  14.865  1.00  0.69           C  
ATOM    827  C   VAL A 106      73.426  23.038  15.249  1.00  0.69           C  
ATOM    828  O   VAL A 106      73.388  23.452  16.406  1.00  0.69           O  
ATOM    829  CB  VAL A 106      75.580  22.221  14.285  1.00  0.69           C  
ATOM    830  CG1 VAL A 106      76.291  23.298  15.138  1.00  0.69           C  
ATOM    831  CG2 VAL A 106      76.475  20.970  14.221  1.00  0.69           C  
ATOM    832  N   TRP A 107      72.724  23.670  14.289  1.00  0.63           N  
ATOM    833  CA  TRP A 107      71.820  24.769  14.579  1.00  0.63           C  
ATOM    834  C   TRP A 107      70.636  24.383  15.470  1.00  0.63           C  
ATOM    835  O   TRP A 107      70.285  25.123  16.387  1.00  0.63           O  
ATOM    836  CB  TRP A 107      71.336  25.443  13.273  1.00  0.63           C  
ATOM    837  CG  TRP A 107      72.417  26.106  12.433  1.00  0.63           C  
ATOM    838  CD1 TRP A 107      73.755  26.298  12.664  1.00  0.63           C  
ATOM    839  CD2 TRP A 107      72.168  26.646  11.117  1.00  0.63           C  
ATOM    840  NE1 TRP A 107      74.348  26.965  11.605  1.00  0.63           N  
ATOM    841  CE2 TRP A 107      73.372  27.170  10.647  1.00  0.63           C  
ATOM    842  CE3 TRP A 107      71.003  26.680  10.354  1.00  0.63           C  
ATOM    843  CZ2 TRP A 107      73.459  27.751   9.379  1.00  0.63           C  
ATOM    844  CZ3 TRP A 107      71.084  27.261   9.077  1.00  0.63           C  
ATOM    845  CH2 TRP A 107      72.290  27.786   8.598  1.00  0.63           C  
ATOM    846  N   GLN A 108      70.013  23.204  15.258  1.00  0.61           N  
ATOM    847  CA  GLN A 108      68.982  22.675  16.143  1.00  0.61           C  
ATOM    848  C   GLN A 108      69.474  22.393  17.561  1.00  0.61           C  
ATOM    849  O   GLN A 108      68.817  22.771  18.533  1.00  0.61           O  
ATOM    850  CB  GLN A 108      68.370  21.371  15.572  1.00  0.61           C  
ATOM    851  CG  GLN A 108      67.535  21.562  14.284  1.00  0.61           C  
ATOM    852  CD  GLN A 108      67.079  20.204  13.742  1.00  0.61           C  
ATOM    853  OE1 GLN A 108      67.565  19.153  14.155  1.00  0.61           O  
ATOM    854  NE2 GLN A 108      66.115  20.206  12.794  1.00  0.61           N  
ATOM    855  N   GLU A 109      70.654  21.757  17.716  1.00  0.58           N  
ATOM    856  CA  GLU A 109      71.284  21.510  19.004  1.00  0.58           C  
ATOM    857  C   GLU A 109      71.650  22.797  19.735  1.00  0.58           C  
ATOM    858  O   GLU A 109      71.285  22.996  20.892  1.00  0.58           O  
ATOM    859  CB  GLU A 109      72.555  20.648  18.808  1.00  0.58           C  
ATOM    860  CG  GLU A 109      72.272  19.232  18.240  1.00  0.58           C  
ATOM    861  CD  GLU A 109      73.536  18.490  17.792  1.00  0.58           C  
ATOM    862  OE1 GLU A 109      74.656  19.043  17.938  1.00  0.58           O  
ATOM    863  OE2 GLU A 109      73.373  17.359  17.267  1.00  0.58           O  
ATOM    864  N   ARG A 110      72.289  23.755  19.032  1.00  0.58           N  
ATOM    865  CA  ARG A 110      72.677  25.055  19.556  1.00  0.58           C  
ATOM    866  C   ARG A 110      71.506  25.897  20.064  1.00  0.58           C  
ATOM    867  O   ARG A 110      71.607  26.576  21.086  1.00  0.58           O  
ATOM    868  CB  ARG A 110      73.476  25.828  18.476  1.00  0.58           C  
ATOM    869  CG  ARG A 110      74.095  27.146  18.979  1.00  0.58           C  
ATOM    870  CD  ARG A 110      75.134  27.754  18.034  1.00  0.58           C  
ATOM    871  NE  ARG A 110      74.405  28.160  16.788  1.00  0.58           N  
ATOM    872  CZ  ARG A 110      74.999  28.672  15.701  1.00  0.58           C  
ATOM    873  NH1 ARG A 110      76.310  28.892  15.669  1.00  0.58           N  
ATOM    874  NH2 ARG A 110      74.273  28.965  14.625  1.00  0.58           N  
ATOM    875  N   ASN A 111      70.349  25.852  19.366  1.00  0.59           N  
ATOM    876  CA  ASN A 111      69.089  26.429  19.823  1.00  0.59           C  
ATOM    877  C   ASN A 111      68.564  25.802  21.109  1.00  0.59           C  
ATOM    878  O   ASN A 111      68.079  26.498  21.998  1.00  0.59           O  
ATOM    879  CB  ASN A 111      67.972  26.280  18.758  1.00  0.59           C  
ATOM    880  CG  ASN A 111      68.201  27.206  17.571  1.00  0.59           C  
ATOM    881  OD1 ASN A 111      69.145  27.990  17.474  1.00  0.59           O  
ATOM    882  ND2 ASN A 111      67.244  27.143  16.614  1.00  0.59           N  
ATOM    883  N   ALA A 112      68.648  24.464  21.246  1.00  0.63           N  
ATOM    884  CA  ALA A 112      68.283  23.786  22.473  1.00  0.63           C  
ATOM    885  C   ALA A 112      69.186  24.143  23.653  1.00  0.63           C  
ATOM    886  O   ALA A 112      68.705  24.470  24.737  1.00  0.63           O  
ATOM    887  CB  ALA A 112      68.261  22.263  22.234  1.00  0.63           C  
ATOM    888  N   GLU A 113      70.521  24.151  23.456  1.00  0.58           N  
ATOM    889  CA  GLU A 113      71.488  24.546  24.469  1.00  0.58           C  
ATOM    890  C   GLU A 113      71.338  25.989  24.937  1.00  0.58           C  
ATOM    891  O   GLU A 113      71.330  26.273  26.136  1.00  0.58           O  
ATOM    892  CB  GLU A 113      72.923  24.354  23.934  1.00  0.58           C  
ATOM    893  CG  GLU A 113      73.315  22.875  23.714  1.00  0.58           C  
ATOM    894  CD  GLU A 113      74.753  22.744  23.212  1.00  0.58           C  
ATOM    895  OE1 GLU A 113      75.284  23.738  22.650  1.00  0.58           O  
ATOM    896  OE2 GLU A 113      75.327  21.643  23.410  1.00  0.58           O  
ATOM    897  N   SER A 114      71.161  26.945  23.996  1.00  0.66           N  
ATOM    898  CA  SER A 114      70.943  28.353  24.313  1.00  0.66           C  
ATOM    899  C   SER A 114      69.655  28.598  25.080  1.00  0.66           C  
ATOM    900  O   SER A 114      69.630  29.348  26.056  1.00  0.66           O  
ATOM    901  CB  SER A 114      71.023  29.291  23.072  1.00  0.66           C  
ATOM    902  OG  SER A 114      69.931  29.119  22.168  1.00  0.66           O  
ATOM    903  N   ALA A 115      68.559  27.919  24.685  1.00  0.65           N  
ATOM    904  CA  ALA A 115      67.294  27.933  25.384  1.00  0.65           C  
ATOM    905  C   ALA A 115      67.369  27.380  26.811  1.00  0.65           C  
ATOM    906  O   ALA A 115      66.809  27.967  27.736  1.00  0.65           O  
ATOM    907  CB  ALA A 115      66.241  27.178  24.548  1.00  0.65           C  
ATOM    908  N   ILE A 116      68.088  26.255  27.040  1.00  0.59           N  
ATOM    909  CA  ILE A 116      68.344  25.708  28.375  1.00  0.59           C  
ATOM    910  C   ILE A 116      69.173  26.641  29.252  1.00  0.59           C  
ATOM    911  O   ILE A 116      68.820  26.899  30.402  1.00  0.59           O  
ATOM    912  CB  ILE A 116      68.991  24.316  28.308  1.00  0.59           C  
ATOM    913  CG1 ILE A 116      68.012  23.268  27.717  1.00  0.59           C  
ATOM    914  CG2 ILE A 116      69.537  23.845  29.680  1.00  0.59           C  
ATOM    915  CD1 ILE A 116      66.828  22.898  28.621  1.00  0.59           C  
ATOM    916  N   GLU A 117      70.269  27.230  28.727  1.00  0.62           N  
ATOM    917  CA  GLU A 117      71.087  28.187  29.469  1.00  0.62           C  
ATOM    918  C   GLU A 117      70.304  29.451  29.854  1.00  0.62           C  
ATOM    919  O   GLU A 117      70.435  29.990  30.952  1.00  0.62           O  
ATOM    920  CB  GLU A 117      72.399  28.498  28.707  1.00  0.62           C  
ATOM    921  CG  GLU A 117      73.486  29.264  29.524  1.00  0.62           C  
ATOM    922  CD  GLU A 117      74.086  28.580  30.758  1.00  0.62           C  
ATOM    923  OE1 GLU A 117      74.051  27.329  30.888  1.00  0.62           O  
ATOM    924  OE2 GLU A 117      74.615  29.306  31.638  1.00  0.62           O  
ATOM    925  N   ALA A 118      69.372  29.905  28.985  1.00  0.68           N  
ATOM    926  CA  ALA A 118      68.476  31.022  29.233  1.00  0.68           C  
ATOM    927  C   ALA A 118      67.453  30.805  30.354  1.00  0.68           C  
ATOM    928  O   ALA A 118      66.809  31.752  30.810  1.00  0.68           O  
ATOM    929  CB  ALA A 118      67.720  31.364  27.934  1.00  0.68           C  
ATOM    930  N   LEU A 119      67.280  29.555  30.836  1.00  0.61           N  
ATOM    931  CA  LEU A 119      66.519  29.260  32.038  1.00  0.61           C  
ATOM    932  C   LEU A 119      67.301  29.489  33.311  1.00  0.61           C  
ATOM    933  O   LEU A 119      66.717  29.724  34.367  1.00  0.61           O  
ATOM    934  CB  LEU A 119      66.027  27.796  32.057  1.00  0.61           C  
ATOM    935  CG  LEU A 119      64.984  27.485  30.976  1.00  0.61           C  
ATOM    936  CD1 LEU A 119      64.595  26.003  31.036  1.00  0.61           C  
ATOM    937  CD2 LEU A 119      63.740  28.363  31.141  1.00  0.61           C  
ATOM    938  N   LYS A 120      68.648  29.509  33.256  1.00  0.58           N  
ATOM    939  CA  LYS A 120      69.451  29.693  34.451  1.00  0.58           C  
ATOM    940  C   LYS A 120      69.391  31.112  34.978  1.00  0.58           C  
ATOM    941  O   LYS A 120      69.707  31.373  36.132  1.00  0.58           O  
ATOM    942  CB  LYS A 120      70.933  29.359  34.224  1.00  0.58           C  
ATOM    943  CG  LYS A 120      71.233  27.863  34.078  1.00  0.58           C  
ATOM    944  CD  LYS A 120      72.752  27.708  34.001  1.00  0.58           C  
ATOM    945  CE  LYS A 120      73.274  26.304  33.714  1.00  0.58           C  
ATOM    946  NZ  LYS A 120      74.655  26.455  33.214  1.00  0.58           N  
ATOM    947  N   GLU A 121      68.936  32.081  34.172  1.00  0.58           N  
ATOM    948  CA  GLU A 121      68.630  33.424  34.621  1.00  0.58           C  
ATOM    949  C   GLU A 121      67.552  33.432  35.716  1.00  0.58           C  
ATOM    950  O   GLU A 121      67.695  34.108  36.733  1.00  0.58           O  
ATOM    951  CB  GLU A 121      68.199  34.237  33.375  1.00  0.58           C  
ATOM    952  CG  GLU A 121      67.903  35.745  33.575  1.00  0.58           C  
ATOM    953  CD  GLU A 121      67.281  36.395  32.325  1.00  0.58           C  
ATOM    954  OE1 GLU A 121      66.962  35.693  31.325  1.00  0.58           O  
ATOM    955  OE2 GLU A 121      67.080  37.631  32.361  1.00  0.58           O  
ATOM    956  N   TYR A 122      66.503  32.591  35.563  1.00  0.57           N  
ATOM    957  CA  TYR A 122      65.309  32.569  36.399  1.00  0.57           C  
ATOM    958  C   TYR A 122      65.348  31.510  37.501  1.00  0.57           C  
ATOM    959  O   TYR A 122      64.345  31.280  38.176  1.00  0.57           O  
ATOM    960  CB  TYR A 122      64.042  32.266  35.549  1.00  0.57           C  
ATOM    961  CG  TYR A 122      63.812  33.321  34.509  1.00  0.57           C  
ATOM    962  CD1 TYR A 122      64.329  33.151  33.219  1.00  0.57           C  
ATOM    963  CD2 TYR A 122      63.076  34.484  34.801  1.00  0.57           C  
ATOM    964  CE1 TYR A 122      64.136  34.139  32.251  1.00  0.57           C  
ATOM    965  CE2 TYR A 122      62.882  35.471  33.821  1.00  0.57           C  
ATOM    966  CZ  TYR A 122      63.428  35.306  32.545  1.00  0.57           C  
ATOM    967  OH  TYR A 122      63.407  36.375  31.623  1.00  0.57           O  
ATOM    968  N   GLU A 123      66.499  30.835  37.718  1.00  0.51           N  
ATOM    969  CA  GLU A 123      66.680  29.848  38.784  1.00  0.51           C  
ATOM    970  C   GLU A 123      66.472  30.473  40.178  1.00  0.51           C  
ATOM    971  O   GLU A 123      67.140  31.471  40.466  1.00  0.51           O  
ATOM    972  CB  GLU A 123      68.106  29.232  38.725  1.00  0.51           C  
ATOM    973  CG  GLU A 123      68.422  28.100  39.750  1.00  0.51           C  
ATOM    974  CD  GLU A 123      67.901  26.702  39.390  1.00  0.51           C  
ATOM    975  OE1 GLU A 123      68.320  26.165  38.334  1.00  0.51           O  
ATOM    976  OE2 GLU A 123      67.145  26.120  40.216  1.00  0.51           O  
ATOM    977  N   PRO A 124      65.588  29.992  41.063  1.00  0.52           N  
ATOM    978  CA  PRO A 124      65.278  30.640  42.340  1.00  0.52           C  
ATOM    979  C   PRO A 124      66.480  30.862  43.266  1.00  0.52           C  
ATOM    980  O   PRO A 124      67.154  29.910  43.663  1.00  0.52           O  
ATOM    981  CB  PRO A 124      64.182  29.742  42.958  1.00  0.52           C  
ATOM    982  CG  PRO A 124      64.396  28.374  42.305  1.00  0.52           C  
ATOM    983  CD  PRO A 124      64.855  28.736  40.895  1.00  0.52           C  
ATOM    984  N   GLU A 125      66.742  32.124  43.672  1.00  0.51           N  
ATOM    985  CA  GLU A 125      67.820  32.502  44.572  1.00  0.51           C  
ATOM    986  C   GLU A 125      67.546  32.185  46.037  1.00  0.51           C  
ATOM    987  O   GLU A 125      67.299  33.041  46.886  1.00  0.51           O  
ATOM    988  CB  GLU A 125      68.245  33.966  44.325  1.00  0.51           C  
ATOM    989  CG  GLU A 125      68.744  34.120  42.866  1.00  0.51           C  
ATOM    990  CD  GLU A 125      69.515  35.402  42.566  1.00  0.51           C  
ATOM    991  OE1 GLU A 125      69.155  36.467  43.121  1.00  0.51           O  
ATOM    992  OE2 GLU A 125      70.471  35.289  41.743  1.00  0.51           O  
ATOM    993  N   MET A 126      67.581  30.881  46.366  1.00  0.64           N  
ATOM    994  CA  MET A 126      67.347  30.350  47.692  1.00  0.64           C  
ATOM    995  C   MET A 126      68.649  30.213  48.465  1.00  0.64           C  
ATOM    996  O   MET A 126      69.148  29.118  48.721  1.00  0.64           O  
ATOM    997  CB  MET A 126      66.620  28.986  47.605  1.00  0.64           C  
ATOM    998  CG  MET A 126      65.212  29.102  46.986  1.00  0.64           C  
ATOM    999  SD  MET A 126      64.431  27.518  46.542  1.00  0.64           S  
ATOM   1000  CE  MET A 126      64.348  26.834  48.217  1.00  0.64           C  
ATOM   1001  N   GLY A 127      69.229  31.356  48.865  1.00  0.87           N  
ATOM   1002  CA  GLY A 127      70.454  31.386  49.640  1.00  0.87           C  
ATOM   1003  C   GLY A 127      70.798  32.814  49.947  1.00  0.87           C  
ATOM   1004  O   GLY A 127      70.680  33.684  49.090  1.00  0.87           O  
ATOM   1005  N   LYS A 128      71.216  33.110  51.193  1.00  0.83           N  
ATOM   1006  CA  LYS A 128      71.560  34.460  51.601  1.00  0.83           C  
ATOM   1007  C   LYS A 128      73.011  34.474  52.049  1.00  0.83           C  
ATOM   1008  O   LYS A 128      73.385  33.739  52.962  1.00  0.83           O  
ATOM   1009  CB  LYS A 128      70.690  34.963  52.786  1.00  0.83           C  
ATOM   1010  CG  LYS A 128      69.180  34.681  52.682  1.00  0.83           C  
ATOM   1011  CD  LYS A 128      68.417  35.254  53.896  1.00  0.83           C  
ATOM   1012  CE  LYS A 128      67.013  34.676  54.133  1.00  0.83           C  
ATOM   1013  NZ  LYS A 128      67.120  33.251  54.455  1.00  0.83           N  
ATOM   1014  N   VAL A 129      73.864  35.306  51.424  1.00  0.91           N  
ATOM   1015  CA  VAL A 129      75.291  35.336  51.700  1.00  0.91           C  
ATOM   1016  C   VAL A 129      75.757  36.746  52.018  1.00  0.91           C  
ATOM   1017  O   VAL A 129      75.129  37.741  51.657  1.00  0.91           O  
ATOM   1018  CB  VAL A 129      76.161  34.776  50.565  1.00  0.91           C  
ATOM   1019  CG1 VAL A 129      75.835  33.288  50.341  1.00  0.91           C  
ATOM   1020  CG2 VAL A 129      75.980  35.568  49.258  1.00  0.91           C  
ATOM   1021  N   TYR A 130      76.913  36.855  52.694  1.00  0.89           N  
ATOM   1022  CA  TYR A 130      77.663  38.082  52.856  1.00  0.89           C  
ATOM   1023  C   TYR A 130      78.954  37.921  52.060  1.00  0.89           C  
ATOM   1024  O   TYR A 130      79.597  36.866  52.070  1.00  0.89           O  
ATOM   1025  CB  TYR A 130      78.026  38.375  54.331  1.00  0.89           C  
ATOM   1026  CG  TYR A 130      76.825  38.767  55.145  1.00  0.89           C  
ATOM   1027  CD1 TYR A 130      75.993  37.814  55.762  1.00  0.89           C  
ATOM   1028  CD2 TYR A 130      76.585  40.128  55.377  1.00  0.89           C  
ATOM   1029  CE1 TYR A 130      74.999  38.219  56.667  1.00  0.89           C  
ATOM   1030  CE2 TYR A 130      75.589  40.538  56.273  1.00  0.89           C  
ATOM   1031  CZ  TYR A 130      74.819  39.580  56.943  1.00  0.89           C  
ATOM   1032  OH  TYR A 130      73.880  39.997  57.906  1.00  0.89           O  
ATOM   1033  N   ARG A 131      79.340  38.968  51.313  1.00  0.82           N  
ATOM   1034  CA  ARG A 131      80.482  39.016  50.424  1.00  0.82           C  
ATOM   1035  C   ARG A 131      81.052  40.406  50.607  1.00  0.82           C  
ATOM   1036  O   ARG A 131      80.362  41.269  51.139  1.00  0.82           O  
ATOM   1037  CB  ARG A 131      80.052  38.865  48.944  1.00  0.82           C  
ATOM   1038  CG  ARG A 131      79.451  37.495  48.573  1.00  0.82           C  
ATOM   1039  CD  ARG A 131      80.473  36.356  48.613  1.00  0.82           C  
ATOM   1040  NE  ARG A 131      79.785  35.083  48.205  1.00  0.82           N  
ATOM   1041  CZ  ARG A 131      79.464  34.737  46.950  1.00  0.82           C  
ATOM   1042  NH1 ARG A 131      79.684  35.518  45.905  1.00  0.82           N  
ATOM   1043  NH2 ARG A 131      78.954  33.527  46.750  1.00  0.82           N  
ATOM   1044  N   SER A 132      82.298  40.695  50.175  1.00  0.89           N  
ATOM   1045  CA  SER A 132      82.887  42.011  50.422  1.00  0.89           C  
ATOM   1046  C   SER A 132      82.302  43.129  49.565  1.00  0.89           C  
ATOM   1047  O   SER A 132      82.486  44.310  49.866  1.00  0.89           O  
ATOM   1048  CB  SER A 132      84.437  42.017  50.296  1.00  0.89           C  
ATOM   1049  OG  SER A 132      84.895  41.835  48.955  1.00  0.89           O  
ATOM   1050  N   ASP A 133      81.563  42.749  48.499  1.00  0.82           N  
ATOM   1051  CA  ASP A 133      80.886  43.586  47.527  1.00  0.82           C  
ATOM   1052  C   ASP A 133      79.853  44.528  48.162  1.00  0.82           C  
ATOM   1053  O   ASP A 133      79.788  45.724  47.871  1.00  0.82           O  
ATOM   1054  CB  ASP A 133      80.159  42.683  46.467  1.00  0.82           C  
ATOM   1055  CG  ASP A 133      80.938  41.433  46.058  1.00  0.82           C  
ATOM   1056  OD1 ASP A 133      82.096  41.581  45.603  1.00  0.82           O  
ATOM   1057  OD2 ASP A 133      80.371  40.313  46.195  1.00  0.82           O  
ATOM   1058  N   ARG A 134      79.018  44.007  49.082  1.00  0.74           N  
ATOM   1059  CA  ARG A 134      77.999  44.769  49.774  1.00  0.74           C  
ATOM   1060  C   ARG A 134      78.101  44.518  51.261  1.00  0.74           C  
ATOM   1061  O   ARG A 134      78.350  43.414  51.724  1.00  0.74           O  
ATOM   1062  CB  ARG A 134      76.553  44.375  49.358  1.00  0.74           C  
ATOM   1063  CG  ARG A 134      76.189  44.732  47.902  1.00  0.74           C  
ATOM   1064  CD  ARG A 134      74.868  44.130  47.396  1.00  0.74           C  
ATOM   1065  NE  ARG A 134      73.761  44.621  48.287  1.00  0.74           N  
ATOM   1066  CZ  ARG A 134      72.530  44.092  48.336  1.00  0.74           C  
ATOM   1067  NH1 ARG A 134      72.134  43.151  47.487  1.00  0.74           N  
ATOM   1068  NH2 ARG A 134      71.657  44.521  49.247  1.00  0.74           N  
ATOM   1069  N   LYS A 135      77.815  45.546  52.080  1.00  0.79           N  
ATOM   1070  CA  LYS A 135      77.869  45.414  53.527  1.00  0.79           C  
ATOM   1071  C   LYS A 135      76.529  44.957  54.098  1.00  0.79           C  
ATOM   1072  O   LYS A 135      76.296  44.991  55.302  1.00  0.79           O  
ATOM   1073  CB  LYS A 135      78.253  46.766  54.171  1.00  0.79           C  
ATOM   1074  CG  LYS A 135      79.606  47.308  53.688  1.00  0.79           C  
ATOM   1075  CD  LYS A 135      79.976  48.616  54.404  1.00  0.79           C  
ATOM   1076  CE  LYS A 135      81.347  49.153  53.988  1.00  0.79           C  
ATOM   1077  NZ  LYS A 135      81.665  50.383  54.747  1.00  0.79           N  
ATOM   1078  N   ASN A 136      75.627  44.493  53.214  1.00  0.79           N  
ATOM   1079  CA  ASN A 136      74.304  44.012  53.533  1.00  0.79           C  
ATOM   1080  C   ASN A 136      74.191  42.673  52.847  1.00  0.79           C  
ATOM   1081  O   ASN A 136      74.886  42.420  51.865  1.00  0.79           O  
ATOM   1082  CB  ASN A 136      73.162  44.888  52.945  1.00  0.79           C  
ATOM   1083  CG  ASN A 136      73.121  46.241  53.639  1.00  0.79           C  
ATOM   1084  OD1 ASN A 136      73.165  46.320  54.862  1.00  0.79           O  
ATOM   1085  ND2 ASN A 136      72.976  47.346  52.870  1.00  0.79           N  
ATOM   1086  N   VAL A 137      73.284  41.805  53.329  1.00  0.86           N  
ATOM   1087  CA  VAL A 137      73.071  40.470  52.795  1.00  0.86           C  
ATOM   1088  C   VAL A 137      72.707  40.442  51.305  1.00  0.86           C  
ATOM   1089  O   VAL A 137      72.049  41.340  50.767  1.00  0.86           O  
ATOM   1090  CB  VAL A 137      72.067  39.700  53.658  1.00  0.86           C  
ATOM   1091  CG1 VAL A 137      70.600  40.014  53.292  1.00  0.86           C  
ATOM   1092  CG2 VAL A 137      72.366  38.191  53.620  1.00  0.86           C  
ATOM   1093  N   GLN A 138      73.177  39.409  50.586  1.00  0.80           N  
ATOM   1094  CA  GLN A 138      72.953  39.225  49.172  1.00  0.80           C  
ATOM   1095  C   GLN A 138      72.205  37.936  48.938  1.00  0.80           C  
ATOM   1096  O   GLN A 138      72.522  36.906  49.526  1.00  0.80           O  
ATOM   1097  CB  GLN A 138      74.300  39.137  48.410  1.00  0.80           C  
ATOM   1098  CG  GLN A 138      75.202  40.351  48.718  1.00  0.80           C  
ATOM   1099  CD  GLN A 138      76.480  40.486  47.885  1.00  0.80           C  
ATOM   1100  OE1 GLN A 138      77.195  41.468  48.065  1.00  0.80           O  
ATOM   1101  NE2 GLN A 138      76.778  39.553  46.958  1.00  0.80           N  
ATOM   1102  N   MET A 139      71.199  37.954  48.045  1.00  0.75           N  
ATOM   1103  CA  MET A 139      70.550  36.749  47.584  1.00  0.75           C  
ATOM   1104  C   MET A 139      71.400  36.210  46.457  1.00  0.75           C  
ATOM   1105  O   MET A 139      71.846  36.973  45.604  1.00  0.75           O  
ATOM   1106  CB  MET A 139      69.107  37.025  47.098  1.00  0.75           C  
ATOM   1107  CG  MET A 139      68.198  37.539  48.234  1.00  0.75           C  
ATOM   1108  SD  MET A 139      66.526  38.043  47.723  1.00  0.75           S  
ATOM   1109  CE  MET A 139      65.930  36.392  47.266  1.00  0.75           C  
ATOM   1110  N   ILE A 140      71.711  34.904  46.490  1.00  0.78           N  
ATOM   1111  CA  ILE A 140      72.543  34.248  45.501  1.00  0.78           C  
ATOM   1112  C   ILE A 140      71.947  32.856  45.352  1.00  0.78           C  
ATOM   1113  O   ILE A 140      71.419  32.264  46.293  1.00  0.78           O  
ATOM   1114  CB  ILE A 140      74.033  34.182  45.908  1.00  0.78           C  
ATOM   1115  CG1 ILE A 140      74.706  35.579  45.994  1.00  0.78           C  
ATOM   1116  CG2 ILE A 140      74.871  33.276  44.980  1.00  0.78           C  
ATOM   1117  CD1 ILE A 140      74.839  36.324  44.658  1.00  0.78           C  
ATOM   1118  N   LYS A 141      71.975  32.295  44.132  1.00  0.75           N  
ATOM   1119  CA  LYS A 141      71.563  30.940  43.832  1.00  0.75           C  
ATOM   1120  C   LYS A 141      72.313  29.850  44.574  1.00  0.75           C  
ATOM   1121  O   LYS A 141      73.527  29.917  44.741  1.00  0.75           O  
ATOM   1122  CB  LYS A 141      71.847  30.647  42.358  1.00  0.75           C  
ATOM   1123  CG  LYS A 141      71.191  31.620  41.388  1.00  0.75           C  
ATOM   1124  CD  LYS A 141      71.652  31.303  39.970  1.00  0.75           C  
ATOM   1125  CE  LYS A 141      70.786  31.972  38.908  1.00  0.75           C  
ATOM   1126  NZ  LYS A 141      71.305  33.273  38.432  1.00  0.75           N  
ATOM   1127  N   ALA A 142      71.613  28.760  44.950  1.00  0.86           N  
ATOM   1128  CA  ALA A 142      72.172  27.691  45.756  1.00  0.86           C  
ATOM   1129  C   ALA A 142      73.404  27.015  45.162  1.00  0.86           C  
ATOM   1130  O   ALA A 142      74.349  26.705  45.882  1.00  0.86           O  
ATOM   1131  CB  ALA A 142      71.088  26.635  46.042  1.00  0.86           C  
ATOM   1132  N   ARG A 143      73.435  26.812  43.826  1.00  0.76           N  
ATOM   1133  CA  ARG A 143      74.577  26.258  43.115  1.00  0.76           C  
ATOM   1134  C   ARG A 143      75.809  27.172  43.070  1.00  0.76           C  
ATOM   1135  O   ARG A 143      76.930  26.684  42.965  1.00  0.76           O  
ATOM   1136  CB  ARG A 143      74.193  25.742  41.698  1.00  0.76           C  
ATOM   1137  CG  ARG A 143      73.690  26.796  40.687  1.00  0.76           C  
ATOM   1138  CD  ARG A 143      73.202  26.210  39.345  1.00  0.76           C  
ATOM   1139  NE  ARG A 143      74.349  25.575  38.635  1.00  0.76           N  
ATOM   1140  CZ  ARG A 143      75.287  26.214  37.928  1.00  0.76           C  
ATOM   1141  NH1 ARG A 143      75.245  27.508  37.639  1.00  0.76           N  
ATOM   1142  NH2 ARG A 143      76.344  25.521  37.515  1.00  0.76           N  
ATOM   1143  N   GLU A 144      75.646  28.507  43.224  1.00  0.82           N  
ATOM   1144  CA  GLU A 144      76.712  29.500  43.105  1.00  0.82           C  
ATOM   1145  C   GLU A 144      77.314  29.834  44.470  1.00  0.82           C  
ATOM   1146  O   GLU A 144      78.064  30.798  44.640  1.00  0.82           O  
ATOM   1147  CB  GLU A 144      76.172  30.834  42.522  1.00  0.82           C  
ATOM   1148  CG  GLU A 144      75.378  30.747  41.198  1.00  0.82           C  
ATOM   1149  CD  GLU A 144      76.167  30.338  39.968  1.00  0.82           C  
ATOM   1150  OE1 GLU A 144      77.304  30.814  39.759  1.00  0.82           O  
ATOM   1151  OE2 GLU A 144      75.554  29.571  39.176  1.00  0.82           O  
ATOM   1152  N   ILE A 145      76.982  29.033  45.497  1.00  0.89           N  
ATOM   1153  CA  ILE A 145      77.553  29.127  46.828  1.00  0.89           C  
ATOM   1154  C   ILE A 145      78.817  28.286  46.854  1.00  0.89           C  
ATOM   1155  O   ILE A 145      78.832  27.134  46.417  1.00  0.89           O  
ATOM   1156  CB  ILE A 145      76.558  28.693  47.904  1.00  0.89           C  
ATOM   1157  CG1 ILE A 145      75.364  29.681  47.905  1.00  0.89           C  
ATOM   1158  CG2 ILE A 145      77.242  28.625  49.290  1.00  0.89           C  
ATOM   1159  CD1 ILE A 145      74.242  29.295  48.872  1.00  0.89           C  
ATOM   1160  N   VAL A 146      79.925  28.864  47.353  1.00  0.93           N  
ATOM   1161  CA  VAL A 146      81.235  28.241  47.340  1.00  0.93           C  
ATOM   1162  C   VAL A 146      81.660  28.029  48.781  1.00  0.93           C  
ATOM   1163  O   VAL A 146      81.335  28.864  49.627  1.00  0.93           O  
ATOM   1164  CB  VAL A 146      82.296  29.061  46.600  1.00  0.93           C  
ATOM   1165  CG1 VAL A 146      81.929  29.112  45.106  1.00  0.93           C  
ATOM   1166  CG2 VAL A 146      82.466  30.473  47.198  1.00  0.93           C  
ATOM   1167  N   PRO A 147      82.355  26.962  49.174  1.00  0.95           N  
ATOM   1168  CA  PRO A 147      82.938  26.883  50.510  1.00  0.95           C  
ATOM   1169  C   PRO A 147      83.835  28.086  50.838  1.00  0.95           C  
ATOM   1170  O   PRO A 147      84.695  28.456  50.037  1.00  0.95           O  
ATOM   1171  CB  PRO A 147      83.632  25.514  50.519  1.00  0.95           C  
ATOM   1172  CG  PRO A 147      84.075  25.327  49.073  1.00  0.95           C  
ATOM   1173  CD  PRO A 147      82.936  25.960  48.272  1.00  0.95           C  
ATOM   1174  N   GLY A 148      83.589  28.735  51.995  1.00  0.95           N  
ATOM   1175  CA  GLY A 148      84.258  29.950  52.440  1.00  0.95           C  
ATOM   1176  C   GLY A 148      83.377  31.162  52.546  1.00  0.95           C  
ATOM   1177  O   GLY A 148      83.704  32.077  53.298  1.00  0.95           O  
ATOM   1178  N   ASP A 149      82.226  31.244  51.844  1.00  0.91           N  
ATOM   1179  CA  ASP A 149      81.338  32.375  52.069  1.00  0.91           C  
ATOM   1180  C   ASP A 149      80.513  32.259  53.346  1.00  0.91           C  
ATOM   1181  O   ASP A 149      80.337  31.193  53.939  1.00  0.91           O  
ATOM   1182  CB  ASP A 149      80.591  32.927  50.824  1.00  0.91           C  
ATOM   1183  CG  ASP A 149      79.698  31.939  50.100  1.00  0.91           C  
ATOM   1184  OD1 ASP A 149      79.137  31.019  50.724  1.00  0.91           O  
ATOM   1185  OD2 ASP A 149      79.528  32.178  48.872  1.00  0.91           O  
ATOM   1186  N   ILE A 150      80.069  33.429  53.847  1.00  0.94           N  
ATOM   1187  CA  ILE A 150      79.340  33.548  55.090  1.00  0.94           C  
ATOM   1188  C   ILE A 150      77.868  33.525  54.739  1.00  0.94           C  
ATOM   1189  O   ILE A 150      77.400  34.361  53.967  1.00  0.94           O  
ATOM   1190  CB  ILE A 150      79.673  34.838  55.834  1.00  0.94           C  
ATOM   1191  CG1 ILE A 150      81.200  35.087  55.932  1.00  0.94           C  
ATOM   1192  CG2 ILE A 150      78.987  34.830  57.217  1.00  0.94           C  
ATOM   1193  CD1 ILE A 150      81.988  34.019  56.695  1.00  0.94           C  
ATOM   1194  N   VAL A 151      77.113  32.559  55.284  1.00  0.95           N  
ATOM   1195  CA  VAL A 151      75.740  32.274  54.906  1.00  0.95           C  
ATOM   1196  C   VAL A 151      74.818  32.592  56.074  1.00  0.95           C  
ATOM   1197  O   VAL A 151      75.112  32.265  57.226  1.00  0.95           O  
ATOM   1198  CB  VAL A 151      75.557  30.809  54.492  1.00  0.95           C  
ATOM   1199  CG1 VAL A 151      74.093  30.512  54.100  1.00  0.95           C  
ATOM   1200  CG2 VAL A 151      76.460  30.481  53.287  1.00  0.95           C  
ATOM   1201  N   GLU A 152      73.666  33.244  55.793  1.00  0.87           N  
ATOM   1202  CA  GLU A 152      72.629  33.546  56.766  1.00  0.87           C  
ATOM   1203  C   GLU A 152      71.376  32.720  56.507  1.00  0.87           C  
ATOM   1204  O   GLU A 152      70.804  32.711  55.415  1.00  0.87           O  
ATOM   1205  CB  GLU A 152      72.252  35.052  56.783  1.00  0.87           C  
ATOM   1206  CG  GLU A 152      71.093  35.402  57.762  1.00  0.87           C  
ATOM   1207  CD  GLU A 152      70.987  36.893  58.059  1.00  0.87           C  
ATOM   1208  OE1 GLU A 152      72.052  37.530  58.250  1.00  0.87           O  
ATOM   1209  OE2 GLU A 152      69.854  37.414  58.238  1.00  0.87           O  
ATOM   1210  N   VAL A 153      70.910  31.995  57.543  1.00  0.93           N  
ATOM   1211  CA  VAL A 153      69.719  31.167  57.484  1.00  0.93           C  
ATOM   1212  C   VAL A 153      68.761  31.572  58.592  1.00  0.93           C  
ATOM   1213  O   VAL A 153      69.153  32.112  59.628  1.00  0.93           O  
ATOM   1214  CB  VAL A 153      69.997  29.666  57.559  1.00  0.93           C  
ATOM   1215  CG1 VAL A 153      70.872  29.242  56.361  1.00  0.93           C  
ATOM   1216  CG2 VAL A 153      70.668  29.292  58.896  1.00  0.93           C  
ATOM   1217  N   SER A 154      67.457  31.345  58.363  1.00  0.89           N  
ATOM   1218  CA  SER A 154      66.364  31.754  59.228  1.00  0.89           C  
ATOM   1219  C   SER A 154      65.244  30.726  59.149  1.00  0.89           C  
ATOM   1220  O   SER A 154      65.357  29.696  58.487  1.00  0.89           O  
ATOM   1221  CB  SER A 154      65.800  33.141  58.815  1.00  0.89           C  
ATOM   1222  OG  SER A 154      65.014  33.750  59.848  1.00  0.89           O  
ATOM   1223  N   VAL A 155      64.130  30.967  59.859  1.00  0.83           N  
ATOM   1224  CA  VAL A 155      62.978  30.084  59.975  1.00  0.83           C  
ATOM   1225  C   VAL A 155      62.313  29.702  58.658  1.00  0.83           C  
ATOM   1226  O   VAL A 155      61.891  30.546  57.869  1.00  0.83           O  
ATOM   1227  CB  VAL A 155      61.904  30.683  60.875  1.00  0.83           C  
ATOM   1228  CG1 VAL A 155      60.902  29.585  61.282  1.00  0.83           C  
ATOM   1229  CG2 VAL A 155      62.570  31.295  62.122  1.00  0.83           C  
ATOM   1230  N   GLY A 156      62.176  28.387  58.393  1.00  0.87           N  
ATOM   1231  CA  GLY A 156      61.564  27.868  57.181  1.00  0.87           C  
ATOM   1232  C   GLY A 156      62.480  27.836  55.984  1.00  0.87           C  
ATOM   1233  O   GLY A 156      62.063  27.391  54.915  1.00  0.87           O  
ATOM   1234  N   ASP A 157      63.752  28.272  56.121  1.00  0.86           N  
ATOM   1235  CA  ASP A 157      64.778  28.041  55.118  1.00  0.86           C  
ATOM   1236  C   ASP A 157      65.119  26.552  54.961  1.00  0.86           C  
ATOM   1237  O   ASP A 157      65.068  25.762  55.902  1.00  0.86           O  
ATOM   1238  CB  ASP A 157      66.095  28.831  55.348  1.00  0.86           C  
ATOM   1239  CG  ASP A 157      66.011  30.309  55.030  1.00  0.86           C  
ATOM   1240  OD1 ASP A 157      65.347  30.765  54.066  1.00  0.86           O  
ATOM   1241  OD2 ASP A 157      66.753  31.046  55.736  1.00  0.86           O  
ATOM   1242  N   LYS A 158      65.505  26.141  53.739  1.00  0.78           N  
ATOM   1243  CA  LYS A 158      66.147  24.864  53.486  1.00  0.78           C  
ATOM   1244  C   LYS A 158      67.633  25.145  53.440  1.00  0.78           C  
ATOM   1245  O   LYS A 158      68.065  26.092  52.785  1.00  0.78           O  
ATOM   1246  CB  LYS A 158      65.699  24.254  52.128  1.00  0.78           C  
ATOM   1247  CG  LYS A 158      66.506  23.028  51.648  1.00  0.78           C  
ATOM   1248  CD  LYS A 158      66.046  22.554  50.258  1.00  0.78           C  
ATOM   1249  CE  LYS A 158      66.920  21.439  49.675  1.00  0.78           C  
ATOM   1250  NZ  LYS A 158      66.514  21.089  48.293  1.00  0.78           N  
ATOM   1251  N   VAL A 159      68.466  24.355  54.144  1.00  0.89           N  
ATOM   1252  CA  VAL A 159      69.908  24.553  54.149  1.00  0.89           C  
ATOM   1253  C   VAL A 159      70.539  24.349  52.754  1.00  0.89           C  
ATOM   1254  O   VAL A 159      70.274  23.314  52.129  1.00  0.89           O  
ATOM   1255  CB  VAL A 159      70.600  23.662  55.173  1.00  0.89           C  
ATOM   1256  CG1 VAL A 159      72.099  24.000  55.250  1.00  0.89           C  
ATOM   1257  CG2 VAL A 159      69.972  23.863  56.565  1.00  0.89           C  
ATOM   1258  N   PRO A 160      71.363  25.260  52.205  1.00  0.87           N  
ATOM   1259  CA  PRO A 160      71.785  25.145  50.810  1.00  0.87           C  
ATOM   1260  C   PRO A 160      72.995  24.242  50.654  1.00  0.87           C  
ATOM   1261  O   PRO A 160      73.026  23.445  49.719  1.00  0.87           O  
ATOM   1262  CB  PRO A 160      72.113  26.594  50.386  1.00  0.87           C  
ATOM   1263  CG  PRO A 160      72.410  27.326  51.698  1.00  0.87           C  
ATOM   1264  CD  PRO A 160      71.459  26.646  52.677  1.00  0.87           C  
ATOM   1265  N   ALA A 161      73.999  24.335  51.534  1.00  0.93           N  
ATOM   1266  CA  ALA A 161      75.258  23.627  51.439  1.00  0.93           C  
ATOM   1267  C   ALA A 161      75.588  23.143  52.835  1.00  0.93           C  
ATOM   1268  O   ALA A 161      74.937  23.566  53.787  1.00  0.93           O  
ATOM   1269  CB  ALA A 161      76.378  24.554  50.919  1.00  0.93           C  
ATOM   1270  N   ASP A 162      76.582  22.249  53.020  1.00  0.92           N  
ATOM   1271  CA  ASP A 162      77.027  21.894  54.357  1.00  0.92           C  
ATOM   1272  C   ASP A 162      77.752  23.083  54.998  1.00  0.92           C  
ATOM   1273  O   ASP A 162      78.766  23.575  54.503  1.00  0.92           O  
ATOM   1274  CB  ASP A 162      77.900  20.609  54.354  1.00  0.92           C  
ATOM   1275  CG  ASP A 162      77.066  19.350  54.168  1.00  0.92           C  
ATOM   1276  OD1 ASP A 162      75.818  19.433  54.053  1.00  0.92           O  
ATOM   1277  OD2 ASP A 162      77.677  18.253  54.154  1.00  0.92           O  
ATOM   1278  N   ILE A 163      77.196  23.612  56.103  1.00  0.94           N  
ATOM   1279  CA  ILE A 163      77.631  24.855  56.723  1.00  0.94           C  
ATOM   1280  C   ILE A 163      78.037  24.599  58.164  1.00  0.94           C  
ATOM   1281  O   ILE A 163      77.349  23.927  58.933  1.00  0.94           O  
ATOM   1282  CB  ILE A 163      76.538  25.930  56.646  1.00  0.94           C  
ATOM   1283  CG1 ILE A 163      76.289  26.363  55.181  1.00  0.94           C  
ATOM   1284  CG2 ILE A 163      76.880  27.168  57.501  1.00  0.94           C  
ATOM   1285  CD1 ILE A 163      74.990  27.157  55.007  1.00  0.94           C  
ATOM   1286  N   ARG A 164      79.192  25.158  58.577  1.00  0.87           N  
ATOM   1287  CA  ARG A 164      79.637  25.172  59.952  1.00  0.87           C  
ATOM   1288  C   ARG A 164      79.042  26.388  60.621  1.00  0.87           C  
ATOM   1289  O   ARG A 164      79.241  27.507  60.156  1.00  0.87           O  
ATOM   1290  CB  ARG A 164      81.183  25.271  60.020  1.00  0.87           C  
ATOM   1291  CG  ARG A 164      81.782  25.368  61.434  1.00  0.87           C  
ATOM   1292  CD  ARG A 164      81.536  24.117  62.272  1.00  0.87           C  
ATOM   1293  NE  ARG A 164      82.455  24.205  63.441  1.00  0.87           N  
ATOM   1294  CZ  ARG A 164      82.099  24.696  64.631  1.00  0.87           C  
ATOM   1295  NH1 ARG A 164      80.993  25.393  64.838  1.00  0.87           N  
ATOM   1296  NH2 ARG A 164      82.889  24.477  65.676  1.00  0.87           N  
ATOM   1297  N   ILE A 165      78.276  26.215  61.715  1.00  0.93           N  
ATOM   1298  CA  ILE A 165      77.686  27.336  62.434  1.00  0.93           C  
ATOM   1299  C   ILE A 165      78.742  28.160  63.158  1.00  0.93           C  
ATOM   1300  O   ILE A 165      79.548  27.631  63.926  1.00  0.93           O  
ATOM   1301  CB  ILE A 165      76.596  26.901  63.405  1.00  0.93           C  
ATOM   1302  CG1 ILE A 165      75.587  25.972  62.693  1.00  0.93           C  
ATOM   1303  CG2 ILE A 165      75.873  28.143  63.978  1.00  0.93           C  
ATOM   1304  CD1 ILE A 165      74.585  25.341  63.657  1.00  0.93           C  
ATOM   1305  N   THR A 166      78.760  29.481  62.900  1.00  0.93           N  
ATOM   1306  CA  THR A 166      79.679  30.436  63.510  1.00  0.93           C  
ATOM   1307  C   THR A 166      79.016  31.081  64.697  1.00  0.93           C  
ATOM   1308  O   THR A 166      79.539  31.072  65.808  1.00  0.93           O  
ATOM   1309  CB  THR A 166      80.106  31.549  62.555  1.00  0.93           C  
ATOM   1310  OG1 THR A 166      80.684  31.003  61.384  1.00  0.93           O  
ATOM   1311  CG2 THR A 166      81.188  32.435  63.170  1.00  0.93           C  
ATOM   1312  N   ALA A 167      77.796  31.617  64.496  1.00  0.96           N  
ATOM   1313  CA  ALA A 167      77.085  32.339  65.517  1.00  0.96           C  
ATOM   1314  C   ALA A 167      75.595  32.124  65.341  1.00  0.96           C  
ATOM   1315  O   ALA A 167      75.073  32.074  64.228  1.00  0.96           O  
ATOM   1316  CB  ALA A 167      77.417  33.842  65.429  1.00  0.96           C  
ATOM   1317  N   ILE A 168      74.853  31.998  66.453  1.00  0.93           N  
ATOM   1318  CA  ILE A 168      73.406  31.915  66.427  1.00  0.93           C  
ATOM   1319  C   ILE A 168      72.936  33.287  66.887  1.00  0.93           C  
ATOM   1320  O   ILE A 168      73.439  33.823  67.870  1.00  0.93           O  
ATOM   1321  CB  ILE A 168      72.870  30.758  67.277  1.00  0.93           C  
ATOM   1322  CG1 ILE A 168      73.471  29.412  66.782  1.00  0.93           C  
ATOM   1323  CG2 ILE A 168      71.325  30.745  67.232  1.00  0.93           C  
ATOM   1324  CD1 ILE A 168      73.075  28.194  67.626  1.00  0.93           C  
ATOM   1325  N   ARG A 169      72.023  33.937  66.130  1.00  0.81           N  
ATOM   1326  CA  ARG A 169      71.582  35.294  66.432  1.00  0.81           C  
ATOM   1327  C   ARG A 169      70.227  35.295  67.127  1.00  0.81           C  
ATOM   1328  O   ARG A 169      69.768  36.318  67.631  1.00  0.81           O  
ATOM   1329  CB  ARG A 169      71.401  36.116  65.126  1.00  0.81           C  
ATOM   1330  CG  ARG A 169      72.693  36.569  64.407  1.00  0.81           C  
ATOM   1331  CD  ARG A 169      72.330  37.325  63.120  1.00  0.81           C  
ATOM   1332  NE  ARG A 169      73.534  37.922  62.444  1.00  0.81           N  
ATOM   1333  CZ  ARG A 169      73.457  38.478  61.224  1.00  0.81           C  
ATOM   1334  NH1 ARG A 169      72.291  38.553  60.596  1.00  0.81           N  
ATOM   1335  NH2 ARG A 169      74.540  38.839  60.543  1.00  0.81           N  
ATOM   1336  N   SER A 170      69.551  34.138  67.154  1.00  0.89           N  
ATOM   1337  CA  SER A 170      68.343  33.882  67.911  1.00  0.89           C  
ATOM   1338  C   SER A 170      68.680  33.215  69.230  1.00  0.89           C  
ATOM   1339  O   SER A 170      69.822  32.868  69.502  1.00  0.89           O  
ATOM   1340  CB  SER A 170      67.363  32.978  67.121  1.00  0.89           C  
ATOM   1341  OG  SER A 170      68.028  31.817  66.612  1.00  0.89           O  
ATOM   1342  N   THR A 171      67.680  33.024  70.113  1.00  0.85           N  
ATOM   1343  CA  THR A 171      67.847  32.321  71.384  1.00  0.85           C  
ATOM   1344  C   THR A 171      68.237  30.850  71.242  1.00  0.85           C  
ATOM   1345  O   THR A 171      69.100  30.347  71.956  1.00  0.85           O  
ATOM   1346  CB  THR A 171      66.584  32.409  72.235  1.00  0.85           C  
ATOM   1347  OG1 THR A 171      65.445  31.961  71.506  1.00  0.85           O  
ATOM   1348  CG2 THR A 171      66.315  33.876  72.609  1.00  0.85           C  
ATOM   1349  N   THR A 172      67.601  30.125  70.301  1.00  0.89           N  
ATOM   1350  CA  THR A 172      67.910  28.746  69.945  1.00  0.89           C  
ATOM   1351  C   THR A 172      67.836  28.616  68.439  1.00  0.89           C  
ATOM   1352  O   THR A 172      67.266  29.465  67.750  1.00  0.89           O  
ATOM   1353  CB  THR A 172      66.977  27.695  70.561  1.00  0.89           C  
ATOM   1354  OG1 THR A 172      65.609  27.945  70.267  1.00  0.89           O  
ATOM   1355  CG2 THR A 172      67.112  27.713  72.088  1.00  0.89           C  
ATOM   1356  N   LEU A 173      68.437  27.546  67.884  1.00  0.92           N  
ATOM   1357  CA  LEU A 173      68.332  27.180  66.488  1.00  0.92           C  
ATOM   1358  C   LEU A 173      67.897  25.729  66.447  1.00  0.92           C  
ATOM   1359  O   LEU A 173      68.496  24.874  67.101  1.00  0.92           O  
ATOM   1360  CB  LEU A 173      69.691  27.344  65.762  1.00  0.92           C  
ATOM   1361  CG  LEU A 173      69.682  27.057  64.244  1.00  0.92           C  
ATOM   1362  CD1 LEU A 173      68.939  28.137  63.443  1.00  0.92           C  
ATOM   1363  CD2 LEU A 173      71.117  26.918  63.722  1.00  0.92           C  
ATOM   1364  N   ARG A 174      66.819  25.431  65.700  1.00  0.81           N  
ATOM   1365  CA  ARG A 174      66.254  24.104  65.570  1.00  0.81           C  
ATOM   1366  C   ARG A 174      66.234  23.682  64.112  1.00  0.81           C  
ATOM   1367  O   ARG A 174      65.770  24.415  63.242  1.00  0.81           O  
ATOM   1368  CB  ARG A 174      64.802  24.045  66.103  1.00  0.81           C  
ATOM   1369  CG  ARG A 174      64.694  23.898  67.632  1.00  0.81           C  
ATOM   1370  CD  ARG A 174      63.235  23.837  68.106  1.00  0.81           C  
ATOM   1371  NE  ARG A 174      63.211  23.255  69.492  1.00  0.81           N  
ATOM   1372  CZ  ARG A 174      63.198  21.942  69.768  1.00  0.81           C  
ATOM   1373  NH1 ARG A 174      63.141  21.004  68.832  1.00  0.81           N  
ATOM   1374  NH2 ARG A 174      63.231  21.538  71.038  1.00  0.81           N  
ATOM   1375  N   VAL A 175      66.728  22.466  63.811  1.00  0.91           N  
ATOM   1376  CA  VAL A 175      66.857  21.960  62.450  1.00  0.91           C  
ATOM   1377  C   VAL A 175      66.149  20.619  62.313  1.00  0.91           C  
ATOM   1378  O   VAL A 175      66.312  19.723  63.135  1.00  0.91           O  
ATOM   1379  CB  VAL A 175      68.322  21.810  62.046  1.00  0.91           C  
ATOM   1380  CG1 VAL A 175      68.442  21.496  60.543  1.00  0.91           C  
ATOM   1381  CG2 VAL A 175      69.070  23.118  62.371  1.00  0.91           C  
ATOM   1382  N   ASP A 176      65.328  20.437  61.266  1.00  0.82           N  
ATOM   1383  CA  ASP A 176      64.730  19.172  60.887  1.00  0.82           C  
ATOM   1384  C   ASP A 176      65.736  18.386  60.053  1.00  0.82           C  
ATOM   1385  O   ASP A 176      66.121  18.805  58.964  1.00  0.82           O  
ATOM   1386  CB  ASP A 176      63.453  19.499  60.070  1.00  0.82           C  
ATOM   1387  CG  ASP A 176      62.837  18.328  59.317  1.00  0.82           C  
ATOM   1388  OD1 ASP A 176      63.067  17.160  59.716  1.00  0.82           O  
ATOM   1389  OD2 ASP A 176      62.174  18.611  58.288  1.00  0.82           O  
ATOM   1390  N   GLN A 177      66.171  17.215  60.549  1.00  0.78           N  
ATOM   1391  CA  GLN A 177      67.125  16.360  59.878  1.00  0.78           C  
ATOM   1392  C   GLN A 177      66.466  15.084  59.391  1.00  0.78           C  
ATOM   1393  O   GLN A 177      67.147  14.099  59.108  1.00  0.78           O  
ATOM   1394  CB  GLN A 177      68.307  16.017  60.816  1.00  0.78           C  
ATOM   1395  CG  GLN A 177      69.174  17.252  61.160  1.00  0.78           C  
ATOM   1396  CD  GLN A 177      70.436  16.937  61.969  1.00  0.78           C  
ATOM   1397  OE1 GLN A 177      71.370  17.747  61.996  1.00  0.78           O  
ATOM   1398  NE2 GLN A 177      70.475  15.786  62.672  1.00  0.78           N  
ATOM   1399  N   SER A 178      65.126  15.076  59.221  1.00  0.76           N  
ATOM   1400  CA  SER A 178      64.340  13.905  58.822  1.00  0.76           C  
ATOM   1401  C   SER A 178      64.802  13.259  57.527  1.00  0.76           C  
ATOM   1402  O   SER A 178      64.835  12.041  57.386  1.00  0.76           O  
ATOM   1403  CB  SER A 178      62.833  14.257  58.738  1.00  0.76           C  
ATOM   1404  OG  SER A 178      62.004  13.099  58.605  1.00  0.76           O  
ATOM   1405  N   ILE A 179      65.275  14.082  56.573  1.00  0.71           N  
ATOM   1406  CA  ILE A 179      65.811  13.660  55.289  1.00  0.71           C  
ATOM   1407  C   ILE A 179      67.149  12.907  55.373  1.00  0.71           C  
ATOM   1408  O   ILE A 179      67.586  12.279  54.410  1.00  0.71           O  
ATOM   1409  CB  ILE A 179      65.920  14.888  54.381  1.00  0.71           C  
ATOM   1410  CG1 ILE A 179      65.925  14.501  52.881  1.00  0.71           C  
ATOM   1411  CG2 ILE A 179      67.107  15.785  54.806  1.00  0.71           C  
ATOM   1412  CD1 ILE A 179      65.916  15.706  51.930  1.00  0.71           C  
ATOM   1413  N   LEU A 180      67.833  12.944  56.539  1.00  0.78           N  
ATOM   1414  CA  LEU A 180      69.158  12.372  56.709  1.00  0.78           C  
ATOM   1415  C   LEU A 180      69.251  11.456  57.929  1.00  0.78           C  
ATOM   1416  O   LEU A 180      69.549  10.273  57.788  1.00  0.78           O  
ATOM   1417  CB  LEU A 180      70.221  13.498  56.809  1.00  0.78           C  
ATOM   1418  CG  LEU A 180      71.688  13.013  56.840  1.00  0.78           C  
ATOM   1419  CD1 LEU A 180      72.099  12.320  55.530  1.00  0.78           C  
ATOM   1420  CD2 LEU A 180      72.625  14.192  57.132  1.00  0.78           C  
ATOM   1421  N   THR A 181      69.017  11.954  59.171  1.00  0.72           N  
ATOM   1422  CA  THR A 181      69.107  11.128  60.385  1.00  0.72           C  
ATOM   1423  C   THR A 181      67.851  10.308  60.631  1.00  0.72           C  
ATOM   1424  O   THR A 181      67.913   9.258  61.264  1.00  0.72           O  
ATOM   1425  CB  THR A 181      69.468  11.876  61.679  1.00  0.72           C  
ATOM   1426  OG1 THR A 181      68.600  12.963  61.964  1.00  0.72           O  
ATOM   1427  CG2 THR A 181      70.874  12.479  61.544  1.00  0.72           C  
ATOM   1428  N   GLY A 182      66.693  10.722  60.063  1.00  0.76           N  
ATOM   1429  CA  GLY A 182      65.460   9.924  60.070  1.00  0.76           C  
ATOM   1430  C   GLY A 182      64.479  10.227  61.178  1.00  0.76           C  
ATOM   1431  O   GLY A 182      63.701   9.370  61.593  1.00  0.76           O  
ATOM   1432  N   GLU A 183      64.481  11.471  61.675  1.00  0.66           N  
ATOM   1433  CA  GLU A 183      63.671  11.946  62.779  1.00  0.66           C  
ATOM   1434  C   GLU A 183      63.055  13.290  62.390  1.00  0.66           C  
ATOM   1435  O   GLU A 183      63.735  14.193  61.912  1.00  0.66           O  
ATOM   1436  CB  GLU A 183      64.544  12.085  64.068  1.00  0.66           C  
ATOM   1437  CG  GLU A 183      65.878  12.847  63.813  1.00  0.66           C  
ATOM   1438  CD  GLU A 183      66.972  12.794  64.886  1.00  0.66           C  
ATOM   1439  OE1 GLU A 183      66.694  12.520  66.076  1.00  0.66           O  
ATOM   1440  OE2 GLU A 183      68.144  13.043  64.475  1.00  0.66           O  
ATOM   1441  N   SER A 184      61.725  13.474  62.571  1.00  0.69           N  
ATOM   1442  CA  SER A 184      61.035  14.736  62.282  1.00  0.69           C  
ATOM   1443  C   SER A 184      60.998  15.636  63.501  1.00  0.69           C  
ATOM   1444  O   SER A 184      60.539  16.777  63.465  1.00  0.69           O  
ATOM   1445  CB  SER A 184      59.561  14.491  61.857  1.00  0.69           C  
ATOM   1446  OG  SER A 184      58.880  13.654  62.801  1.00  0.69           O  
ATOM   1447  N   VAL A 185      61.532  15.136  64.629  1.00  0.83           N  
ATOM   1448  CA  VAL A 185      61.795  15.913  65.820  1.00  0.83           C  
ATOM   1449  C   VAL A 185      62.987  16.812  65.555  1.00  0.83           C  
ATOM   1450  O   VAL A 185      64.109  16.360  65.350  1.00  0.83           O  
ATOM   1451  CB  VAL A 185      62.049  15.030  67.038  1.00  0.83           C  
ATOM   1452  CG1 VAL A 185      62.333  15.887  68.291  1.00  0.83           C  
ATOM   1453  CG2 VAL A 185      60.811  14.138  67.265  1.00  0.83           C  
ATOM   1454  N   SER A 186      62.769  18.140  65.509  1.00  0.84           N  
ATOM   1455  CA  SER A 186      63.849  19.072  65.238  1.00  0.84           C  
ATOM   1456  C   SER A 186      64.949  19.097  66.294  1.00  0.84           C  
ATOM   1457  O   SER A 186      64.708  19.153  67.502  1.00  0.84           O  
ATOM   1458  CB  SER A 186      63.354  20.503  64.896  1.00  0.84           C  
ATOM   1459  OG  SER A 186      62.589  21.107  65.947  1.00  0.84           O  
ATOM   1460  N   VAL A 187      66.213  19.052  65.841  1.00  0.87           N  
ATOM   1461  CA  VAL A 187      67.384  18.973  66.689  1.00  0.87           C  
ATOM   1462  C   VAL A 187      67.926  20.359  66.975  1.00  0.87           C  
ATOM   1463  O   VAL A 187      67.885  21.258  66.136  1.00  0.87           O  
ATOM   1464  CB  VAL A 187      68.486  18.076  66.124  1.00  0.87           C  
ATOM   1465  CG1 VAL A 187      67.957  16.630  66.052  1.00  0.87           C  
ATOM   1466  CG2 VAL A 187      68.948  18.546  64.732  1.00  0.87           C  
ATOM   1467  N   ILE A 188      68.441  20.571  68.200  1.00  0.89           N  
ATOM   1468  CA  ILE A 188      68.993  21.842  68.633  1.00  0.89           C  
ATOM   1469  C   ILE A 188      70.474  21.881  68.280  1.00  0.89           C  
ATOM   1470  O   ILE A 188      71.195  20.891  68.437  1.00  0.89           O  
ATOM   1471  CB  ILE A 188      68.793  22.091  70.133  1.00  0.89           C  
ATOM   1472  CG1 ILE A 188      67.331  21.795  70.569  1.00  0.89           C  
ATOM   1473  CG2 ILE A 188      69.195  23.547  70.468  1.00  0.89           C  
ATOM   1474  CD1 ILE A 188      67.114  21.881  72.086  1.00  0.89           C  
ATOM   1475  N   LYS A 189      70.949  23.025  67.756  1.00  0.87           N  
ATOM   1476  CA  LYS A 189      72.318  23.214  67.328  1.00  0.87           C  
ATOM   1477  C   LYS A 189      73.111  24.139  68.239  1.00  0.87           C  
ATOM   1478  O   LYS A 189      72.566  24.883  69.051  1.00  0.87           O  
ATOM   1479  CB  LYS A 189      72.350  23.799  65.901  1.00  0.87           C  
ATOM   1480  CG  LYS A 189      71.730  22.893  64.824  1.00  0.87           C  
ATOM   1481  CD  LYS A 189      72.536  21.603  64.594  1.00  0.87           C  
ATOM   1482  CE  LYS A 189      72.010  20.744  63.444  1.00  0.87           C  
ATOM   1483  NZ  LYS A 189      72.905  19.591  63.203  1.00  0.87           N  
ATOM   1484  N   HIS A 190      74.450  24.098  68.108  1.00  0.88           N  
ATOM   1485  CA  HIS A 190      75.378  24.901  68.878  1.00  0.88           C  
ATOM   1486  C   HIS A 190      76.547  25.317  67.983  1.00  0.88           C  
ATOM   1487  O   HIS A 190      76.591  24.980  66.801  1.00  0.88           O  
ATOM   1488  CB  HIS A 190      75.843  24.149  70.154  1.00  0.88           C  
ATOM   1489  CG  HIS A 190      76.546  22.848  69.905  1.00  0.88           C  
ATOM   1490  ND1 HIS A 190      77.845  22.901  69.458  1.00  0.88           N  
ATOM   1491  CD2 HIS A 190      76.171  21.555  70.101  1.00  0.88           C  
ATOM   1492  CE1 HIS A 190      78.248  21.652  69.387  1.00  0.88           C  
ATOM   1493  NE2 HIS A 190      77.273  20.791  69.767  1.00  0.88           N  
ATOM   1494  N   THR A 191      77.496  26.125  68.499  1.00  0.92           N  
ATOM   1495  CA  THR A 191      78.650  26.621  67.749  1.00  0.92           C  
ATOM   1496  C   THR A 191      79.963  25.952  68.135  1.00  0.92           C  
ATOM   1497  O   THR A 191      80.985  26.144  67.468  1.00  0.92           O  
ATOM   1498  CB  THR A 191      78.841  28.115  67.984  1.00  0.92           C  
ATOM   1499  OG1 THR A 191      78.758  28.423  69.371  1.00  0.92           O  
ATOM   1500  CG2 THR A 191      77.693  28.866  67.301  1.00  0.92           C  
ATOM   1501  N   GLU A 192      79.975  25.113  69.184  1.00  0.87           N  
ATOM   1502  CA  GLU A 192      81.150  24.443  69.713  1.00  0.87           C  
ATOM   1503  C   GLU A 192      81.716  23.383  68.773  1.00  0.87           C  
ATOM   1504  O   GLU A 192      80.970  22.831  67.963  1.00  0.87           O  
ATOM   1505  CB  GLU A 192      80.871  23.857  71.124  1.00  0.87           C  
ATOM   1506  CG  GLU A 192      80.738  24.960  72.201  1.00  0.87           C  
ATOM   1507  CD  GLU A 192      82.004  25.812  72.223  1.00  0.87           C  
ATOM   1508  OE1 GLU A 192      83.092  25.238  72.483  1.00  0.87           O  
ATOM   1509  OE2 GLU A 192      81.902  27.023  71.900  1.00  0.87           O  
ATOM   1510  N   PRO A 193      83.009  23.071  68.743  1.00  0.91           N  
ATOM   1511  CA  PRO A 193      83.529  21.942  67.978  1.00  0.91           C  
ATOM   1512  C   PRO A 193      83.086  20.591  68.531  1.00  0.91           C  
ATOM   1513  O   PRO A 193      82.900  20.425  69.734  1.00  0.91           O  
ATOM   1514  CB  PRO A 193      85.048  22.146  68.038  1.00  0.91           C  
ATOM   1515  CG  PRO A 193      85.287  22.835  69.382  1.00  0.91           C  
ATOM   1516  CD  PRO A 193      84.038  23.697  69.580  1.00  0.91           C  
ATOM   1517  N   VAL A 194      82.888  19.601  67.643  1.00  0.90           N  
ATOM   1518  CA  VAL A 194      82.555  18.234  67.999  1.00  0.90           C  
ATOM   1519  C   VAL A 194      83.859  17.456  67.924  1.00  0.90           C  
ATOM   1520  O   VAL A 194      84.341  17.253  66.813  1.00  0.90           O  
ATOM   1521  CB  VAL A 194      81.536  17.626  67.035  1.00  0.90           C  
ATOM   1522  CG1 VAL A 194      81.346  16.115  67.293  1.00  0.90           C  
ATOM   1523  CG2 VAL A 194      80.197  18.369  67.206  1.00  0.90           C  
ATOM   1524  N   PRO A 195      84.503  17.013  69.005  1.00  0.85           N  
ATOM   1525  CA  PRO A 195      85.945  16.745  68.980  1.00  0.85           C  
ATOM   1526  C   PRO A 195      86.304  15.455  68.271  1.00  0.85           C  
ATOM   1527  O   PRO A 195      87.472  15.255  67.944  1.00  0.85           O  
ATOM   1528  CB  PRO A 195      86.336  16.693  70.472  1.00  0.85           C  
ATOM   1529  CG  PRO A 195      85.021  16.426  71.208  1.00  0.85           C  
ATOM   1530  CD  PRO A 195      84.018  17.204  70.370  1.00  0.85           C  
ATOM   1531  N   ASP A 196      85.328  14.566  68.044  1.00  0.81           N  
ATOM   1532  CA  ASP A 196      85.514  13.356  67.284  1.00  0.81           C  
ATOM   1533  C   ASP A 196      85.364  13.592  65.767  1.00  0.81           C  
ATOM   1534  O   ASP A 196      84.344  14.051  65.251  1.00  0.81           O  
ATOM   1535  CB  ASP A 196      84.560  12.269  67.837  1.00  0.81           C  
ATOM   1536  CG  ASP A 196      84.822  10.901  67.226  1.00  0.81           C  
ATOM   1537  OD1 ASP A 196      85.802  10.764  66.445  1.00  0.81           O  
ATOM   1538  OD2 ASP A 196      84.014   9.988  67.507  1.00  0.81           O  
ATOM   1539  N   LEU A 197      86.420  13.219  65.015  1.00  0.80           N  
ATOM   1540  CA  LEU A 197      86.536  13.274  63.567  1.00  0.80           C  
ATOM   1541  C   LEU A 197      85.821  12.096  62.897  1.00  0.80           C  
ATOM   1542  O   LEU A 197      85.659  12.035  61.675  1.00  0.80           O  
ATOM   1543  CB  LEU A 197      88.024  13.286  63.116  1.00  0.80           C  
ATOM   1544  CG  LEU A 197      88.788  14.617  63.322  1.00  0.80           C  
ATOM   1545  CD1 LEU A 197      89.111  14.967  64.785  1.00  0.80           C  
ATOM   1546  CD2 LEU A 197      90.080  14.578  62.493  1.00  0.80           C  
ATOM   1547  N   ARG A 198      85.376  11.091  63.671  1.00  0.69           N  
ATOM   1548  CA  ARG A 198      84.684   9.936  63.133  1.00  0.69           C  
ATOM   1549  C   ARG A 198      83.282   9.764  63.686  1.00  0.69           C  
ATOM   1550  O   ARG A 198      82.631   8.746  63.441  1.00  0.69           O  
ATOM   1551  CB  ARG A 198      85.575   8.693  63.348  1.00  0.69           C  
ATOM   1552  CG  ARG A 198      86.835   8.644  62.446  1.00  0.69           C  
ATOM   1553  CD  ARG A 198      86.572   8.292  60.973  1.00  0.69           C  
ATOM   1554  NE  ARG A 198      86.066   9.517  60.271  1.00  0.69           N  
ATOM   1555  CZ  ARG A 198      85.415   9.510  59.102  1.00  0.69           C  
ATOM   1556  NH1 ARG A 198      85.251   8.385  58.408  1.00  0.69           N  
ATOM   1557  NH2 ARG A 198      84.930  10.653  58.626  1.00  0.69           N  
ATOM   1558  N   ALA A 199      82.764  10.802  64.366  1.00  0.82           N  
ATOM   1559  CA  ALA A 199      81.379  10.938  64.771  1.00  0.82           C  
ATOM   1560  C   ALA A 199      80.351  10.906  63.637  1.00  0.82           C  
ATOM   1561  O   ALA A 199      80.608  11.286  62.491  1.00  0.82           O  
ATOM   1562  CB  ALA A 199      81.188  12.220  65.605  1.00  0.82           C  
ATOM   1563  N   VAL A 200      79.130  10.430  63.950  1.00  0.79           N  
ATOM   1564  CA  VAL A 200      78.033  10.306  63.009  1.00  0.79           C  
ATOM   1565  C   VAL A 200      77.319  11.652  62.838  1.00  0.79           C  
ATOM   1566  O   VAL A 200      77.467  12.583  63.627  1.00  0.79           O  
ATOM   1567  CB  VAL A 200      77.045   9.205  63.426  1.00  0.79           C  
ATOM   1568  CG1 VAL A 200      76.249   8.673  62.215  1.00  0.79           C  
ATOM   1569  CG2 VAL A 200      77.797   8.020  64.072  1.00  0.79           C  
ATOM   1570  N   ASN A 201      76.491  11.817  61.782  1.00  0.79           N  
ATOM   1571  CA  ASN A 201      75.777  13.060  61.506  1.00  0.79           C  
ATOM   1572  C   ASN A 201      74.724  13.440  62.554  1.00  0.79           C  
ATOM   1573  O   ASN A 201      74.321  14.596  62.648  1.00  0.79           O  
ATOM   1574  CB  ASN A 201      75.123  13.037  60.095  1.00  0.79           C  
ATOM   1575  CG  ASN A 201      76.199  13.087  59.006  1.00  0.79           C  
ATOM   1576  OD1 ASN A 201      77.231  13.752  59.147  1.00  0.79           O  
ATOM   1577  ND2 ASN A 201      75.954  12.389  57.873  1.00  0.79           N  
ATOM   1578  N   GLN A 202      74.281  12.482  63.388  1.00  0.76           N  
ATOM   1579  CA  GLN A 202      73.459  12.723  64.561  1.00  0.76           C  
ATOM   1580  C   GLN A 202      74.172  13.538  65.648  1.00  0.76           C  
ATOM   1581  O   GLN A 202      73.625  14.487  66.218  1.00  0.76           O  
ATOM   1582  CB  GLN A 202      73.019  11.340  65.091  1.00  0.76           C  
ATOM   1583  CG  GLN A 202      71.921  11.374  66.177  1.00  0.76           C  
ATOM   1584  CD  GLN A 202      71.435   9.956  66.482  1.00  0.76           C  
ATOM   1585  OE1 GLN A 202      71.820   8.973  65.846  1.00  0.76           O  
ATOM   1586  NE2 GLN A 202      70.539   9.836  67.487  1.00  0.76           N  
ATOM   1587  N   ASP A 203      75.445  13.196  65.920  1.00  0.81           N  
ATOM   1588  CA  ASP A 203      76.296  13.807  66.925  1.00  0.81           C  
ATOM   1589  C   ASP A 203      76.886  15.145  66.494  1.00  0.81           C  
ATOM   1590  O   ASP A 203      77.233  16.003  67.309  1.00  0.81           O  
ATOM   1591  CB  ASP A 203      77.444  12.826  67.238  1.00  0.81           C  
ATOM   1592  CG  ASP A 203      76.820  11.483  67.558  1.00  0.81           C  
ATOM   1593  OD1 ASP A 203      76.877  10.602  66.659  1.00  0.81           O  
ATOM   1594  OD2 ASP A 203      76.216  11.369  68.652  1.00  0.81           O  
ATOM   1595  N   LYS A 204      76.969  15.382  65.171  1.00  0.80           N  
ATOM   1596  CA  LYS A 204      77.432  16.619  64.569  1.00  0.80           C  
ATOM   1597  C   LYS A 204      76.420  17.765  64.713  1.00  0.80           C  
ATOM   1598  O   LYS A 204      75.778  18.235  63.770  1.00  0.80           O  
ATOM   1599  CB  LYS A 204      77.820  16.381  63.090  1.00  0.80           C  
ATOM   1600  CG  LYS A 204      79.087  15.524  62.905  1.00  0.80           C  
ATOM   1601  CD  LYS A 204      79.312  15.043  61.455  1.00  0.80           C  
ATOM   1602  CE  LYS A 204      79.591  16.131  60.410  1.00  0.80           C  
ATOM   1603  NZ  LYS A 204      79.895  15.502  59.101  1.00  0.80           N  
ATOM   1604  N   LYS A 205      76.274  18.284  65.946  1.00  0.82           N  
ATOM   1605  CA  LYS A 205      75.271  19.269  66.303  1.00  0.82           C  
ATOM   1606  C   LYS A 205      75.737  20.711  66.114  1.00  0.82           C  
ATOM   1607  O   LYS A 205      75.058  21.652  66.513  1.00  0.82           O  
ATOM   1608  CB  LYS A 205      74.791  19.050  67.758  1.00  0.82           C  
ATOM   1609  CG  LYS A 205      74.070  17.711  67.972  1.00  0.82           C  
ATOM   1610  CD  LYS A 205      73.475  17.607  69.385  1.00  0.82           C  
ATOM   1611  CE  LYS A 205      72.693  16.309  69.591  1.00  0.82           C  
ATOM   1612  NZ  LYS A 205      72.106  16.281  70.949  1.00  0.82           N  
ATOM   1613  N   ASN A 206      76.877  20.923  65.436  1.00  0.89           N  
ATOM   1614  CA  ASN A 206      77.385  22.236  65.072  1.00  0.89           C  
ATOM   1615  C   ASN A 206      77.406  22.482  63.563  1.00  0.89           C  
ATOM   1616  O   ASN A 206      77.903  23.496  63.067  1.00  0.89           O  
ATOM   1617  CB  ASN A 206      78.800  22.403  65.658  1.00  0.89           C  
ATOM   1618  CG  ASN A 206      79.793  21.368  65.132  1.00  0.89           C  
ATOM   1619  OD1 ASN A 206      79.490  20.389  64.447  1.00  0.89           O  
ATOM   1620  ND2 ASN A 206      81.067  21.605  65.493  1.00  0.89           N  
ATOM   1621  N   MET A 207      76.850  21.527  62.802  1.00  0.89           N  
ATOM   1622  CA  MET A 207      76.804  21.548  61.360  1.00  0.89           C  
ATOM   1623  C   MET A 207      75.370  21.646  60.909  1.00  0.89           C  
ATOM   1624  O   MET A 207      74.479  20.986  61.448  1.00  0.89           O  
ATOM   1625  CB  MET A 207      77.391  20.246  60.760  1.00  0.89           C  
ATOM   1626  CG  MET A 207      78.924  20.147  60.877  1.00  0.89           C  
ATOM   1627  SD  MET A 207      79.874  21.448  60.028  1.00  0.89           S  
ATOM   1628  CE  MET A 207      79.268  21.169  58.338  1.00  0.89           C  
ATOM   1629  N   LEU A 208      75.129  22.469  59.879  1.00  0.92           N  
ATOM   1630  CA  LEU A 208      73.897  22.482  59.133  1.00  0.92           C  
ATOM   1631  C   LEU A 208      74.162  21.711  57.861  1.00  0.92           C  
ATOM   1632  O   LEU A 208      74.877  22.175  56.978  1.00  0.92           O  
ATOM   1633  CB  LEU A 208      73.466  23.923  58.766  1.00  0.92           C  
ATOM   1634  CG  LEU A 208      73.246  24.858  59.966  1.00  0.92           C  
ATOM   1635  CD1 LEU A 208      72.862  26.261  59.479  1.00  0.92           C  
ATOM   1636  CD2 LEU A 208      72.176  24.310  60.913  1.00  0.92           C  
ATOM   1637  N   PHE A 209      73.626  20.484  57.768  1.00  0.88           N  
ATOM   1638  CA  PHE A 209      73.667  19.669  56.572  1.00  0.88           C  
ATOM   1639  C   PHE A 209      72.774  20.214  55.482  1.00  0.88           C  
ATOM   1640  O   PHE A 209      71.635  20.602  55.746  1.00  0.88           O  
ATOM   1641  CB  PHE A 209      73.184  18.229  56.861  1.00  0.88           C  
ATOM   1642  CG  PHE A 209      73.983  17.659  57.985  1.00  0.88           C  
ATOM   1643  CD1 PHE A 209      75.308  17.274  57.749  1.00  0.88           C  
ATOM   1644  CD2 PHE A 209      73.442  17.531  59.276  1.00  0.88           C  
ATOM   1645  CE1 PHE A 209      76.073  16.722  58.778  1.00  0.88           C  
ATOM   1646  CE2 PHE A 209      74.213  16.991  60.312  1.00  0.88           C  
ATOM   1647  CZ  PHE A 209      75.522  16.574  60.054  1.00  0.88           C  
ATOM   1648  N   SER A 210      73.230  20.201  54.219  1.00  0.88           N  
ATOM   1649  CA  SER A 210      72.387  20.532  53.078  1.00  0.88           C  
ATOM   1650  C   SER A 210      71.152  19.652  52.995  1.00  0.88           C  
ATOM   1651  O   SER A 210      71.153  18.475  53.354  1.00  0.88           O  
ATOM   1652  CB  SER A 210      73.123  20.425  51.719  1.00  0.88           C  
ATOM   1653  OG  SER A 210      72.343  20.889  50.607  1.00  0.88           O  
ATOM   1654  N   GLY A 211      70.027  20.235  52.554  1.00  0.85           N  
ATOM   1655  CA  GLY A 211      68.795  19.489  52.349  1.00  0.85           C  
ATOM   1656  C   GLY A 211      67.889  19.452  53.542  1.00  0.85           C  
ATOM   1657  O   GLY A 211      66.727  19.080  53.421  1.00  0.85           O  
ATOM   1658  N   THR A 212      68.399  19.867  54.712  1.00  0.84           N  
ATOM   1659  CA  THR A 212      67.671  19.924  55.969  1.00  0.84           C  
ATOM   1660  C   THR A 212      66.860  21.201  56.085  1.00  0.84           C  
ATOM   1661  O   THR A 212      67.165  22.198  55.432  1.00  0.84           O  
ATOM   1662  CB  THR A 212      68.572  19.733  57.191  1.00  0.84           C  
ATOM   1663  OG1 THR A 212      69.557  20.739  57.404  1.00  0.84           O  
ATOM   1664  CG2 THR A 212      69.261  18.363  57.099  1.00  0.84           C  
ATOM   1665  N   ASN A 213      65.780  21.214  56.900  1.00  0.79           N  
ATOM   1666  CA  ASN A 213      64.900  22.372  57.001  1.00  0.79           C  
ATOM   1667  C   ASN A 213      65.146  23.088  58.324  1.00  0.79           C  
ATOM   1668  O   ASN A 213      65.250  22.458  59.376  1.00  0.79           O  
ATOM   1669  CB  ASN A 213      63.389  22.005  56.939  1.00  0.79           C  
ATOM   1670  CG  ASN A 213      63.068  21.159  55.711  1.00  0.79           C  
ATOM   1671  OD1 ASN A 213      63.255  21.595  54.572  1.00  0.79           O  
ATOM   1672  ND2 ASN A 213      62.533  19.934  55.922  1.00  0.79           N  
ATOM   1673  N   ILE A 214      65.231  24.432  58.340  1.00  0.87           N  
ATOM   1674  CA  ILE A 214      65.344  25.179  59.589  1.00  0.87           C  
ATOM   1675  C   ILE A 214      63.958  25.352  60.208  1.00  0.87           C  
ATOM   1676  O   ILE A 214      63.110  26.108  59.737  1.00  0.87           O  
ATOM   1677  CB  ILE A 214      66.050  26.526  59.439  1.00  0.87           C  
ATOM   1678  CG1 ILE A 214      67.422  26.388  58.724  1.00  0.87           C  
ATOM   1679  CG2 ILE A 214      66.200  27.215  60.819  1.00  0.87           C  
ATOM   1680  CD1 ILE A 214      68.470  25.559  59.478  1.00  0.87           C  
ATOM   1681  N   ALA A 215      63.684  24.603  61.293  1.00  0.84           N  
ATOM   1682  CA  ALA A 215      62.434  24.619  62.021  1.00  0.84           C  
ATOM   1683  C   ALA A 215      62.196  25.906  62.800  1.00  0.84           C  
ATOM   1684  O   ALA A 215      61.082  26.422  62.845  1.00  0.84           O  
ATOM   1685  CB  ALA A 215      62.385  23.407  62.973  1.00  0.84           C  
ATOM   1686  N   ALA A 216      63.251  26.450  63.435  1.00  0.87           N  
ATOM   1687  CA  ALA A 216      63.156  27.687  64.175  1.00  0.87           C  
ATOM   1688  C   ALA A 216      64.536  28.283  64.373  1.00  0.87           C  
ATOM   1689  O   ALA A 216      65.545  27.580  64.343  1.00  0.87           O  
ATOM   1690  CB  ALA A 216      62.494  27.486  65.557  1.00  0.87           C  
ATOM   1691  N   GLY A 217      64.589  29.606  64.623  1.00  0.91           N  
ATOM   1692  CA  GLY A 217      65.813  30.360  64.847  1.00  0.91           C  
ATOM   1693  C   GLY A 217      66.464  30.943  63.619  1.00  0.91           C  
ATOM   1694  O   GLY A 217      66.000  30.800  62.493  1.00  0.91           O  
ATOM   1695  N   LYS A 218      67.567  31.675  63.847  1.00  0.88           N  
ATOM   1696  CA  LYS A 218      68.304  32.420  62.858  1.00  0.88           C  
ATOM   1697  C   LYS A 218      69.786  32.330  63.187  1.00  0.88           C  
ATOM   1698  O   LYS A 218      70.215  32.602  64.310  1.00  0.88           O  
ATOM   1699  CB  LYS A 218      67.853  33.904  62.896  1.00  0.88           C  
ATOM   1700  CG  LYS A 218      68.620  34.842  61.955  1.00  0.88           C  
ATOM   1701  CD  LYS A 218      68.157  36.307  62.050  1.00  0.88           C  
ATOM   1702  CE  LYS A 218      68.814  37.117  60.934  1.00  0.88           C  
ATOM   1703  NZ  LYS A 218      68.514  38.566  60.958  1.00  0.88           N  
ATOM   1704  N   ALA A 219      70.629  31.965  62.207  1.00  0.96           N  
ATOM   1705  CA  ALA A 219      72.026  31.718  62.476  1.00  0.96           C  
ATOM   1706  C   ALA A 219      72.899  32.009  61.274  1.00  0.96           C  
ATOM   1707  O   ALA A 219      72.442  32.104  60.135  1.00  0.96           O  
ATOM   1708  CB  ALA A 219      72.246  30.269  62.952  1.00  0.96           C  
ATOM   1709  N   ILE A 220      74.198  32.199  61.561  1.00  0.93           N  
ATOM   1710  CA  ILE A 220      75.241  32.596  60.638  1.00  0.93           C  
ATOM   1711  C   ILE A 220      76.280  31.503  60.645  1.00  0.93           C  
ATOM   1712  O   ILE A 220      76.672  31.000  61.701  1.00  0.93           O  
ATOM   1713  CB  ILE A 220      75.896  33.911  61.074  1.00  0.93           C  
ATOM   1714  CG1 ILE A 220      74.840  35.029  61.223  1.00  0.93           C  
ATOM   1715  CG2 ILE A 220      77.017  34.341  60.101  1.00  0.93           C  
ATOM   1716  CD1 ILE A 220      74.057  35.289  59.935  1.00  0.93           C  
ATOM   1717  N   GLY A 221      76.752  31.080  59.462  1.00  0.97           N  
ATOM   1718  CA  GLY A 221      77.834  30.117  59.382  1.00  0.97           C  
ATOM   1719  C   GLY A 221      78.659  30.286  58.147  1.00  0.97           C  
ATOM   1720  O   GLY A 221      78.406  31.158  57.322  1.00  0.97           O  
ATOM   1721  N   VAL A 222      79.667  29.415  57.985  1.00  0.96           N  
ATOM   1722  CA  VAL A 222      80.587  29.416  56.858  1.00  0.96           C  
ATOM   1723  C   VAL A 222      80.433  28.115  56.108  1.00  0.96           C  
ATOM   1724  O   VAL A 222      80.433  27.036  56.706  1.00  0.96           O  
ATOM   1725  CB  VAL A 222      82.047  29.532  57.279  1.00  0.96           C  
ATOM   1726  CG1 VAL A 222      82.937  29.816  56.053  1.00  0.96           C  
ATOM   1727  CG2 VAL A 222      82.174  30.679  58.288  1.00  0.96           C  
ATOM   1728  N   ALA A 223      80.272  28.172  54.771  1.00  0.97           N  
ATOM   1729  CA  ALA A 223      80.177  26.989  53.944  1.00  0.97           C  
ATOM   1730  C   ALA A 223      81.432  26.115  53.956  1.00  0.97           C  
ATOM   1731  O   ALA A 223      82.564  26.572  53.801  1.00  0.97           O  
ATOM   1732  CB  ALA A 223      79.757  27.374  52.517  1.00  0.97           C  
ATOM   1733  N   VAL A 224      81.228  24.809  54.184  1.00  0.95           N  
ATOM   1734  CA  VAL A 224      82.273  23.842  54.455  1.00  0.95           C  
ATOM   1735  C   VAL A 224      82.602  23.010  53.237  1.00  0.95           C  
ATOM   1736  O   VAL A 224      83.766  22.853  52.851  1.00  0.95           O  
ATOM   1737  CB  VAL A 224      81.790  22.929  55.572  1.00  0.95           C  
ATOM   1738  CG1 VAL A 224      82.719  21.732  55.783  1.00  0.95           C  
ATOM   1739  CG2 VAL A 224      81.739  23.760  56.860  1.00  0.95           C  
ATOM   1740  N   ALA A 225      81.555  22.455  52.612  1.00  0.96           N  
ATOM   1741  CA  ALA A 225      81.642  21.540  51.511  1.00  0.96           C  
ATOM   1742  C   ALA A 225      80.398  21.762  50.680  1.00  0.96           C  
ATOM   1743  O   ALA A 225      79.361  22.197  51.184  1.00  0.96           O  
ATOM   1744  CB  ALA A 225      81.713  20.079  52.003  1.00  0.96           C  
ATOM   1745  N   THR A 226      80.505  21.523  49.367  1.00  0.91           N  
ATOM   1746  CA  THR A 226      79.450  21.783  48.408  1.00  0.91           C  
ATOM   1747  C   THR A 226      79.408  20.622  47.436  1.00  0.91           C  
ATOM   1748  O   THR A 226      80.334  19.813  47.350  1.00  0.91           O  
ATOM   1749  CB  THR A 226      79.632  23.088  47.619  1.00  0.91           C  
ATOM   1750  OG1 THR A 226      80.918  23.179  47.016  1.00  0.91           O  
ATOM   1751  CG2 THR A 226      79.482  24.297  48.556  1.00  0.91           C  
ATOM   1752  N   GLY A 227      78.303  20.498  46.672  1.00  0.90           N  
ATOM   1753  CA  GLY A 227      78.165  19.526  45.591  1.00  0.90           C  
ATOM   1754  C   GLY A 227      78.083  18.090  46.032  1.00  0.90           C  
ATOM   1755  O   GLY A 227      77.243  17.721  46.849  1.00  0.90           O  
ATOM   1756  N   VAL A 228      78.940  17.221  45.466  1.00  0.84           N  
ATOM   1757  CA  VAL A 228      78.977  15.802  45.797  1.00  0.84           C  
ATOM   1758  C   VAL A 228      79.635  15.537  47.154  1.00  0.84           C  
ATOM   1759  O   VAL A 228      79.364  14.542  47.821  1.00  0.84           O  
ATOM   1760  CB  VAL A 228      79.687  14.997  44.708  1.00  0.84           C  
ATOM   1761  CG1 VAL A 228      79.303  13.510  44.844  1.00  0.84           C  
ATOM   1762  CG2 VAL A 228      79.279  15.504  43.309  1.00  0.84           C  
ATOM   1763  N   SER A 229      80.495  16.466  47.628  1.00  0.88           N  
ATOM   1764  CA  SER A 229      81.231  16.349  48.888  1.00  0.88           C  
ATOM   1765  C   SER A 229      80.340  16.439  50.114  1.00  0.88           C  
ATOM   1766  O   SER A 229      80.628  15.868  51.164  1.00  0.88           O  
ATOM   1767  CB  SER A 229      82.320  17.443  49.017  1.00  0.88           C  
ATOM   1768  OG  SER A 229      83.211  17.391  47.903  1.00  0.88           O  
ATOM   1769  N   THR A 230      79.213  17.161  49.970  1.00  0.87           N  
ATOM   1770  CA  THR A 230      78.092  17.307  50.897  1.00  0.87           C  
ATOM   1771  C   THR A 230      77.624  15.991  51.516  1.00  0.87           C  
ATOM   1772  O   THR A 230      77.512  14.981  50.822  1.00  0.87           O  
ATOM   1773  CB  THR A 230      76.912  17.889  50.123  1.00  0.87           C  
ATOM   1774  OG1 THR A 230      77.276  19.107  49.489  1.00  0.87           O  
ATOM   1775  CG2 THR A 230      75.695  18.205  50.988  1.00  0.87           C  
ATOM   1776  N   GLU A 231      77.278  15.939  52.823  1.00  0.80           N  
ATOM   1777  CA  GLU A 231      76.838  14.713  53.492  1.00  0.80           C  
ATOM   1778  C   GLU A 231      75.628  14.049  52.865  1.00  0.80           C  
ATOM   1779  O   GLU A 231      75.631  12.851  52.586  1.00  0.80           O  
ATOM   1780  CB  GLU A 231      76.588  14.929  55.001  1.00  0.80           C  
ATOM   1781  CG  GLU A 231      77.911  15.165  55.773  1.00  0.80           C  
ATOM   1782  CD  GLU A 231      78.792  13.931  55.938  1.00  0.80           C  
ATOM   1783  OE1 GLU A 231      78.442  12.821  55.455  1.00  0.80           O  
ATOM   1784  OE2 GLU A 231      79.890  14.088  56.538  1.00  0.80           O  
ATOM   1785  N   ILE A 232      74.587  14.834  52.528  1.00  0.77           N  
ATOM   1786  CA  ILE A 232      73.442  14.325  51.789  1.00  0.77           C  
ATOM   1787  C   ILE A 232      73.747  14.115  50.311  1.00  0.77           C  
ATOM   1788  O   ILE A 232      73.067  13.371  49.609  1.00  0.77           O  
ATOM   1789  CB  ILE A 232      72.207  15.204  51.966  1.00  0.77           C  
ATOM   1790  CG1 ILE A 232      70.924  14.364  51.768  1.00  0.77           C  
ATOM   1791  CG2 ILE A 232      72.249  16.458  51.061  1.00  0.77           C  
ATOM   1792  CD1 ILE A 232      69.644  15.142  52.073  1.00  0.77           C  
ATOM   1793  N   GLY A 233      74.833  14.732  49.799  1.00  0.81           N  
ATOM   1794  CA  GLY A 233      75.263  14.614  48.410  1.00  0.81           C  
ATOM   1795  C   GLY A 233      75.829  13.257  48.114  1.00  0.81           C  
ATOM   1796  O   GLY A 233      75.508  12.666  47.093  1.00  0.81           O  
ATOM   1797  N   LYS A 234      76.615  12.699  49.051  1.00  0.71           N  
ATOM   1798  CA  LYS A 234      77.077  11.318  49.035  1.00  0.71           C  
ATOM   1799  C   LYS A 234      75.945  10.294  49.126  1.00  0.71           C  
ATOM   1800  O   LYS A 234      75.976   9.243  48.495  1.00  0.71           O  
ATOM   1801  CB  LYS A 234      78.060  11.068  50.203  1.00  0.71           C  
ATOM   1802  CG  LYS A 234      79.346  11.914  50.128  1.00  0.71           C  
ATOM   1803  CD  LYS A 234      80.253  11.781  51.371  1.00  0.71           C  
ATOM   1804  CE  LYS A 234      79.608  12.394  52.621  1.00  0.71           C  
ATOM   1805  NZ  LYS A 234      80.469  12.353  53.825  1.00  0.71           N  
ATOM   1806  N   ILE A 235      74.889  10.571  49.919  1.00  0.67           N  
ATOM   1807  CA  ILE A 235      73.664   9.770  49.924  1.00  0.67           C  
ATOM   1808  C   ILE A 235      72.926   9.851  48.591  1.00  0.67           C  
ATOM   1809  O   ILE A 235      72.416   8.864  48.062  1.00  0.67           O  
ATOM   1810  CB  ILE A 235      72.734  10.158  51.074  1.00  0.67           C  
ATOM   1811  CG1 ILE A 235      73.462  10.112  52.443  1.00  0.67           C  
ATOM   1812  CG2 ILE A 235      71.475   9.259  51.089  1.00  0.67           C  
ATOM   1813  CD1 ILE A 235      74.066   8.752  52.814  1.00  0.67           C  
ATOM   1814  N   ARG A 236      72.866  11.051  47.980  1.00  0.58           N  
ATOM   1815  CA  ARG A 236      72.193  11.258  46.715  1.00  0.58           C  
ATOM   1816  C   ARG A 236      72.968  10.714  45.514  1.00  0.58           C  
ATOM   1817  O   ARG A 236      72.375  10.433  44.472  1.00  0.58           O  
ATOM   1818  CB  ARG A 236      71.836  12.762  46.554  1.00  0.58           C  
ATOM   1819  CG  ARG A 236      70.660  13.054  45.596  1.00  0.58           C  
ATOM   1820  CD  ARG A 236      69.323  12.514  46.118  1.00  0.58           C  
ATOM   1821  NE  ARG A 236      68.259  12.864  45.123  1.00  0.58           N  
ATOM   1822  CZ  ARG A 236      66.970  12.532  45.278  1.00  0.58           C  
ATOM   1823  NH1 ARG A 236      66.536  11.940  46.387  1.00  0.58           N  
ATOM   1824  NH2 ARG A 236      66.100  12.771  44.299  1.00  0.58           N  
ATOM   1825  N   ASP A 237      74.287  10.467  45.683  1.00  0.57           N  
ATOM   1826  CA  ASP A 237      75.218   9.880  44.732  1.00  0.57           C  
ATOM   1827  C   ASP A 237      74.768   8.496  44.253  1.00  0.57           C  
ATOM   1828  O   ASP A 237      74.923   8.116  43.095  1.00  0.57           O  
ATOM   1829  CB  ASP A 237      76.641   9.897  45.347  1.00  0.57           C  
ATOM   1830  CG  ASP A 237      77.732   9.879  44.286  1.00  0.57           C  
ATOM   1831  OD1 ASP A 237      77.656  10.730  43.361  1.00  0.57           O  
ATOM   1832  OD2 ASP A 237      78.665   9.048  44.417  1.00  0.57           O  
ATOM   1833  N   GLN A 238      74.070   7.748  45.136  1.00  0.54           N  
ATOM   1834  CA  GLN A 238      73.470   6.449  44.868  1.00  0.54           C  
ATOM   1835  C   GLN A 238      72.552   6.391  43.639  1.00  0.54           C  
ATOM   1836  O   GLN A 238      72.486   5.376  42.946  1.00  0.54           O  
ATOM   1837  CB  GLN A 238      72.657   6.020  46.119  1.00  0.54           C  
ATOM   1838  CG  GLN A 238      72.013   4.612  46.052  1.00  0.54           C  
ATOM   1839  CD  GLN A 238      73.067   3.504  46.004  1.00  0.54           C  
ATOM   1840  OE1 GLN A 238      74.081   3.534  46.700  1.00  0.54           O  
ATOM   1841  NE2 GLN A 238      72.814   2.459  45.182  1.00  0.54           N  
ATOM   1842  N   MET A 239      71.818   7.490  43.363  1.00  0.44           N  
ATOM   1843  CA  MET A 239      70.929   7.640  42.221  1.00  0.44           C  
ATOM   1844  C   MET A 239      71.366   8.834  41.371  1.00  0.44           C  
ATOM   1845  O   MET A 239      70.548   9.485  40.732  1.00  0.44           O  
ATOM   1846  CB  MET A 239      69.456   7.851  42.679  1.00  0.44           C  
ATOM   1847  CG  MET A 239      68.847   6.662  43.455  1.00  0.44           C  
ATOM   1848  SD  MET A 239      68.680   5.123  42.495  1.00  0.44           S  
ATOM   1849  CE  MET A 239      67.284   5.649  41.457  1.00  0.44           C  
ATOM   1850  N   ALA A 240      72.664   9.207  41.394  1.00  0.45           N  
ATOM   1851  CA  ALA A 240      73.166  10.361  40.662  1.00  0.45           C  
ATOM   1852  C   ALA A 240      73.436  10.164  39.179  1.00  0.45           C  
ATOM   1853  O   ALA A 240      73.197  11.062  38.374  1.00  0.45           O  
ATOM   1854  CB  ALA A 240      74.462  10.846  41.316  1.00  0.45           C  
ATOM   1855  N   ALA A 241      73.988   8.997  38.805  1.00  0.44           N  
ATOM   1856  CA  ALA A 241      74.330   8.673  37.435  1.00  0.44           C  
ATOM   1857  C   ALA A 241      73.877   7.258  37.112  1.00  0.44           C  
ATOM   1858  O   ALA A 241      74.433   6.586  36.239  1.00  0.44           O  
ATOM   1859  CB  ALA A 241      75.854   8.799  37.228  1.00  0.44           C  
ATOM   1860  N   THR A 242      72.868   6.778  37.861  1.00  0.48           N  
ATOM   1861  CA  THR A 242      72.358   5.419  37.801  1.00  0.48           C  
ATOM   1862  C   THR A 242      70.901   5.375  38.227  1.00  0.48           C  
ATOM   1863  O   THR A 242      70.577   4.915  39.324  1.00  0.48           O  
ATOM   1864  CB  THR A 242      73.126   4.386  38.649  1.00  0.48           C  
ATOM   1865  OG1 THR A 242      73.531   4.890  39.922  1.00  0.48           O  
ATOM   1866  CG2 THR A 242      74.418   3.987  37.923  1.00  0.48           C  
ATOM   1867  N   GLU A 243      69.966   5.822  37.360  1.00  0.47           N  
ATOM   1868  CA  GLU A 243      68.539   5.755  37.652  1.00  0.47           C  
ATOM   1869  C   GLU A 243      67.713   5.063  36.571  1.00  0.47           C  
ATOM   1870  O   GLU A 243      68.217   4.574  35.562  1.00  0.47           O  
ATOM   1871  CB  GLU A 243      67.947   7.141  38.004  1.00  0.47           C  
ATOM   1872  CG  GLU A 243      67.673   8.095  36.815  1.00  0.47           C  
ATOM   1873  CD  GLU A 243      66.882   9.334  37.240  1.00  0.47           C  
ATOM   1874  OE1 GLU A 243      66.620   9.500  38.461  1.00  0.47           O  
ATOM   1875  OE2 GLU A 243      66.485  10.098  36.322  1.00  0.47           O  
ATOM   1876  N   GLN A 244      66.381   4.949  36.782  1.00  0.52           N  
ATOM   1877  CA  GLN A 244      65.497   4.350  35.798  1.00  0.52           C  
ATOM   1878  C   GLN A 244      64.065   4.834  35.999  1.00  0.52           C  
ATOM   1879  O   GLN A 244      63.136   4.052  36.195  1.00  0.52           O  
ATOM   1880  CB  GLN A 244      65.556   2.792  35.796  1.00  0.52           C  
ATOM   1881  CG  GLN A 244      64.848   2.131  34.581  1.00  0.52           C  
ATOM   1882  CD  GLN A 244      64.920   0.604  34.621  1.00  0.52           C  
ATOM   1883  OE1 GLN A 244      65.668  -0.014  35.374  1.00  0.52           O  
ATOM   1884  NE2 GLN A 244      64.101  -0.047  33.760  1.00  0.52           N  
ATOM   1885  N   GLU A 245      63.831   6.159  35.931  1.00  0.55           N  
ATOM   1886  CA  GLU A 245      62.483   6.696  36.002  1.00  0.55           C  
ATOM   1887  C   GLU A 245      62.241   7.633  34.824  1.00  0.55           C  
ATOM   1888  O   GLU A 245      62.655   8.786  34.797  1.00  0.55           O  
ATOM   1889  CB  GLU A 245      62.242   7.386  37.367  1.00  0.55           C  
ATOM   1890  CG  GLU A 245      60.763   7.772  37.626  1.00  0.55           C  
ATOM   1891  CD  GLU A 245      60.491   8.243  39.058  1.00  0.55           C  
ATOM   1892  OE1 GLU A 245      61.141   7.726  40.002  1.00  0.55           O  
ATOM   1893  OE2 GLU A 245      59.574   9.093  39.212  1.00  0.55           O  
ATOM   1894  N   LYS A 246      61.554   7.138  33.769  1.00  0.64           N  
ATOM   1895  CA  LYS A 246      61.228   7.944  32.601  1.00  0.64           C  
ATOM   1896  C   LYS A 246      59.800   8.427  32.660  1.00  0.64           C  
ATOM   1897  O   LYS A 246      58.901   7.706  33.092  1.00  0.64           O  
ATOM   1898  CB  LYS A 246      61.402   7.194  31.259  1.00  0.64           C  
ATOM   1899  CG  LYS A 246      62.871   6.958  30.899  1.00  0.64           C  
ATOM   1900  CD  LYS A 246      63.024   6.396  29.481  1.00  0.64           C  
ATOM   1901  CE  LYS A 246      64.479   6.314  29.021  1.00  0.64           C  
ATOM   1902  NZ  LYS A 246      64.502   5.793  27.649  1.00  0.64           N  
ATOM   1903  N   THR A 247      59.561   9.668  32.197  1.00  0.63           N  
ATOM   1904  CA  THR A 247      58.249  10.307  32.199  1.00  0.63           C  
ATOM   1905  C   THR A 247      57.189   9.582  31.373  1.00  0.63           C  
ATOM   1906  O   THR A 247      57.546   8.879  30.421  1.00  0.63           O  
ATOM   1907  CB  THR A 247      58.250  11.777  31.796  1.00  0.63           C  
ATOM   1908  OG1 THR A 247      58.419  11.987  30.399  1.00  0.63           O  
ATOM   1909  CG2 THR A 247      59.375  12.514  32.532  1.00  0.63           C  
ATOM   1910  N   PRO A 248      55.884   9.691  31.645  1.00  0.65           N  
ATOM   1911  CA  PRO A 248      54.850   9.107  30.799  1.00  0.65           C  
ATOM   1912  C   PRO A 248      54.896   9.515  29.339  1.00  0.65           C  
ATOM   1913  O   PRO A 248      54.498   8.706  28.501  1.00  0.65           O  
ATOM   1914  CB  PRO A 248      53.532   9.549  31.454  1.00  0.65           C  
ATOM   1915  CG  PRO A 248      53.896   9.695  32.931  1.00  0.65           C  
ATOM   1916  CD  PRO A 248      55.313  10.272  32.865  1.00  0.65           C  
ATOM   1917  N   LEU A 249      55.283  10.757  28.989  1.00  0.70           N  
ATOM   1918  CA  LEU A 249      55.551  11.129  27.611  1.00  0.70           C  
ATOM   1919  C   LEU A 249      56.812  10.521  27.014  1.00  0.70           C  
ATOM   1920  O   LEU A 249      56.769  10.020  25.892  1.00  0.70           O  
ATOM   1921  CB  LEU A 249      55.566  12.659  27.438  1.00  0.70           C  
ATOM   1922  CG  LEU A 249      55.516  13.179  25.989  1.00  0.70           C  
ATOM   1923  CD1 LEU A 249      54.376  12.557  25.166  1.00  0.70           C  
ATOM   1924  CD2 LEU A 249      55.405  14.710  26.019  1.00  0.70           C  
ATOM   1925  N   GLN A 250      57.950  10.485  27.748  1.00  0.68           N  
ATOM   1926  CA  GLN A 250      59.187   9.870  27.275  1.00  0.68           C  
ATOM   1927  C   GLN A 250      59.019   8.404  26.928  1.00  0.68           C  
ATOM   1928  O   GLN A 250      59.490   7.954  25.889  1.00  0.68           O  
ATOM   1929  CB  GLN A 250      60.320   9.974  28.322  1.00  0.68           C  
ATOM   1930  CG  GLN A 250      60.959  11.376  28.412  1.00  0.68           C  
ATOM   1931  CD  GLN A 250      62.023  11.390  29.507  1.00  0.68           C  
ATOM   1932  OE1 GLN A 250      61.968  10.651  30.491  1.00  0.68           O  
ATOM   1933  NE2 GLN A 250      63.054  12.250  29.329  1.00  0.68           N  
ATOM   1934  N   GLN A 251      58.275   7.642  27.756  1.00  0.68           N  
ATOM   1935  CA  GLN A 251      57.945   6.255  27.472  1.00  0.68           C  
ATOM   1936  C   GLN A 251      57.200   6.072  26.149  1.00  0.68           C  
ATOM   1937  O   GLN A 251      57.561   5.221  25.341  1.00  0.68           O  
ATOM   1938  CB  GLN A 251      57.103   5.666  28.631  1.00  0.68           C  
ATOM   1939  CG  GLN A 251      57.870   5.612  29.975  1.00  0.68           C  
ATOM   1940  CD  GLN A 251      56.958   5.166  31.120  1.00  0.68           C  
ATOM   1941  OE1 GLN A 251      55.839   4.692  30.928  1.00  0.68           O  
ATOM   1942  NE2 GLN A 251      57.443   5.326  32.373  1.00  0.68           N  
ATOM   1943  N   LYS A 252      56.193   6.928  25.865  1.00  0.75           N  
ATOM   1944  CA  LYS A 252      55.484   6.948  24.592  1.00  0.75           C  
ATOM   1945  C   LYS A 252      56.366   7.335  23.409  1.00  0.75           C  
ATOM   1946  O   LYS A 252      56.278   6.748  22.335  1.00  0.75           O  
ATOM   1947  CB  LYS A 252      54.286   7.932  24.616  1.00  0.75           C  
ATOM   1948  CG  LYS A 252      53.193   7.580  25.635  1.00  0.75           C  
ATOM   1949  CD  LYS A 252      52.074   8.638  25.649  1.00  0.75           C  
ATOM   1950  CE  LYS A 252      51.076   8.528  26.808  1.00  0.75           C  
ATOM   1951  NZ  LYS A 252      51.714   8.875  28.092  1.00  0.75           N  
ATOM   1952  N   LEU A 253      57.242   8.349  23.564  1.00  0.74           N  
ATOM   1953  CA  LEU A 253      58.193   8.747  22.534  1.00  0.74           C  
ATOM   1954  C   LEU A 253      59.234   7.684  22.209  1.00  0.74           C  
ATOM   1955  O   LEU A 253      59.503   7.417  21.038  1.00  0.74           O  
ATOM   1956  CB  LEU A 253      58.925  10.061  22.901  1.00  0.74           C  
ATOM   1957  CG  LEU A 253      58.022  11.311  22.973  1.00  0.74           C  
ATOM   1958  CD1 LEU A 253      58.816  12.495  23.540  1.00  0.74           C  
ATOM   1959  CD2 LEU A 253      57.416  11.689  21.613  1.00  0.74           C  
ATOM   1960  N   ASP A 254      59.814   7.020  23.229  1.00  0.72           N  
ATOM   1961  CA  ASP A 254      60.704   5.892  23.039  1.00  0.72           C  
ATOM   1962  C   ASP A 254      59.998   4.704  22.355  1.00  0.72           C  
ATOM   1963  O   ASP A 254      60.510   4.158  21.378  1.00  0.72           O  
ATOM   1964  CB  ASP A 254      61.309   5.475  24.407  1.00  0.72           C  
ATOM   1965  CG  ASP A 254      62.346   6.454  24.947  1.00  0.72           C  
ATOM   1966  OD1 ASP A 254      63.124   7.068  24.176  1.00  0.72           O  
ATOM   1967  OD2 ASP A 254      62.496   6.475  26.201  1.00  0.72           O  
ATOM   1968  N   GLU A 255      58.762   4.341  22.788  1.00  0.75           N  
ATOM   1969  CA  GLU A 255      57.927   3.313  22.162  1.00  0.75           C  
ATOM   1970  C   GLU A 255      57.606   3.607  20.698  1.00  0.75           C  
ATOM   1971  O   GLU A 255      57.784   2.775  19.806  1.00  0.75           O  
ATOM   1972  CB  GLU A 255      56.582   3.199  22.936  1.00  0.75           C  
ATOM   1973  CG  GLU A 255      55.551   2.206  22.333  1.00  0.75           C  
ATOM   1974  CD  GLU A 255      54.136   2.320  22.910  1.00  0.75           C  
ATOM   1975  OE1 GLU A 255      53.902   3.134  23.839  1.00  0.75           O  
ATOM   1976  OE2 GLU A 255      53.262   1.600  22.356  1.00  0.75           O  
ATOM   1977  N   PHE A 256      57.191   4.855  20.399  1.00  0.75           N  
ATOM   1978  CA  PHE A 256      56.946   5.368  19.063  1.00  0.75           C  
ATOM   1979  C   PHE A 256      58.196   5.289  18.189  1.00  0.75           C  
ATOM   1980  O   PHE A 256      58.141   4.964  17.003  1.00  0.75           O  
ATOM   1981  CB  PHE A 256      56.426   6.827  19.192  1.00  0.75           C  
ATOM   1982  CG  PHE A 256      56.151   7.501  17.877  1.00  0.75           C  
ATOM   1983  CD1 PHE A 256      55.295   6.914  16.931  1.00  0.75           C  
ATOM   1984  CD2 PHE A 256      56.768   8.727  17.575  1.00  0.75           C  
ATOM   1985  CE1 PHE A 256      55.075   7.534  15.695  1.00  0.75           C  
ATOM   1986  CE2 PHE A 256      56.533   9.360  16.348  1.00  0.75           C  
ATOM   1987  CZ  PHE A 256      55.682   8.763  15.411  1.00  0.75           C  
ATOM   1988  N   GLY A 257      59.377   5.544  18.779  1.00  0.71           N  
ATOM   1989  CA  GLY A 257      60.654   5.379  18.109  1.00  0.71           C  
ATOM   1990  C   GLY A 257      60.989   3.970  17.675  1.00  0.71           C  
ATOM   1991  O   GLY A 257      61.483   3.756  16.568  1.00  0.71           O  
ATOM   1992  N   GLU A 258      60.690   2.957  18.507  1.00  0.69           N  
ATOM   1993  CA  GLU A 258      60.801   1.557  18.124  1.00  0.69           C  
ATOM   1994  C   GLU A 258      59.843   1.165  17.007  1.00  0.69           C  
ATOM   1995  O   GLU A 258      60.212   0.467  16.059  1.00  0.69           O  
ATOM   1996  CB  GLU A 258      60.580   0.609  19.319  1.00  0.69           C  
ATOM   1997  CG  GLU A 258      61.591   0.815  20.472  1.00  0.69           C  
ATOM   1998  CD  GLU A 258      61.518  -0.294  21.522  1.00  0.69           C  
ATOM   1999  OE1 GLU A 258      60.876  -1.341  21.248  1.00  0.69           O  
ATOM   2000  OE2 GLU A 258      62.142  -0.100  22.598  1.00  0.69           O  
ATOM   2001  N   GLN A 259      58.584   1.656  17.072  1.00  0.74           N  
ATOM   2002  CA  GLN A 259      57.588   1.479  16.028  1.00  0.74           C  
ATOM   2003  C   GLN A 259      58.030   2.067  14.693  1.00  0.74           C  
ATOM   2004  O   GLN A 259      57.986   1.390  13.666  1.00  0.74           O  
ATOM   2005  CB  GLN A 259      56.241   2.122  16.448  1.00  0.74           C  
ATOM   2006  CG  GLN A 259      55.571   1.438  17.666  1.00  0.74           C  
ATOM   2007  CD  GLN A 259      54.371   2.250  18.165  1.00  0.74           C  
ATOM   2008  OE1 GLN A 259      54.003   3.278  17.592  1.00  0.74           O  
ATOM   2009  NE2 GLN A 259      53.740   1.784  19.268  1.00  0.74           N  
ATOM   2010  N   LEU A 260      58.551   3.314  14.678  1.00  0.74           N  
ATOM   2011  CA  LEU A 260      59.119   3.911  13.479  1.00  0.74           C  
ATOM   2012  C   LEU A 260      60.323   3.165  12.938  1.00  0.74           C  
ATOM   2013  O   LEU A 260      60.406   2.916  11.741  1.00  0.74           O  
ATOM   2014  CB  LEU A 260      59.529   5.386  13.691  1.00  0.74           C  
ATOM   2015  CG  LEU A 260      58.355   6.376  13.790  1.00  0.74           C  
ATOM   2016  CD1 LEU A 260      58.913   7.761  14.129  1.00  0.74           C  
ATOM   2017  CD2 LEU A 260      57.525   6.459  12.499  1.00  0.74           C  
ATOM   2018  N   SER A 261      61.271   2.740  13.796  1.00  0.71           N  
ATOM   2019  CA  SER A 261      62.454   1.999  13.362  1.00  0.71           C  
ATOM   2020  C   SER A 261      62.116   0.693  12.656  1.00  0.71           C  
ATOM   2021  O   SER A 261      62.633   0.397  11.575  1.00  0.71           O  
ATOM   2022  CB  SER A 261      63.395   1.737  14.563  1.00  0.71           C  
ATOM   2023  OG  SER A 261      64.611   1.091  14.180  1.00  0.71           O  
ATOM   2024  N   LYS A 262      61.159  -0.086  13.206  1.00  0.75           N  
ATOM   2025  CA  LYS A 262      60.625  -1.245  12.515  1.00  0.75           C  
ATOM   2026  C   LYS A 262      59.913  -0.925  11.209  1.00  0.75           C  
ATOM   2027  O   LYS A 262      60.208  -1.545  10.189  1.00  0.75           O  
ATOM   2028  CB  LYS A 262      59.669  -2.040  13.436  1.00  0.75           C  
ATOM   2029  CG  LYS A 262      60.428  -2.967  14.398  1.00  0.75           C  
ATOM   2030  CD  LYS A 262      59.487  -3.643  15.409  1.00  0.75           C  
ATOM   2031  CE  LYS A 262      60.129  -4.747  16.256  1.00  0.75           C  
ATOM   2032  NZ  LYS A 262      60.320  -5.966  15.435  1.00  0.75           N  
ATOM   2033  N   VAL A 263      58.997   0.068  11.180  1.00  0.81           N  
ATOM   2034  CA  VAL A 263      58.265   0.420   9.966  1.00  0.81           C  
ATOM   2035  C   VAL A 263      59.176   0.917   8.853  1.00  0.81           C  
ATOM   2036  O   VAL A 263      59.107   0.421   7.730  1.00  0.81           O  
ATOM   2037  CB  VAL A 263      57.155   1.436  10.248  1.00  0.81           C  
ATOM   2038  CG1 VAL A 263      56.504   1.975   8.955  1.00  0.81           C  
ATOM   2039  CG2 VAL A 263      56.070   0.744  11.097  1.00  0.81           C  
ATOM   2040  N   ILE A 264      60.107   1.851   9.156  1.00  0.77           N  
ATOM   2041  CA  ILE A 264      61.062   2.400   8.197  1.00  0.77           C  
ATOM   2042  C   ILE A 264      62.002   1.333   7.662  1.00  0.77           C  
ATOM   2043  O   ILE A 264      62.267   1.258   6.463  1.00  0.77           O  
ATOM   2044  CB  ILE A 264      61.843   3.603   8.738  1.00  0.77           C  
ATOM   2045  CG1 ILE A 264      60.914   4.780   9.147  1.00  0.77           C  
ATOM   2046  CG2 ILE A 264      62.896   4.084   7.709  1.00  0.77           C  
ATOM   2047  CD1 ILE A 264      59.986   5.308   8.049  1.00  0.77           C  
ATOM   2048  N   SER A 265      62.501   0.424   8.522  1.00  0.75           N  
ATOM   2049  CA  SER A 265      63.315  -0.689   8.046  1.00  0.75           C  
ATOM   2050  C   SER A 265      62.577  -1.637   7.109  1.00  0.75           C  
ATOM   2051  O   SER A 265      63.080  -1.979   6.039  1.00  0.75           O  
ATOM   2052  CB  SER A 265      63.902  -1.531   9.200  1.00  0.75           C  
ATOM   2053  OG  SER A 265      64.792  -0.747   9.995  1.00  0.75           O  
ATOM   2054  N   LEU A 266      61.338  -2.053   7.450  1.00  0.81           N  
ATOM   2055  CA  LEU A 266      60.557  -2.959   6.618  1.00  0.81           C  
ATOM   2056  C   LEU A 266      60.164  -2.394   5.265  1.00  0.81           C  
ATOM   2057  O   LEU A 266      60.289  -3.070   4.245  1.00  0.81           O  
ATOM   2058  CB  LEU A 266      59.260  -3.421   7.323  1.00  0.81           C  
ATOM   2059  CG  LEU A 266      59.467  -4.327   8.553  1.00  0.81           C  
ATOM   2060  CD1 LEU A 266      58.103  -4.639   9.185  1.00  0.81           C  
ATOM   2061  CD2 LEU A 266      60.217  -5.628   8.226  1.00  0.81           C  
ATOM   2062  N   ILE A 267      59.697  -1.131   5.204  1.00  0.74           N  
ATOM   2063  CA  ILE A 267      59.322  -0.498   3.946  1.00  0.74           C  
ATOM   2064  C   ILE A 267      60.503  -0.313   3.001  1.00  0.74           C  
ATOM   2065  O   ILE A 267      60.400  -0.533   1.798  1.00  0.74           O  
ATOM   2066  CB  ILE A 267      58.537   0.801   4.132  1.00  0.74           C  
ATOM   2067  CG1 ILE A 267      59.388   1.893   4.819  1.00  0.74           C  
ATOM   2068  CG2 ILE A 267      57.226   0.455   4.877  1.00  0.74           C  
ATOM   2069  CD1 ILE A 267      58.628   3.134   5.285  1.00  0.74           C  
ATOM   2070  N   CYS A 268      61.687   0.060   3.515  1.00  0.72           N  
ATOM   2071  CA  CYS A 268      62.887   0.219   2.717  1.00  0.72           C  
ATOM   2072  C   CYS A 268      63.461  -1.098   2.218  1.00  0.72           C  
ATOM   2073  O   CYS A 268      63.899  -1.198   1.073  1.00  0.72           O  
ATOM   2074  CB  CYS A 268      63.903   1.075   3.488  1.00  0.72           C  
ATOM   2075  SG  CYS A 268      63.206   2.744   3.713  1.00  0.72           S  
ATOM   2076  N   VAL A 269      63.413  -2.177   3.032  1.00  0.74           N  
ATOM   2077  CA  VAL A 269      63.677  -3.533   2.544  1.00  0.74           C  
ATOM   2078  C   VAL A 269      62.675  -3.952   1.475  1.00  0.74           C  
ATOM   2079  O   VAL A 269      63.051  -4.466   0.424  1.00  0.74           O  
ATOM   2080  CB  VAL A 269      63.711  -4.567   3.667  1.00  0.74           C  
ATOM   2081  CG1 VAL A 269      63.824  -6.011   3.126  1.00  0.74           C  
ATOM   2082  CG2 VAL A 269      64.932  -4.277   4.558  1.00  0.74           C  
ATOM   2083  N   ALA A 270      61.370  -3.677   1.672  1.00  0.78           N  
ATOM   2084  CA  ALA A 270      60.336  -3.927   0.688  1.00  0.78           C  
ATOM   2085  C   ALA A 270      60.545  -3.199  -0.644  1.00  0.78           C  
ATOM   2086  O   ALA A 270      60.351  -3.797  -1.697  1.00  0.78           O  
ATOM   2087  CB  ALA A 270      58.951  -3.621   1.284  1.00  0.78           C  
ATOM   2088  N   VAL A 271      61.018  -1.928  -0.647  1.00  0.70           N  
ATOM   2089  CA  VAL A 271      61.450  -1.216  -1.859  1.00  0.70           C  
ATOM   2090  C   VAL A 271      62.556  -1.954  -2.596  1.00  0.70           C  
ATOM   2091  O   VAL A 271      62.515  -2.101  -3.816  1.00  0.70           O  
ATOM   2092  CB  VAL A 271      61.912   0.223  -1.580  1.00  0.70           C  
ATOM   2093  CG1 VAL A 271      62.626   0.889  -2.784  1.00  0.70           C  
ATOM   2094  CG2 VAL A 271      60.679   1.066  -1.221  1.00  0.70           C  
ATOM   2095  N   TRP A 272      63.565  -2.483  -1.882  1.00  0.68           N  
ATOM   2096  CA  TRP A 272      64.601  -3.297  -2.492  1.00  0.68           C  
ATOM   2097  C   TRP A 272      64.072  -4.609  -3.080  1.00  0.68           C  
ATOM   2098  O   TRP A 272      64.391  -4.975  -4.210  1.00  0.68           O  
ATOM   2099  CB  TRP A 272      65.720  -3.560  -1.450  1.00  0.68           C  
ATOM   2100  CG  TRP A 272      67.031  -4.045  -2.038  1.00  0.68           C  
ATOM   2101  CD1 TRP A 272      67.989  -3.309  -2.666  1.00  0.68           C  
ATOM   2102  CD2 TRP A 272      67.488  -5.406  -2.063  1.00  0.68           C  
ATOM   2103  NE1 TRP A 272      69.032  -4.109  -3.077  1.00  0.68           N  
ATOM   2104  CE2 TRP A 272      68.739  -5.408  -2.712  1.00  0.68           C  
ATOM   2105  CE3 TRP A 272      66.913  -6.579  -1.590  1.00  0.68           C  
ATOM   2106  CZ2 TRP A 272      69.442  -6.593  -2.900  1.00  0.68           C  
ATOM   2107  CZ3 TRP A 272      67.619  -7.774  -1.784  1.00  0.68           C  
ATOM   2108  CH2 TRP A 272      68.864  -7.784  -2.429  1.00  0.68           C  
ATOM   2109  N   MET A 273      63.200  -5.315  -2.331  1.00  0.71           N  
ATOM   2110  CA  MET A 273      62.588  -6.576  -2.719  1.00  0.71           C  
ATOM   2111  C   MET A 273      61.613  -6.498  -3.890  1.00  0.71           C  
ATOM   2112  O   MET A 273      61.575  -7.395  -4.726  1.00  0.71           O  
ATOM   2113  CB  MET A 273      61.882  -7.267  -1.524  1.00  0.71           C  
ATOM   2114  CG  MET A 273      62.823  -7.728  -0.387  1.00  0.71           C  
ATOM   2115  SD  MET A 273      64.157  -8.871  -0.869  1.00  0.71           S  
ATOM   2116  CE  MET A 273      63.143 -10.323  -1.259  1.00  0.71           C  
ATOM   2117  N   ILE A 274      60.783  -5.441  -4.008  1.00  0.70           N  
ATOM   2118  CA  ILE A 274      59.830  -5.341  -5.115  1.00  0.70           C  
ATOM   2119  C   ILE A 274      60.484  -4.972  -6.444  1.00  0.70           C  
ATOM   2120  O   ILE A 274      59.932  -5.237  -7.509  1.00  0.70           O  
ATOM   2121  CB  ILE A 274      58.651  -4.406  -4.834  1.00  0.70           C  
ATOM   2122  CG1 ILE A 274      59.084  -2.927  -4.663  1.00  0.70           C  
ATOM   2123  CG2 ILE A 274      57.850  -4.988  -3.643  1.00  0.70           C  
ATOM   2124  CD1 ILE A 274      57.939  -1.966  -4.322  1.00  0.70           C  
ATOM   2125  N   ASN A 275      61.707  -4.402  -6.413  1.00  0.67           N  
ATOM   2126  CA  ASN A 275      62.418  -3.939  -7.595  1.00  0.67           C  
ATOM   2127  C   ASN A 275      63.532  -4.901  -8.001  1.00  0.67           C  
ATOM   2128  O   ASN A 275      64.379  -4.586  -8.833  1.00  0.67           O  
ATOM   2129  CB  ASN A 275      62.983  -2.516  -7.368  1.00  0.67           C  
ATOM   2130  CG  ASN A 275      61.825  -1.525  -7.283  1.00  0.67           C  
ATOM   2131  OD1 ASN A 275      61.062  -1.328  -8.226  1.00  0.67           O  
ATOM   2132  ND2 ASN A 275      61.646  -0.865  -6.119  1.00  0.67           N  
ATOM   2133  N   ILE A 276      63.536  -6.145  -7.463  1.00  0.67           N  
ATOM   2134  CA  ILE A 276      64.509  -7.183  -7.812  1.00  0.67           C  
ATOM   2135  C   ILE A 276      64.484  -7.583  -9.277  1.00  0.67           C  
ATOM   2136  O   ILE A 276      65.498  -7.977  -9.848  1.00  0.67           O  
ATOM   2137  CB  ILE A 276      64.429  -8.451  -6.958  1.00  0.67           C  
ATOM   2138  CG1 ILE A 276      63.073  -9.188  -7.096  1.00  0.67           C  
ATOM   2139  CG2 ILE A 276      64.785  -8.066  -5.509  1.00  0.67           C  
ATOM   2140  CD1 ILE A 276      62.973 -10.476  -6.271  1.00  0.67           C  
ATOM   2141  N   GLY A 277      63.313  -7.465  -9.945  1.00  0.68           N  
ATOM   2142  CA  GLY A 277      63.166  -7.816 -11.356  1.00  0.68           C  
ATOM   2143  C   GLY A 277      63.760  -6.794 -12.283  1.00  0.68           C  
ATOM   2144  O   GLY A 277      63.967  -7.061 -13.461  1.00  0.68           O  
ATOM   2145  N   HIS A 278      64.093  -5.618 -11.734  1.00  0.63           N  
ATOM   2146  CA  HIS A 278      64.659  -4.495 -12.441  1.00  0.63           C  
ATOM   2147  C   HIS A 278      66.150  -4.381 -12.169  1.00  0.63           C  
ATOM   2148  O   HIS A 278      66.815  -3.428 -12.561  1.00  0.63           O  
ATOM   2149  CB  HIS A 278      63.993  -3.186 -11.979  1.00  0.63           C  
ATOM   2150  CG  HIS A 278      62.509  -3.127 -12.160  1.00  0.63           C  
ATOM   2151  ND1 HIS A 278      61.655  -3.821 -11.314  1.00  0.63           N  
ATOM   2152  CD2 HIS A 278      61.798  -2.362 -13.026  1.00  0.63           C  
ATOM   2153  CE1 HIS A 278      60.444  -3.455 -11.686  1.00  0.63           C  
ATOM   2154  NE2 HIS A 278      60.472  -2.576 -12.718  1.00  0.63           N  
ATOM   2155  N   PHE A 279      66.766  -5.375 -11.492  1.00  0.63           N  
ATOM   2156  CA  PHE A 279      68.197  -5.370 -11.209  1.00  0.63           C  
ATOM   2157  C   PHE A 279      69.037  -5.662 -12.449  1.00  0.63           C  
ATOM   2158  O   PHE A 279      70.235  -5.391 -12.486  1.00  0.63           O  
ATOM   2159  CB  PHE A 279      68.576  -6.415 -10.117  1.00  0.63           C  
ATOM   2160  CG  PHE A 279      68.170  -6.070  -8.700  1.00  0.63           C  
ATOM   2161  CD1 PHE A 279      67.498  -4.893  -8.318  1.00  0.63           C  
ATOM   2162  CD2 PHE A 279      68.493  -7.001  -7.698  1.00  0.63           C  
ATOM   2163  CE1 PHE A 279      67.154  -4.665  -6.977  1.00  0.63           C  
ATOM   2164  CE2 PHE A 279      68.177  -6.766  -6.355  1.00  0.63           C  
ATOM   2165  CZ  PHE A 279      67.503  -5.595  -5.995  1.00  0.63           C  
ATOM   2166  N   ASN A 280      68.411  -6.205 -13.508  1.00  0.64           N  
ATOM   2167  CA  ASN A 280      69.072  -6.568 -14.744  1.00  0.64           C  
ATOM   2168  C   ASN A 280      68.660  -5.655 -15.884  1.00  0.64           C  
ATOM   2169  O   ASN A 280      68.929  -5.948 -17.048  1.00  0.64           O  
ATOM   2170  CB  ASN A 280      68.759  -8.042 -15.095  1.00  0.64           C  
ATOM   2171  CG  ASN A 280      69.328  -8.934 -14.002  1.00  0.64           C  
ATOM   2172  OD1 ASN A 280      68.615  -9.557 -13.217  1.00  0.64           O  
ATOM   2173  ND2 ASN A 280      70.677  -9.005 -13.923  1.00  0.64           N  
ATOM   2174  N   ASP A 281      68.032  -4.501 -15.580  1.00  0.60           N  
ATOM   2175  CA  ASP A 281      67.658  -3.507 -16.566  1.00  0.60           C  
ATOM   2176  C   ASP A 281      68.839  -2.955 -17.377  1.00  0.60           C  
ATOM   2177  O   ASP A 281      69.955  -2.839 -16.854  1.00  0.60           O  
ATOM   2178  CB  ASP A 281      66.910  -2.317 -15.906  1.00  0.60           C  
ATOM   2179  CG  ASP A 281      65.497  -2.695 -15.505  1.00  0.60           C  
ATOM   2180  OD1 ASP A 281      65.093  -3.856 -15.750  1.00  0.60           O  
ATOM   2181  OD2 ASP A 281      64.803  -1.795 -14.971  1.00  0.60           O  
ATOM   2182  N   PRO A 282      68.662  -2.577 -18.653  1.00  0.61           N  
ATOM   2183  CA  PRO A 282      69.738  -2.039 -19.483  1.00  0.61           C  
ATOM   2184  C   PRO A 282      70.298  -0.734 -18.942  1.00  0.61           C  
ATOM   2185  O   PRO A 282      71.472  -0.457 -19.168  1.00  0.61           O  
ATOM   2186  CB  PRO A 282      69.110  -1.895 -20.881  1.00  0.61           C  
ATOM   2187  CG  PRO A 282      67.606  -1.784 -20.616  1.00  0.61           C  
ATOM   2188  CD  PRO A 282      67.402  -2.686 -19.399  1.00  0.61           C  
ATOM   2189  N   VAL A 283      69.496   0.060 -18.202  1.00  0.61           N  
ATOM   2190  CA  VAL A 283      69.914   1.299 -17.553  1.00  0.61           C  
ATOM   2191  C   VAL A 283      70.978   1.073 -16.473  1.00  0.61           C  
ATOM   2192  O   VAL A 283      71.834   1.919 -16.222  1.00  0.61           O  
ATOM   2193  CB  VAL A 283      68.708   2.084 -17.034  1.00  0.61           C  
ATOM   2194  CG1 VAL A 283      68.051   1.425 -15.805  1.00  0.61           C  
ATOM   2195  CG2 VAL A 283      69.103   3.546 -16.749  1.00  0.61           C  
ATOM   2196  N   HIS A 284      70.995  -0.133 -15.855  1.00  0.58           N  
ATOM   2197  CA  HIS A 284      71.975  -0.518 -14.846  1.00  0.58           C  
ATOM   2198  C   HIS A 284      73.101  -1.339 -15.461  1.00  0.58           C  
ATOM   2199  O   HIS A 284      73.931  -1.926 -14.764  1.00  0.58           O  
ATOM   2200  CB  HIS A 284      71.347  -1.350 -13.695  1.00  0.58           C  
ATOM   2201  CG  HIS A 284      70.260  -0.638 -12.946  1.00  0.58           C  
ATOM   2202  ND1 HIS A 284      70.353   0.719 -12.712  1.00  0.58           N  
ATOM   2203  CD2 HIS A 284      69.098  -1.122 -12.435  1.00  0.58           C  
ATOM   2204  CE1 HIS A 284      69.239   1.039 -12.084  1.00  0.58           C  
ATOM   2205  NE2 HIS A 284      68.446  -0.040 -11.886  1.00  0.58           N  
ATOM   2206  N   GLY A 285      73.150  -1.411 -16.810  1.00  0.61           N  
ATOM   2207  CA  GLY A 285      74.164  -2.133 -17.572  1.00  0.61           C  
ATOM   2208  C   GLY A 285      73.933  -3.618 -17.677  1.00  0.61           C  
ATOM   2209  O   GLY A 285      74.779  -4.352 -18.174  1.00  0.61           O  
ATOM   2210  N   GLY A 286      72.782  -4.107 -17.176  1.00  0.62           N  
ATOM   2211  CA  GLY A 286      72.399  -5.519 -17.135  1.00  0.62           C  
ATOM   2212  C   GLY A 286      72.975  -6.292 -15.975  1.00  0.62           C  
ATOM   2213  O   GLY A 286      72.606  -7.437 -15.709  1.00  0.62           O  
ATOM   2214  N   SER A 287      73.874  -5.664 -15.203  1.00  0.67           N  
ATOM   2215  CA  SER A 287      74.603  -6.327 -14.139  1.00  0.67           C  
ATOM   2216  C   SER A 287      73.830  -6.342 -12.849  1.00  0.67           C  
ATOM   2217  O   SER A 287      73.553  -5.294 -12.269  1.00  0.67           O  
ATOM   2218  CB  SER A 287      75.949  -5.644 -13.795  1.00  0.67           C  
ATOM   2219  OG  SER A 287      76.847  -5.723 -14.896  1.00  0.67           O  
ATOM   2220  N   TRP A 288      73.549  -7.555 -12.320  1.00  0.62           N  
ATOM   2221  CA  TRP A 288      72.745  -7.769 -11.125  1.00  0.62           C  
ATOM   2222  C   TRP A 288      73.264  -6.999  -9.915  1.00  0.62           C  
ATOM   2223  O   TRP A 288      72.510  -6.339  -9.208  1.00  0.62           O  
ATOM   2224  CB  TRP A 288      72.694  -9.296 -10.815  1.00  0.62           C  
ATOM   2225  CG  TRP A 288      71.795  -9.711  -9.653  1.00  0.62           C  
ATOM   2226  CD1 TRP A 288      70.458 -10.001  -9.658  1.00  0.62           C  
ATOM   2227  CD2 TRP A 288      72.231  -9.819  -8.285  1.00  0.62           C  
ATOM   2228  NE1 TRP A 288      70.028 -10.274  -8.377  1.00  0.62           N  
ATOM   2229  CE2 TRP A 288      71.090 -10.145  -7.514  1.00  0.62           C  
ATOM   2230  CE3 TRP A 288      73.474  -9.647  -7.685  1.00  0.62           C  
ATOM   2231  CZ2 TRP A 288      71.176 -10.276  -6.135  1.00  0.62           C  
ATOM   2232  CZ3 TRP A 288      73.560  -9.777  -6.292  1.00  0.62           C  
ATOM   2233  CH2 TRP A 288      72.425 -10.083  -5.526  1.00  0.62           C  
ATOM   2234  N   ILE A 289      74.599  -7.010  -9.700  1.00  0.67           N  
ATOM   2235  CA  ILE A 289      75.247  -6.275  -8.622  1.00  0.67           C  
ATOM   2236  C   ILE A 289      75.031  -4.769  -8.740  1.00  0.67           C  
ATOM   2237  O   ILE A 289      74.670  -4.100  -7.777  1.00  0.67           O  
ATOM   2238  CB  ILE A 289      76.751  -6.571  -8.563  1.00  0.67           C  
ATOM   2239  CG1 ILE A 289      77.012  -8.096  -8.440  1.00  0.67           C  
ATOM   2240  CG2 ILE A 289      77.388  -5.798  -7.382  1.00  0.67           C  
ATOM   2241  CD1 ILE A 289      78.498  -8.479  -8.476  1.00  0.67           C  
ATOM   2242  N   ARG A 290      75.199  -4.193  -9.949  1.00  0.59           N  
ATOM   2243  CA  ARG A 290      75.036  -2.767 -10.181  1.00  0.59           C  
ATOM   2244  C   ARG A 290      73.605  -2.298  -9.973  1.00  0.59           C  
ATOM   2245  O   ARG A 290      73.370  -1.245  -9.380  1.00  0.59           O  
ATOM   2246  CB  ARG A 290      75.543  -2.338 -11.581  1.00  0.59           C  
ATOM   2247  CG  ARG A 290      77.051  -2.602 -11.796  1.00  0.59           C  
ATOM   2248  CD  ARG A 290      77.600  -2.108 -13.143  1.00  0.59           C  
ATOM   2249  NE  ARG A 290      77.534  -0.623 -13.094  1.00  0.59           N  
ATOM   2250  CZ  ARG A 290      78.035   0.187 -14.027  1.00  0.59           C  
ATOM   2251  NH1 ARG A 290      78.603  -0.235 -15.148  1.00  0.59           N  
ATOM   2252  NH2 ARG A 290      77.949   1.503 -13.875  1.00  0.59           N  
ATOM   2253  N   GLY A 291      72.614  -3.104 -10.415  1.00  0.70           N  
ATOM   2254  CA  GLY A 291      71.205  -2.825 -10.163  1.00  0.70           C  
ATOM   2255  C   GLY A 291      70.832  -2.929  -8.707  1.00  0.70           C  
ATOM   2256  O   GLY A 291      70.183  -2.043  -8.158  1.00  0.70           O  
ATOM   2257  N   ALA A 292      71.298  -3.988  -8.017  1.00  0.71           N  
ATOM   2258  CA  ALA A 292      71.080  -4.190  -6.597  1.00  0.71           C  
ATOM   2259  C   ALA A 292      71.648  -3.067  -5.730  1.00  0.71           C  
ATOM   2260  O   ALA A 292      70.990  -2.591  -4.803  1.00  0.71           O  
ATOM   2261  CB  ALA A 292      71.668  -5.551  -6.171  1.00  0.71           C  
ATOM   2262  N   VAL A 293      72.867  -2.576  -6.050  1.00  0.71           N  
ATOM   2263  CA  VAL A 293      73.477  -1.399  -5.436  1.00  0.71           C  
ATOM   2264  C   VAL A 293      72.673  -0.121  -5.675  1.00  0.71           C  
ATOM   2265  O   VAL A 293      72.470   0.667  -4.752  1.00  0.71           O  
ATOM   2266  CB  VAL A 293      74.938  -1.215  -5.866  1.00  0.71           C  
ATOM   2267  CG1 VAL A 293      75.551   0.086  -5.304  1.00  0.71           C  
ATOM   2268  CG2 VAL A 293      75.774  -2.397  -5.333  1.00  0.71           C  
ATOM   2269  N   TYR A 294      72.142   0.125  -6.896  1.00  0.70           N  
ATOM   2270  CA  TYR A 294      71.294   1.286  -7.165  1.00  0.70           C  
ATOM   2271  C   TYR A 294      70.028   1.329  -6.307  1.00  0.70           C  
ATOM   2272  O   TYR A 294      69.740   2.336  -5.660  1.00  0.70           O  
ATOM   2273  CB  TYR A 294      70.932   1.351  -8.681  1.00  0.70           C  
ATOM   2274  CG  TYR A 294      69.972   2.474  -9.024  1.00  0.70           C  
ATOM   2275  CD1 TYR A 294      70.372   3.822  -9.047  1.00  0.70           C  
ATOM   2276  CD2 TYR A 294      68.623   2.168  -9.272  1.00  0.70           C  
ATOM   2277  CE1 TYR A 294      69.443   4.834  -9.342  1.00  0.70           C  
ATOM   2278  CE2 TYR A 294      67.702   3.174  -9.589  1.00  0.70           C  
ATOM   2279  CZ  TYR A 294      68.110   4.511  -9.627  1.00  0.70           C  
ATOM   2280  OH  TYR A 294      67.190   5.546  -9.910  1.00  0.70           O  
ATOM   2281  N   TYR A 295      69.273   0.220  -6.219  1.00  0.73           N  
ATOM   2282  CA  TYR A 295      68.064   0.199  -5.415  1.00  0.73           C  
ATOM   2283  C   TYR A 295      68.343   0.178  -3.921  1.00  0.73           C  
ATOM   2284  O   TYR A 295      67.535   0.656  -3.128  1.00  0.73           O  
ATOM   2285  CB  TYR A 295      67.168  -0.995  -5.795  1.00  0.73           C  
ATOM   2286  CG  TYR A 295      66.523  -0.736  -7.127  1.00  0.73           C  
ATOM   2287  CD1 TYR A 295      65.429   0.139  -7.234  1.00  0.73           C  
ATOM   2288  CD2 TYR A 295      66.971  -1.404  -8.275  1.00  0.73           C  
ATOM   2289  CE1 TYR A 295      64.765   0.298  -8.458  1.00  0.73           C  
ATOM   2290  CE2 TYR A 295      66.302  -1.262  -9.496  1.00  0.73           C  
ATOM   2291  CZ  TYR A 295      65.190  -0.419  -9.581  1.00  0.73           C  
ATOM   2292  OH  TYR A 295      64.429  -0.356 -10.759  1.00  0.73           O  
ATOM   2293  N   PHE A 296      69.521  -0.323  -3.489  1.00  0.69           N  
ATOM   2294  CA  PHE A 296      69.989  -0.199  -2.117  1.00  0.69           C  
ATOM   2295  C   PHE A 296      70.183   1.270  -1.740  1.00  0.69           C  
ATOM   2296  O   PHE A 296      69.716   1.726  -0.699  1.00  0.69           O  
ATOM   2297  CB  PHE A 296      71.290  -1.030  -1.932  1.00  0.69           C  
ATOM   2298  CG  PHE A 296      71.846  -0.945  -0.535  1.00  0.69           C  
ATOM   2299  CD1 PHE A 296      71.329  -1.743   0.497  1.00  0.69           C  
ATOM   2300  CD2 PHE A 296      72.882  -0.041  -0.247  1.00  0.69           C  
ATOM   2301  CE1 PHE A 296      71.851  -1.650   1.795  1.00  0.69           C  
ATOM   2302  CE2 PHE A 296      73.404   0.058   1.048  1.00  0.69           C  
ATOM   2303  CZ  PHE A 296      72.895  -0.757   2.066  1.00  0.69           C  
ATOM   2304  N   LYS A 297      70.806   2.067  -2.633  1.00  0.67           N  
ATOM   2305  CA  LYS A 297      70.946   3.504  -2.468  1.00  0.67           C  
ATOM   2306  C   LYS A 297      69.609   4.236  -2.413  1.00  0.67           C  
ATOM   2307  O   LYS A 297      69.440   5.142  -1.602  1.00  0.67           O  
ATOM   2308  CB  LYS A 297      71.854   4.133  -3.555  1.00  0.67           C  
ATOM   2309  CG  LYS A 297      73.320   3.669  -3.479  1.00  0.67           C  
ATOM   2310  CD  LYS A 297      74.247   4.359  -4.494  1.00  0.67           C  
ATOM   2311  CE  LYS A 297      73.913   4.067  -5.959  1.00  0.67           C  
ATOM   2312  NZ  LYS A 297      74.838   4.806  -6.822  1.00  0.67           N  
ATOM   2313  N   ILE A 298      68.605   3.846  -3.236  1.00  0.71           N  
ATOM   2314  CA  ILE A 298      67.234   4.352  -3.111  1.00  0.71           C  
ATOM   2315  C   ILE A 298      66.604   4.000  -1.774  1.00  0.71           C  
ATOM   2316  O   ILE A 298      66.065   4.866  -1.092  1.00  0.71           O  
ATOM   2317  CB  ILE A 298      66.306   3.869  -4.235  1.00  0.71           C  
ATOM   2318  CG1 ILE A 298      66.783   4.470  -5.575  1.00  0.71           C  
ATOM   2319  CG2 ILE A 298      64.828   4.263  -3.969  1.00  0.71           C  
ATOM   2320  CD1 ILE A 298      65.883   4.152  -6.774  1.00  0.71           C  
ATOM   2321  N   ALA A 299      66.684   2.729  -1.339  1.00  0.74           N  
ATOM   2322  CA  ALA A 299      66.108   2.274  -0.091  1.00  0.74           C  
ATOM   2323  C   ALA A 299      66.704   2.935   1.143  1.00  0.74           C  
ATOM   2324  O   ALA A 299      65.990   3.375   2.041  1.00  0.74           O  
ATOM   2325  CB  ALA A 299      66.272   0.748   0.007  1.00  0.74           C  
ATOM   2326  N   VAL A 300      68.040   3.065   1.208  1.00  0.68           N  
ATOM   2327  CA  VAL A 300      68.705   3.803   2.269  1.00  0.68           C  
ATOM   2328  C   VAL A 300      68.427   5.306   2.216  1.00  0.68           C  
ATOM   2329  O   VAL A 300      68.144   5.925   3.239  1.00  0.68           O  
ATOM   2330  CB  VAL A 300      70.195   3.504   2.329  1.00  0.68           C  
ATOM   2331  CG1 VAL A 300      70.830   4.246   3.514  1.00  0.68           C  
ATOM   2332  CG2 VAL A 300      70.405   1.993   2.546  1.00  0.68           C  
ATOM   2333  N   ALA A 301      68.438   5.947   1.026  1.00  0.70           N  
ATOM   2334  CA  ALA A 301      68.069   7.345   0.875  1.00  0.70           C  
ATOM   2335  C   ALA A 301      66.620   7.643   1.261  1.00  0.70           C  
ATOM   2336  O   ALA A 301      66.339   8.647   1.911  1.00  0.70           O  
ATOM   2337  CB  ALA A 301      68.359   7.820  -0.560  1.00  0.70           C  
ATOM   2338  N   LEU A 302      65.676   6.740   0.912  1.00  0.74           N  
ATOM   2339  CA  LEU A 302      64.302   6.750   1.391  1.00  0.74           C  
ATOM   2340  C   LEU A 302      64.209   6.569   2.897  1.00  0.74           C  
ATOM   2341  O   LEU A 302      63.426   7.233   3.560  1.00  0.74           O  
ATOM   2342  CB  LEU A 302      63.443   5.656   0.697  1.00  0.74           C  
ATOM   2343  CG  LEU A 302      61.939   5.667   1.065  1.00  0.74           C  
ATOM   2344  CD1 LEU A 302      61.259   6.993   0.686  1.00  0.74           C  
ATOM   2345  CD2 LEU A 302      61.217   4.463   0.441  1.00  0.74           C  
ATOM   2346  N   ALA A 303      65.025   5.680   3.501  1.00  0.73           N  
ATOM   2347  CA  ALA A 303      65.100   5.530   4.942  1.00  0.73           C  
ATOM   2348  C   ALA A 303      65.568   6.779   5.664  1.00  0.73           C  
ATOM   2349  O   ALA A 303      64.996   7.138   6.684  1.00  0.73           O  
ATOM   2350  CB  ALA A 303      66.025   4.364   5.342  1.00  0.73           C  
ATOM   2351  N   VAL A 304      66.595   7.477   5.132  1.00  0.65           N  
ATOM   2352  CA  VAL A 304      67.033   8.776   5.636  1.00  0.65           C  
ATOM   2353  C   VAL A 304      65.906   9.794   5.543  1.00  0.65           C  
ATOM   2354  O   VAL A 304      65.486  10.317   6.566  1.00  0.65           O  
ATOM   2355  CB  VAL A 304      68.309   9.242   4.921  1.00  0.65           C  
ATOM   2356  CG1 VAL A 304      68.740  10.655   5.355  1.00  0.65           C  
ATOM   2357  CG2 VAL A 304      69.452   8.267   5.264  1.00  0.65           C  
ATOM   2358  N   ALA A 305      65.291   9.960   4.347  1.00  0.70           N  
ATOM   2359  CA  ALA A 305      64.187  10.879   4.114  1.00  0.70           C  
ATOM   2360  C   ALA A 305      62.942  10.604   4.951  1.00  0.70           C  
ATOM   2361  O   ALA A 305      62.279  11.500   5.458  1.00  0.70           O  
ATOM   2362  CB  ALA A 305      63.881  10.920   2.606  1.00  0.70           C  
ATOM   2363  N   ALA A 306      62.605   9.325   5.175  1.00  0.76           N  
ATOM   2364  CA  ALA A 306      61.418   8.972   5.909  1.00  0.76           C  
ATOM   2365  C   ALA A 306      61.589   8.913   7.432  1.00  0.76           C  
ATOM   2366  O   ALA A 306      60.608   8.776   8.167  1.00  0.76           O  
ATOM   2367  CB  ALA A 306      60.908   7.622   5.381  1.00  0.76           C  
ATOM   2368  N   ILE A 307      62.827   9.015   7.963  1.00  0.67           N  
ATOM   2369  CA  ILE A 307      63.075   9.164   9.395  1.00  0.67           C  
ATOM   2370  C   ILE A 307      62.731  10.583   9.852  1.00  0.67           C  
ATOM   2371  O   ILE A 307      63.011  11.519   9.120  1.00  0.67           O  
ATOM   2372  CB  ILE A 307      64.507   8.756   9.784  1.00  0.67           C  
ATOM   2373  CG1 ILE A 307      64.577   7.211   9.848  1.00  0.67           C  
ATOM   2374  CG2 ILE A 307      64.998   9.389  11.109  1.00  0.67           C  
ATOM   2375  CD1 ILE A 307      65.995   6.652  10.022  1.00  0.67           C  
ATOM   2376  N   PRO A 308      62.147  10.825  11.027  1.00  0.67           N  
ATOM   2377  CA  PRO A 308      61.919  12.202  11.451  1.00  0.67           C  
ATOM   2378  C   PRO A 308      63.002  12.625  12.437  1.00  0.67           C  
ATOM   2379  O   PRO A 308      62.907  12.350  13.638  1.00  0.67           O  
ATOM   2380  CB  PRO A 308      60.524  12.126  12.108  1.00  0.67           C  
ATOM   2381  CG  PRO A 308      60.434  10.709  12.673  1.00  0.67           C  
ATOM   2382  CD  PRO A 308      61.192   9.891  11.630  1.00  0.67           C  
ATOM   2383  N   GLU A 309      64.044  13.326  11.962  1.00  0.59           N  
ATOM   2384  CA  GLU A 309      65.137  13.810  12.773  1.00  0.59           C  
ATOM   2385  C   GLU A 309      64.829  15.111  13.513  1.00  0.59           C  
ATOM   2386  O   GLU A 309      63.797  15.761  13.349  1.00  0.59           O  
ATOM   2387  CB  GLU A 309      66.456  13.922  11.963  1.00  0.59           C  
ATOM   2388  CG  GLU A 309      66.531  15.015  10.850  1.00  0.59           C  
ATOM   2389  CD  GLU A 309      65.822  14.719   9.504  1.00  0.59           C  
ATOM   2390  OE1 GLU A 309      66.514  14.766   8.440  1.00  0.59           O  
ATOM   2391  OE2 GLU A 309      64.581  14.551   9.581  1.00  0.59           O  
ATOM   2392  N   GLY A 310      65.705  15.508  14.466  1.00  0.61           N  
ATOM   2393  CA  GLY A 310      65.597  16.788  15.165  1.00  0.61           C  
ATOM   2394  C   GLY A 310      64.570  16.816  16.262  1.00  0.61           C  
ATOM   2395  O   GLY A 310      64.461  17.800  16.988  1.00  0.61           O  
ATOM   2396  N   LEU A 311      63.823  15.711  16.463  1.00  0.63           N  
ATOM   2397  CA  LEU A 311      62.788  15.596  17.482  1.00  0.63           C  
ATOM   2398  C   LEU A 311      63.286  15.848  18.914  1.00  0.63           C  
ATOM   2399  O   LEU A 311      62.643  16.658  19.589  1.00  0.63           O  
ATOM   2400  CB  LEU A 311      62.008  14.248  17.362  1.00  0.63           C  
ATOM   2401  CG  LEU A 311      60.834  14.051  18.354  1.00  0.63           C  
ATOM   2402  CD1 LEU A 311      59.633  14.950  18.032  1.00  0.63           C  
ATOM   2403  CD2 LEU A 311      60.398  12.579  18.396  1.00  0.63           C  
ATOM   2404  N   PRO A 312      64.400  15.314  19.447  1.00  0.64           N  
ATOM   2405  CA  PRO A 312      64.862  15.646  20.797  1.00  0.64           C  
ATOM   2406  C   PRO A 312      65.242  17.106  20.951  1.00  0.64           C  
ATOM   2407  O   PRO A 312      64.942  17.716  21.978  1.00  0.64           O  
ATOM   2408  CB  PRO A 312      66.082  14.730  21.018  1.00  0.64           C  
ATOM   2409  CG  PRO A 312      65.848  13.555  20.069  1.00  0.64           C  
ATOM   2410  CD  PRO A 312      65.198  14.227  18.866  1.00  0.64           C  
ATOM   2411  N   ALA A 313      65.909  17.691  19.937  1.00  0.62           N  
ATOM   2412  CA  ALA A 313      66.287  19.089  19.915  1.00  0.62           C  
ATOM   2413  C   ALA A 313      65.092  20.037  19.864  1.00  0.62           C  
ATOM   2414  O   ALA A 313      65.030  21.017  20.607  1.00  0.62           O  
ATOM   2415  CB  ALA A 313      67.238  19.365  18.735  1.00  0.62           C  
ATOM   2416  N   VAL A 314      64.086  19.752  19.009  1.00  0.66           N  
ATOM   2417  CA  VAL A 314      62.847  20.519  18.932  1.00  0.66           C  
ATOM   2418  C   VAL A 314      62.037  20.463  20.216  1.00  0.66           C  
ATOM   2419  O   VAL A 314      61.634  21.506  20.729  1.00  0.66           O  
ATOM   2420  CB  VAL A 314      62.003  20.112  17.725  1.00  0.66           C  
ATOM   2421  CG1 VAL A 314      60.593  20.745  17.741  1.00  0.66           C  
ATOM   2422  CG2 VAL A 314      62.751  20.576  16.460  1.00  0.66           C  
ATOM   2423  N   ILE A 315      61.839  19.269  20.825  1.00  0.67           N  
ATOM   2424  CA  ILE A 315      61.107  19.141  22.087  1.00  0.67           C  
ATOM   2425  C   ILE A 315      61.783  19.901  23.215  1.00  0.67           C  
ATOM   2426  O   ILE A 315      61.139  20.679  23.918  1.00  0.67           O  
ATOM   2427  CB  ILE A 315      60.890  17.676  22.486  1.00  0.67           C  
ATOM   2428  CG1 ILE A 315      59.928  17.007  21.476  1.00  0.67           C  
ATOM   2429  CG2 ILE A 315      60.342  17.551  23.934  1.00  0.67           C  
ATOM   2430  CD1 ILE A 315      59.741  15.502  21.702  1.00  0.67           C  
ATOM   2431  N   THR A 316      63.117  19.753  23.366  1.00  0.68           N  
ATOM   2432  CA  THR A 316      63.907  20.475  24.364  1.00  0.68           C  
ATOM   2433  C   THR A 316      63.869  21.981  24.158  1.00  0.68           C  
ATOM   2434  O   THR A 316      63.680  22.734  25.111  1.00  0.68           O  
ATOM   2435  CB  THR A 316      65.356  20.000  24.427  1.00  0.68           C  
ATOM   2436  OG1 THR A 316      65.400  18.620  24.760  1.00  0.68           O  
ATOM   2437  CG2 THR A 316      66.157  20.713  25.526  1.00  0.68           C  
ATOM   2438  N   THR A 317      63.980  22.472  22.899  1.00  0.65           N  
ATOM   2439  CA  THR A 317      63.823  23.897  22.568  1.00  0.65           C  
ATOM   2440  C   THR A 317      62.444  24.434  22.927  1.00  0.65           C  
ATOM   2441  O   THR A 317      62.326  25.460  23.594  1.00  0.65           O  
ATOM   2442  CB  THR A 317      64.076  24.212  21.084  1.00  0.65           C  
ATOM   2443  OG1 THR A 317      65.411  23.907  20.704  1.00  0.65           O  
ATOM   2444  CG2 THR A 317      63.889  25.702  20.751  1.00  0.65           C  
ATOM   2445  N   CYS A 318      61.345  23.730  22.562  1.00  0.69           N  
ATOM   2446  CA  CYS A 318      59.981  24.142  22.894  1.00  0.69           C  
ATOM   2447  C   CYS A 318      59.733  24.191  24.386  1.00  0.69           C  
ATOM   2448  O   CYS A 318      59.148  25.137  24.915  1.00  0.69           O  
ATOM   2449  CB  CYS A 318      58.911  23.174  22.319  1.00  0.69           C  
ATOM   2450  SG  CYS A 318      58.864  23.148  20.508  1.00  0.69           S  
ATOM   2451  N   LEU A 319      60.209  23.156  25.096  1.00  0.71           N  
ATOM   2452  CA  LEU A 319      60.138  23.040  26.531  1.00  0.71           C  
ATOM   2453  C   LEU A 319      60.899  24.130  27.269  1.00  0.71           C  
ATOM   2454  O   LEU A 319      60.371  24.784  28.168  1.00  0.71           O  
ATOM   2455  CB  LEU A 319      60.699  21.647  26.883  1.00  0.71           C  
ATOM   2456  CG  LEU A 319      60.620  21.222  28.355  1.00  0.71           C  
ATOM   2457  CD1 LEU A 319      59.196  21.251  28.917  1.00  0.71           C  
ATOM   2458  CD2 LEU A 319      61.196  19.809  28.493  1.00  0.71           C  
ATOM   2459  N   ALA A 320      62.155  24.405  26.874  1.00  0.72           N  
ATOM   2460  CA  ALA A 320      62.949  25.456  27.462  1.00  0.72           C  
ATOM   2461  C   ALA A 320      62.427  26.866  27.197  1.00  0.72           C  
ATOM   2462  O   ALA A 320      62.299  27.685  28.107  1.00  0.72           O  
ATOM   2463  CB  ALA A 320      64.394  25.289  26.973  1.00  0.72           C  
ATOM   2464  N   LEU A 321      62.037  27.179  25.944  1.00  0.68           N  
ATOM   2465  CA  LEU A 321      61.447  28.463  25.601  1.00  0.68           C  
ATOM   2466  C   LEU A 321      60.103  28.711  26.265  1.00  0.68           C  
ATOM   2467  O   LEU A 321      59.814  29.829  26.686  1.00  0.68           O  
ATOM   2468  CB  LEU A 321      61.315  28.659  24.074  1.00  0.68           C  
ATOM   2469  CG  LEU A 321      62.659  28.711  23.317  1.00  0.68           C  
ATOM   2470  CD1 LEU A 321      62.402  28.843  21.811  1.00  0.68           C  
ATOM   2471  CD2 LEU A 321      63.591  29.839  23.787  1.00  0.68           C  
ATOM   2472  N   GLY A 322      59.252  27.671  26.406  1.00  0.73           N  
ATOM   2473  CA  GLY A 322      57.988  27.791  27.125  1.00  0.73           C  
ATOM   2474  C   GLY A 322      58.142  27.957  28.614  1.00  0.73           C  
ATOM   2475  O   GLY A 322      57.470  28.786  29.216  1.00  0.73           O  
ATOM   2476  N   THR A 323      59.086  27.240  29.256  1.00  0.71           N  
ATOM   2477  CA  THR A 323      59.449  27.452  30.666  1.00  0.71           C  
ATOM   2478  C   THR A 323      59.983  28.858  30.919  1.00  0.71           C  
ATOM   2479  O   THR A 323      59.680  29.483  31.933  1.00  0.71           O  
ATOM   2480  CB  THR A 323      60.433  26.413  31.205  1.00  0.71           C  
ATOM   2481  OG1 THR A 323      59.870  25.114  31.088  1.00  0.71           O  
ATOM   2482  CG2 THR A 323      60.738  26.600  32.701  1.00  0.71           C  
ATOM   2483  N   ARG A 324      60.758  29.439  29.972  1.00  0.64           N  
ATOM   2484  CA  ARG A 324      61.152  30.844  30.014  1.00  0.64           C  
ATOM   2485  C   ARG A 324      59.959  31.800  29.955  1.00  0.64           C  
ATOM   2486  O   ARG A 324      59.913  32.788  30.684  1.00  0.64           O  
ATOM   2487  CB  ARG A 324      62.174  31.179  28.888  1.00  0.64           C  
ATOM   2488  CG  ARG A 324      62.737  32.626  28.908  1.00  0.64           C  
ATOM   2489  CD  ARG A 324      63.812  32.890  27.835  1.00  0.64           C  
ATOM   2490  NE  ARG A 324      64.152  34.365  27.805  1.00  0.64           N  
ATOM   2491  CZ  ARG A 324      65.102  34.996  28.519  1.00  0.64           C  
ATOM   2492  NH1 ARG A 324      65.941  34.400  29.350  1.00  0.64           N  
ATOM   2493  NH2 ARG A 324      65.249  36.317  28.388  1.00  0.64           N  
ATOM   2494  N   ARG A 325      58.942  31.522  29.109  1.00  0.67           N  
ATOM   2495  CA  ARG A 325      57.680  32.254  29.088  1.00  0.67           C  
ATOM   2496  C   ARG A 325      56.852  32.119  30.360  1.00  0.67           C  
ATOM   2497  O   ARG A 325      56.257  33.096  30.814  1.00  0.67           O  
ATOM   2498  CB  ARG A 325      56.800  31.914  27.862  1.00  0.67           C  
ATOM   2499  CG  ARG A 325      57.449  32.319  26.522  1.00  0.67           C  
ATOM   2500  CD  ARG A 325      56.512  32.275  25.307  1.00  0.67           C  
ATOM   2501  NE  ARG A 325      55.956  30.899  25.195  1.00  0.67           N  
ATOM   2502  CZ  ARG A 325      56.442  29.876  24.484  1.00  0.67           C  
ATOM   2503  NH1 ARG A 325      57.516  30.004  23.713  1.00  0.67           N  
ATOM   2504  NH2 ARG A 325      55.841  28.694  24.574  1.00  0.67           N  
ATOM   2505  N   MET A 326      56.812  30.925  30.991  1.00  0.75           N  
ATOM   2506  CA  MET A 326      56.210  30.744  32.305  1.00  0.75           C  
ATOM   2507  C   MET A 326      56.886  31.588  33.378  1.00  0.75           C  
ATOM   2508  O   MET A 326      56.226  32.317  34.116  1.00  0.75           O  
ATOM   2509  CB  MET A 326      56.293  29.273  32.787  1.00  0.75           C  
ATOM   2510  CG  MET A 326      55.506  28.247  31.960  1.00  0.75           C  
ATOM   2511  SD  MET A 326      55.681  26.578  32.650  1.00  0.75           S  
ATOM   2512  CE  MET A 326      55.004  25.704  31.221  1.00  0.75           C  
ATOM   2513  N   ALA A 327      58.235  31.565  33.439  1.00  0.76           N  
ATOM   2514  CA  ALA A 327      59.031  32.349  34.363  1.00  0.76           C  
ATOM   2515  C   ALA A 327      58.865  33.853  34.170  1.00  0.76           C  
ATOM   2516  O   ALA A 327      58.795  34.620  35.127  1.00  0.76           O  
ATOM   2517  CB  ALA A 327      60.510  31.940  34.249  1.00  0.76           C  
ATOM   2518  N   LYS A 328      58.731  34.290  32.903  1.00  0.72           N  
ATOM   2519  CA  LYS A 328      58.411  35.649  32.499  1.00  0.72           C  
ATOM   2520  C   LYS A 328      57.049  36.155  32.984  1.00  0.72           C  
ATOM   2521  O   LYS A 328      56.845  37.352  33.170  1.00  0.72           O  
ATOM   2522  CB  LYS A 328      58.465  35.750  30.952  1.00  0.72           C  
ATOM   2523  CG  LYS A 328      58.840  37.139  30.410  1.00  0.72           C  
ATOM   2524  CD  LYS A 328      60.323  37.459  30.681  1.00  0.72           C  
ATOM   2525  CE  LYS A 328      60.865  38.733  30.033  1.00  0.72           C  
ATOM   2526  NZ  LYS A 328      60.767  38.598  28.566  1.00  0.72           N  
ATOM   2527  N   LYS A 329      56.089  35.231  33.194  1.00  0.77           N  
ATOM   2528  CA  LYS A 329      54.775  35.479  33.768  1.00  0.77           C  
ATOM   2529  C   LYS A 329      54.713  35.014  35.223  1.00  0.77           C  
ATOM   2530  O   LYS A 329      53.639  34.751  35.768  1.00  0.77           O  
ATOM   2531  CB  LYS A 329      53.677  34.732  32.968  1.00  0.77           C  
ATOM   2532  CG  LYS A 329      53.520  35.228  31.521  1.00  0.77           C  
ATOM   2533  CD  LYS A 329      52.299  34.594  30.831  1.00  0.77           C  
ATOM   2534  CE  LYS A 329      52.031  35.118  29.416  1.00  0.77           C  
ATOM   2535  NZ  LYS A 329      50.792  34.504  28.880  1.00  0.77           N  
ATOM   2536  N   ASN A 330      55.885  34.882  35.877  1.00  0.77           N  
ATOM   2537  CA  ASN A 330      56.033  34.675  37.305  1.00  0.77           C  
ATOM   2538  C   ASN A 330      55.743  33.257  37.796  1.00  0.77           C  
ATOM   2539  O   ASN A 330      55.534  33.030  38.988  1.00  0.77           O  
ATOM   2540  CB  ASN A 330      55.273  35.732  38.148  1.00  0.77           C  
ATOM   2541  CG  ASN A 330      55.799  37.129  37.854  1.00  0.77           C  
ATOM   2542  OD1 ASN A 330      57.009  37.361  37.876  1.00  0.77           O  
ATOM   2543  ND2 ASN A 330      54.888  38.096  37.618  1.00  0.77           N  
ATOM   2544  N   ALA A 331      55.777  32.250  36.908  1.00  0.84           N  
ATOM   2545  CA  ALA A 331      55.578  30.863  37.258  1.00  0.84           C  
ATOM   2546  C   ALA A 331      56.896  30.117  37.111  1.00  0.84           C  
ATOM   2547  O   ALA A 331      57.346  29.777  36.020  1.00  0.84           O  
ATOM   2548  CB  ALA A 331      54.505  30.276  36.324  1.00  0.84           C  
ATOM   2549  N   ILE A 332      57.567  29.832  38.239  1.00  0.77           N  
ATOM   2550  CA  ILE A 332      58.895  29.251  38.241  1.00  0.77           C  
ATOM   2551  C   ILE A 332      58.762  27.743  38.369  1.00  0.77           C  
ATOM   2552  O   ILE A 332      58.586  27.202  39.460  1.00  0.77           O  
ATOM   2553  CB  ILE A 332      59.754  29.827  39.372  1.00  0.77           C  
ATOM   2554  CG1 ILE A 332      59.760  31.382  39.378  1.00  0.77           C  
ATOM   2555  CG2 ILE A 332      61.188  29.254  39.312  1.00  0.77           C  
ATOM   2556  CD1 ILE A 332      60.348  32.032  38.121  1.00  0.77           C  
ATOM   2557  N   VAL A 333      58.827  27.009  37.241  1.00  0.79           N  
ATOM   2558  CA  VAL A 333      58.797  25.553  37.236  1.00  0.79           C  
ATOM   2559  C   VAL A 333      60.209  25.036  37.434  1.00  0.79           C  
ATOM   2560  O   VAL A 333      61.094  25.264  36.613  1.00  0.79           O  
ATOM   2561  CB  VAL A 333      58.197  24.988  35.952  1.00  0.79           C  
ATOM   2562  CG1 VAL A 333      58.245  23.445  35.940  1.00  0.79           C  
ATOM   2563  CG2 VAL A 333      56.736  25.464  35.865  1.00  0.79           C  
ATOM   2564  N   ARG A 334      60.478  24.354  38.567  1.00  0.70           N  
ATOM   2565  CA  ARG A 334      61.822  23.896  38.881  1.00  0.70           C  
ATOM   2566  C   ARG A 334      62.307  22.728  38.036  1.00  0.70           C  
ATOM   2567  O   ARG A 334      63.468  22.676  37.624  1.00  0.70           O  
ATOM   2568  CB  ARG A 334      61.953  23.527  40.379  1.00  0.70           C  
ATOM   2569  CG  ARG A 334      63.378  23.089  40.802  1.00  0.70           C  
ATOM   2570  CD  ARG A 334      64.472  24.134  40.526  1.00  0.70           C  
ATOM   2571  NE  ARG A 334      65.808  23.515  40.783  1.00  0.70           N  
ATOM   2572  CZ  ARG A 334      66.557  22.978  39.812  1.00  0.70           C  
ATOM   2573  NH1 ARG A 334      66.089  22.657  38.612  1.00  0.70           N  
ATOM   2574  NH2 ARG A 334      67.864  22.837  40.025  1.00  0.70           N  
ATOM   2575  N   SER A 335      61.423  21.750  37.779  1.00  0.71           N  
ATOM   2576  CA  SER A 335      61.780  20.504  37.126  1.00  0.71           C  
ATOM   2577  C   SER A 335      61.065  20.401  35.805  1.00  0.71           C  
ATOM   2578  O   SER A 335      59.840  20.438  35.728  1.00  0.71           O  
ATOM   2579  CB  SER A 335      61.397  19.261  37.971  1.00  0.71           C  
ATOM   2580  OG  SER A 335      62.249  19.173  39.112  1.00  0.71           O  
ATOM   2581  N   LEU A 336      61.820  20.236  34.701  1.00  0.70           N  
ATOM   2582  CA  LEU A 336      61.262  20.086  33.365  1.00  0.70           C  
ATOM   2583  C   LEU A 336      60.285  18.912  33.160  1.00  0.70           C  
ATOM   2584  O   LEU A 336      59.281  19.136  32.481  1.00  0.70           O  
ATOM   2585  CB  LEU A 336      62.376  20.068  32.289  1.00  0.70           C  
ATOM   2586  CG  LEU A 336      63.218  21.357  32.173  1.00  0.70           C  
ATOM   2587  CD1 LEU A 336      64.258  21.179  31.057  1.00  0.70           C  
ATOM   2588  CD2 LEU A 336      62.352  22.594  31.888  1.00  0.70           C  
ATOM   2589  N   PRO A 337      60.430  17.695  33.714  1.00  0.68           N  
ATOM   2590  CA  PRO A 337      59.378  16.670  33.711  1.00  0.68           C  
ATOM   2591  C   PRO A 337      58.015  17.088  34.234  1.00  0.68           C  
ATOM   2592  O   PRO A 337      57.021  16.452  33.902  1.00  0.68           O  
ATOM   2593  CB  PRO A 337      59.972  15.558  34.586  1.00  0.68           C  
ATOM   2594  CG  PRO A 337      61.468  15.641  34.296  1.00  0.68           C  
ATOM   2595  CD  PRO A 337      61.694  17.150  34.228  1.00  0.68           C  
ATOM   2596  N   SER A 338      57.921  18.138  35.068  1.00  0.77           N  
ATOM   2597  CA  SER A 338      56.657  18.576  35.634  1.00  0.77           C  
ATOM   2598  C   SER A 338      55.794  19.322  34.639  1.00  0.77           C  
ATOM   2599  O   SER A 338      54.593  19.463  34.838  1.00  0.77           O  
ATOM   2600  CB  SER A 338      56.851  19.504  36.857  1.00  0.77           C  
ATOM   2601  OG  SER A 338      57.730  18.895  37.802  1.00  0.77           O  
ATOM   2602  N   VAL A 339      56.375  19.808  33.523  1.00  0.78           N  
ATOM   2603  CA  VAL A 339      55.669  20.544  32.480  1.00  0.78           C  
ATOM   2604  C   VAL A 339      54.605  19.727  31.751  1.00  0.78           C  
ATOM   2605  O   VAL A 339      53.486  20.197  31.533  1.00  0.78           O  
ATOM   2606  CB  VAL A 339      56.646  21.147  31.479  1.00  0.78           C  
ATOM   2607  CG1 VAL A 339      55.902  21.878  30.342  1.00  0.78           C  
ATOM   2608  CG2 VAL A 339      57.567  22.141  32.216  1.00  0.78           C  
ATOM   2609  N   GLU A 340      54.897  18.457  31.381  1.00  0.69           N  
ATOM   2610  CA  GLU A 340      53.931  17.588  30.717  1.00  0.69           C  
ATOM   2611  C   GLU A 340      52.719  17.285  31.591  1.00  0.69           C  
ATOM   2612  O   GLU A 340      51.583  17.287  31.114  1.00  0.69           O  
ATOM   2613  CB  GLU A 340      54.564  16.278  30.167  1.00  0.69           C  
ATOM   2614  CG  GLU A 340      55.203  15.340  31.219  1.00  0.69           C  
ATOM   2615  CD  GLU A 340      55.679  14.037  30.596  1.00  0.69           C  
ATOM   2616  OE1 GLU A 340      56.845  14.002  30.129  1.00  0.69           O  
ATOM   2617  OE2 GLU A 340      54.900  13.046  30.571  1.00  0.69           O  
ATOM   2618  N   THR A 341      52.962  17.067  32.901  1.00  0.76           N  
ATOM   2619  CA  THR A 341      51.988  16.922  33.979  1.00  0.76           C  
ATOM   2620  C   THR A 341      51.180  18.187  34.209  1.00  0.76           C  
ATOM   2621  O   THR A 341      49.961  18.155  34.340  1.00  0.76           O  
ATOM   2622  CB  THR A 341      52.658  16.535  35.297  1.00  0.76           C  
ATOM   2623  OG1 THR A 341      53.514  15.420  35.101  1.00  0.76           O  
ATOM   2624  CG2 THR A 341      51.623  16.111  36.343  1.00  0.76           C  
ATOM   2625  N   LEU A 342      51.843  19.361  34.212  1.00  0.82           N  
ATOM   2626  CA  LEU A 342      51.251  20.681  34.380  1.00  0.82           C  
ATOM   2627  C   LEU A 342      50.246  21.032  33.297  1.00  0.82           C  
ATOM   2628  O   LEU A 342      49.206  21.634  33.564  1.00  0.82           O  
ATOM   2629  CB  LEU A 342      52.375  21.740  34.432  1.00  0.82           C  
ATOM   2630  CG  LEU A 342      51.944  23.189  34.723  1.00  0.82           C  
ATOM   2631  CD1 LEU A 342      51.299  23.362  36.106  1.00  0.82           C  
ATOM   2632  CD2 LEU A 342      53.159  24.114  34.601  1.00  0.82           C  
ATOM   2633  N   GLY A 343      50.510  20.600  32.046  1.00  0.87           N  
ATOM   2634  CA  GLY A 343      49.571  20.735  30.936  1.00  0.87           C  
ATOM   2635  C   GLY A 343      48.420  19.753  30.955  1.00  0.87           C  
ATOM   2636  O   GLY A 343      47.500  19.854  30.147  1.00  0.87           O  
ATOM   2637  N   CYS A 344      48.429  18.786  31.891  1.00  0.88           N  
ATOM   2638  CA  CYS A 344      47.348  17.834  32.089  1.00  0.88           C  
ATOM   2639  C   CYS A 344      46.542  18.147  33.340  1.00  0.88           C  
ATOM   2640  O   CYS A 344      45.582  17.442  33.634  1.00  0.88           O  
ATOM   2641  CB  CYS A 344      47.879  16.385  32.257  1.00  0.88           C  
ATOM   2642  SG  CYS A 344      48.703  15.735  30.779  1.00  0.88           S  
ATOM   2643  N   THR A 345      46.895  19.215  34.101  1.00  0.87           N  
ATOM   2644  CA  THR A 345      46.203  19.659  35.324  1.00  0.87           C  
ATOM   2645  C   THR A 345      44.699  19.759  35.160  1.00  0.87           C  
ATOM   2646  O   THR A 345      44.205  20.560  34.368  1.00  0.87           O  
ATOM   2647  CB  THR A 345      46.682  21.017  35.856  1.00  0.87           C  
ATOM   2648  OG1 THR A 345      48.074  21.001  36.143  1.00  0.87           O  
ATOM   2649  CG2 THR A 345      45.974  21.422  37.163  1.00  0.87           C  
ATOM   2650  N   SER A 346      43.933  18.936  35.910  1.00  0.88           N  
ATOM   2651  CA  SER A 346      42.484  18.870  35.792  1.00  0.88           C  
ATOM   2652  C   SER A 346      41.783  19.471  36.991  1.00  0.88           C  
ATOM   2653  O   SER A 346      40.637  19.906  36.891  1.00  0.88           O  
ATOM   2654  CB  SER A 346      41.961  17.418  35.592  1.00  0.88           C  
ATOM   2655  OG  SER A 346      42.300  16.546  36.673  1.00  0.88           O  
ATOM   2656  N   VAL A 347      42.471  19.582  38.146  1.00  0.91           N  
ATOM   2657  CA  VAL A 347      41.921  20.227  39.331  1.00  0.91           C  
ATOM   2658  C   VAL A 347      42.961  21.150  39.930  1.00  0.91           C  
ATOM   2659  O   VAL A 347      44.088  20.746  40.210  1.00  0.91           O  
ATOM   2660  CB  VAL A 347      41.464  19.239  40.407  1.00  0.91           C  
ATOM   2661  CG1 VAL A 347      40.835  19.976  41.609  1.00  0.91           C  
ATOM   2662  CG2 VAL A 347      40.437  18.276  39.799  1.00  0.91           C  
ATOM   2663  N   ILE A 348      42.608  22.431  40.162  1.00  0.88           N  
ATOM   2664  CA  ILE A 348      43.467  23.372  40.864  1.00  0.88           C  
ATOM   2665  C   ILE A 348      42.827  23.704  42.202  1.00  0.88           C  
ATOM   2666  O   ILE A 348      41.763  24.318  42.282  1.00  0.88           O  
ATOM   2667  CB  ILE A 348      43.735  24.668  40.091  1.00  0.88           C  
ATOM   2668  CG1 ILE A 348      44.285  24.375  38.672  1.00  0.88           C  
ATOM   2669  CG2 ILE A 348      44.727  25.535  40.905  1.00  0.88           C  
ATOM   2670  CD1 ILE A 348      44.418  25.618  37.781  1.00  0.88           C  
ATOM   2671  N   CYS A 349      43.487  23.309  43.304  1.00  0.89           N  
ATOM   2672  CA  CYS A 349      43.087  23.630  44.658  1.00  0.89           C  
ATOM   2673  C   CYS A 349      43.936  24.796  45.140  1.00  0.89           C  
ATOM   2674  O   CYS A 349      45.149  24.667  45.296  1.00  0.89           O  
ATOM   2675  CB  CYS A 349      43.299  22.425  45.611  1.00  0.89           C  
ATOM   2676  SG  CYS A 349      42.317  20.958  45.168  1.00  0.89           S  
ATOM   2677  N   SER A 350      43.311  25.973  45.342  1.00  0.84           N  
ATOM   2678  CA  SER A 350      44.000  27.238  45.574  1.00  0.84           C  
ATOM   2679  C   SER A 350      43.549  27.890  46.869  1.00  0.84           C  
ATOM   2680  O   SER A 350      42.354  28.042  47.120  1.00  0.84           O  
ATOM   2681  CB  SER A 350      43.741  28.233  44.404  1.00  0.84           C  
ATOM   2682  OG  SER A 350      44.592  29.386  44.429  1.00  0.84           O  
ATOM   2683  N   ASP A 351      44.504  28.294  47.735  1.00  0.81           N  
ATOM   2684  CA  ASP A 351      44.276  29.083  48.918  1.00  0.81           C  
ATOM   2685  C   ASP A 351      43.729  30.433  48.559  1.00  0.81           C  
ATOM   2686  O   ASP A 351      44.037  30.985  47.504  1.00  0.81           O  
ATOM   2687  CB  ASP A 351      45.579  29.214  49.693  1.00  0.81           C  
ATOM   2688  CG  ASP A 351      45.923  27.755  50.140  1.00  0.81           C  
ATOM   2689  OD1 ASP A 351      45.122  27.169  50.933  1.00  0.81           O  
ATOM   2690  OD2 ASP A 351      46.987  27.204  49.627  1.00  0.81           O  
ATOM   2691  N   LYS A 352      42.829  31.003  49.367  1.00  0.79           N  
ATOM   2692  CA  LYS A 352      42.242  32.268  48.972  1.00  0.79           C  
ATOM   2693  C   LYS A 352      43.133  33.474  49.227  1.00  0.79           C  
ATOM   2694  O   LYS A 352      43.421  34.256  48.320  1.00  0.79           O  
ATOM   2695  CB  LYS A 352      40.918  32.488  49.735  1.00  0.79           C  
ATOM   2696  CG  LYS A 352      40.158  33.766  49.327  1.00  0.79           C  
ATOM   2697  CD  LYS A 352      39.336  34.417  50.457  1.00  0.79           C  
ATOM   2698  CE  LYS A 352      40.171  35.038  51.595  1.00  0.79           C  
ATOM   2699  NZ  LYS A 352      39.305  35.680  52.609  1.00  0.79           N  
ATOM   2700  N   THR A 353      43.586  33.635  50.483  1.00  0.77           N  
ATOM   2701  CA  THR A 353      44.277  34.817  50.991  1.00  0.77           C  
ATOM   2702  C   THR A 353      45.606  35.057  50.324  1.00  0.77           C  
ATOM   2703  O   THR A 353      46.562  34.319  50.530  1.00  0.77           O  
ATOM   2704  CB  THR A 353      44.508  34.741  52.499  1.00  0.77           C  
ATOM   2705  OG1 THR A 353      43.258  34.741  53.171  1.00  0.77           O  
ATOM   2706  CG2 THR A 353      45.283  35.945  53.052  1.00  0.77           C  
ATOM   2707  N   GLY A 354      45.695  36.116  49.496  1.00  0.76           N  
ATOM   2708  CA  GLY A 354      46.928  36.520  48.833  1.00  0.76           C  
ATOM   2709  C   GLY A 354      47.058  35.939  47.450  1.00  0.76           C  
ATOM   2710  O   GLY A 354      47.889  36.399  46.670  1.00  0.76           O  
ATOM   2711  N   THR A 355      46.206  34.955  47.097  1.00  0.76           N  
ATOM   2712  CA  THR A 355      46.367  34.141  45.886  1.00  0.76           C  
ATOM   2713  C   THR A 355      45.162  34.195  44.981  1.00  0.76           C  
ATOM   2714  O   THR A 355      45.292  34.404  43.775  1.00  0.76           O  
ATOM   2715  CB  THR A 355      46.644  32.673  46.199  1.00  0.76           C  
ATOM   2716  OG1 THR A 355      47.770  32.576  47.052  1.00  0.76           O  
ATOM   2717  CG2 THR A 355      46.971  31.858  44.936  1.00  0.76           C  
ATOM   2718  N   LEU A 356      43.939  34.053  45.526  1.00  0.83           N  
ATOM   2719  CA  LEU A 356      42.717  34.384  44.815  1.00  0.83           C  
ATOM   2720  C   LEU A 356      42.381  35.841  45.051  1.00  0.83           C  
ATOM   2721  O   LEU A 356      42.040  36.561  44.116  1.00  0.83           O  
ATOM   2722  CB  LEU A 356      41.524  33.493  45.260  1.00  0.83           C  
ATOM   2723  CG  LEU A 356      41.664  32.010  44.847  1.00  0.83           C  
ATOM   2724  CD1 LEU A 356      40.651  31.100  45.558  1.00  0.83           C  
ATOM   2725  CD2 LEU A 356      41.500  31.845  43.332  1.00  0.83           C  
ATOM   2726  N   THR A 357      42.508  36.318  46.308  1.00  0.81           N  
ATOM   2727  CA  THR A 357      42.200  37.693  46.691  1.00  0.81           C  
ATOM   2728  C   THR A 357      43.454  38.449  47.080  1.00  0.81           C  
ATOM   2729  O   THR A 357      44.505  37.863  47.328  1.00  0.81           O  
ATOM   2730  CB  THR A 357      41.171  37.846  47.801  1.00  0.81           C  
ATOM   2731  OG1 THR A 357      41.594  37.250  49.021  1.00  0.81           O  
ATOM   2732  CG2 THR A 357      39.836  37.211  47.366  1.00  0.81           C  
ATOM   2733  N   THR A 358      43.417  39.799  47.091  1.00  0.80           N  
ATOM   2734  CA  THR A 358      44.596  40.613  47.388  1.00  0.80           C  
ATOM   2735  C   THR A 358      44.973  40.669  48.846  1.00  0.80           C  
ATOM   2736  O   THR A 358      46.140  40.924  49.150  1.00  0.80           O  
ATOM   2737  CB  THR A 358      44.556  42.040  46.837  1.00  0.80           C  
ATOM   2738  OG1 THR A 358      43.544  42.823  47.442  1.00  0.80           O  
ATOM   2739  CG2 THR A 358      44.280  41.992  45.326  1.00  0.80           C  
ATOM   2740  N   ASN A 359      44.000  40.454  49.764  1.00  0.73           N  
ATOM   2741  CA  ASN A 359      44.151  40.564  51.205  1.00  0.73           C  
ATOM   2742  C   ASN A 359      44.296  42.035  51.598  1.00  0.73           C  
ATOM   2743  O   ASN A 359      44.795  42.407  52.663  1.00  0.73           O  
ATOM   2744  CB  ASN A 359      45.270  39.630  51.748  1.00  0.73           C  
ATOM   2745  CG  ASN A 359      45.165  39.437  53.255  1.00  0.73           C  
ATOM   2746  OD1 ASN A 359      44.103  39.151  53.806  1.00  0.73           O  
ATOM   2747  ND2 ASN A 359      46.314  39.535  53.963  1.00  0.73           N  
ATOM   2748  N   GLN A 360      43.851  42.928  50.697  1.00  0.79           N  
ATOM   2749  CA  GLN A 360      43.984  44.349  50.849  1.00  0.79           C  
ATOM   2750  C   GLN A 360      42.618  44.935  50.640  1.00  0.79           C  
ATOM   2751  O   GLN A 360      42.093  44.980  49.530  1.00  0.79           O  
ATOM   2752  CB  GLN A 360      45.031  44.954  49.879  1.00  0.79           C  
ATOM   2753  CG  GLN A 360      46.438  44.361  50.127  1.00  0.79           C  
ATOM   2754  CD  GLN A 360      47.496  44.896  49.170  1.00  0.79           C  
ATOM   2755  OE1 GLN A 360      47.699  46.098  48.997  1.00  0.79           O  
ATOM   2756  NE2 GLN A 360      48.232  43.960  48.525  1.00  0.79           N  
ATOM   2757  N   MET A 361      41.988  45.378  51.742  1.00  0.83           N  
ATOM   2758  CA  MET A 361      40.632  45.870  51.728  1.00  0.83           C  
ATOM   2759  C   MET A 361      40.501  47.115  50.869  1.00  0.83           C  
ATOM   2760  O   MET A 361      41.252  48.078  51.022  1.00  0.83           O  
ATOM   2761  CB  MET A 361      40.181  46.163  53.175  1.00  0.83           C  
ATOM   2762  CG  MET A 361      38.662  46.330  53.375  1.00  0.83           C  
ATOM   2763  SD  MET A 361      37.639  44.853  53.077  1.00  0.83           S  
ATOM   2764  CE  MET A 361      38.419  43.743  54.284  1.00  0.83           C  
ATOM   2765  N   CYS A 362      39.548  47.121  49.926  1.00  0.88           N  
ATOM   2766  CA  CYS A 362      39.433  48.223  49.002  1.00  0.88           C  
ATOM   2767  C   CYS A 362      37.990  48.636  48.870  1.00  0.88           C  
ATOM   2768  O   CYS A 362      37.098  47.801  48.728  1.00  0.88           O  
ATOM   2769  CB  CYS A 362      40.017  47.850  47.616  1.00  0.88           C  
ATOM   2770  SG  CYS A 362      40.268  49.302  46.545  1.00  0.88           S  
ATOM   2771  N   VAL A 363      37.736  49.961  48.920  1.00  0.93           N  
ATOM   2772  CA  VAL A 363      36.466  50.554  48.545  1.00  0.93           C  
ATOM   2773  C   VAL A 363      36.355  50.536  47.035  1.00  0.93           C  
ATOM   2774  O   VAL A 363      37.146  51.170  46.337  1.00  0.93           O  
ATOM   2775  CB  VAL A 363      36.303  51.988  49.044  1.00  0.93           C  
ATOM   2776  CG1 VAL A 363      34.893  52.501  48.688  1.00  0.93           C  
ATOM   2777  CG2 VAL A 363      36.494  52.029  50.570  1.00  0.93           C  
ATOM   2778  N   THR A 364      35.383  49.778  46.499  1.00  0.89           N  
ATOM   2779  CA  THR A 364      35.196  49.639  45.060  1.00  0.89           C  
ATOM   2780  C   THR A 364      33.941  50.327  44.581  1.00  0.89           C  
ATOM   2781  O   THR A 364      33.793  50.551  43.384  1.00  0.89           O  
ATOM   2782  CB  THR A 364      35.118  48.186  44.601  1.00  0.89           C  
ATOM   2783  OG1 THR A 364      34.146  47.441  45.329  1.00  0.89           O  
ATOM   2784  CG2 THR A 364      36.481  47.526  44.851  1.00  0.89           C  
ATOM   2785  N   LYS A 365      33.034  50.730  45.494  1.00  0.89           N  
ATOM   2786  CA  LYS A 365      31.798  51.406  45.152  1.00  0.89           C  
ATOM   2787  C   LYS A 365      31.491  52.439  46.220  1.00  0.89           C  
ATOM   2788  O   LYS A 365      31.761  52.235  47.404  1.00  0.89           O  
ATOM   2789  CB  LYS A 365      30.574  50.451  45.062  1.00  0.89           C  
ATOM   2790  CG  LYS A 365      30.672  49.446  43.906  1.00  0.89           C  
ATOM   2791  CD  LYS A 365      29.360  48.707  43.579  1.00  0.89           C  
ATOM   2792  CE  LYS A 365      29.526  47.780  42.367  1.00  0.89           C  
ATOM   2793  NZ  LYS A 365      28.431  46.789  42.284  1.00  0.89           N  
ATOM   2794  N   MET A 366      30.900  53.582  45.839  1.00  0.91           N  
ATOM   2795  CA  MET A 366      30.415  54.555  46.793  1.00  0.91           C  
ATOM   2796  C   MET A 366      29.263  55.325  46.186  1.00  0.91           C  
ATOM   2797  O   MET A 366      29.146  55.439  44.968  1.00  0.91           O  
ATOM   2798  CB  MET A 366      31.517  55.537  47.269  1.00  0.91           C  
ATOM   2799  CG  MET A 366      32.098  56.434  46.161  1.00  0.91           C  
ATOM   2800  SD  MET A 366      33.543  57.397  46.695  1.00  0.91           S  
ATOM   2801  CE  MET A 366      33.973  57.989  45.034  1.00  0.91           C  
ATOM   2802  N   PHE A 367      28.356  55.871  47.015  1.00  0.93           N  
ATOM   2803  CA  PHE A 367      27.313  56.727  46.494  1.00  0.93           C  
ATOM   2804  C   PHE A 367      27.060  57.912  47.394  1.00  0.93           C  
ATOM   2805  O   PHE A 367      27.310  57.885  48.601  1.00  0.93           O  
ATOM   2806  CB  PHE A 367      25.992  55.983  46.108  1.00  0.93           C  
ATOM   2807  CG  PHE A 367      25.141  55.512  47.260  1.00  0.93           C  
ATOM   2808  CD1 PHE A 367      24.161  56.347  47.826  1.00  0.93           C  
ATOM   2809  CD2 PHE A 367      25.255  54.197  47.727  1.00  0.93           C  
ATOM   2810  CE1 PHE A 367      23.314  55.871  48.837  1.00  0.93           C  
ATOM   2811  CE2 PHE A 367      24.400  53.706  48.718  1.00  0.93           C  
ATOM   2812  CZ  PHE A 367      23.426  54.543  49.272  1.00  0.93           C  
ATOM   2813  N   VAL A 368      26.547  58.989  46.779  1.00  0.94           N  
ATOM   2814  CA  VAL A 368      26.083  60.187  47.443  1.00  0.94           C  
ATOM   2815  C   VAL A 368      24.735  60.517  46.843  1.00  0.94           C  
ATOM   2816  O   VAL A 368      24.248  59.870  45.915  1.00  0.94           O  
ATOM   2817  CB  VAL A 368      27.016  61.404  47.362  1.00  0.94           C  
ATOM   2818  CG1 VAL A 368      28.365  61.053  48.014  1.00  0.94           C  
ATOM   2819  CG2 VAL A 368      27.207  61.888  45.913  1.00  0.94           C  
ATOM   2820  N   ILE A 369      24.065  61.522  47.409  1.00  0.89           N  
ATOM   2821  CA  ILE A 369      22.779  62.001  46.962  1.00  0.89           C  
ATOM   2822  C   ILE A 369      22.925  63.006  45.817  1.00  0.89           C  
ATOM   2823  O   ILE A 369      23.635  64.001  45.962  1.00  0.89           O  
ATOM   2824  CB  ILE A 369      22.092  62.670  48.140  1.00  0.89           C  
ATOM   2825  CG1 ILE A 369      22.018  61.760  49.396  1.00  0.89           C  
ATOM   2826  CG2 ILE A 369      20.712  63.177  47.694  1.00  0.89           C  
ATOM   2827  CD1 ILE A 369      21.155  60.505  49.250  1.00  0.89           C  
ATOM   2828  N   ASP A 370      22.242  62.769  44.668  1.00  0.86           N  
ATOM   2829  CA  ASP A 370      22.250  63.669  43.521  1.00  0.86           C  
ATOM   2830  C   ASP A 370      21.223  64.776  43.750  1.00  0.86           C  
ATOM   2831  O   ASP A 370      21.546  65.951  43.923  1.00  0.86           O  
ATOM   2832  CB  ASP A 370      21.936  62.836  42.223  1.00  0.86           C  
ATOM   2833  CG  ASP A 370      21.572  63.679  40.992  1.00  0.86           C  
ATOM   2834  OD1 ASP A 370      22.310  64.647  40.693  1.00  0.86           O  
ATOM   2835  OD2 ASP A 370      20.489  63.420  40.394  1.00  0.86           O  
ATOM   2836  N   ARG A 371      19.930  64.405  43.806  1.00  0.76           N  
ATOM   2837  CA  ARG A 371      18.845  65.362  43.837  1.00  0.76           C  
ATOM   2838  C   ARG A 371      17.701  64.822  44.664  1.00  0.76           C  
ATOM   2839  O   ARG A 371      17.374  63.639  44.611  1.00  0.76           O  
ATOM   2840  CB  ARG A 371      18.310  65.676  42.411  1.00  0.76           C  
ATOM   2841  CG  ARG A 371      19.343  66.402  41.525  1.00  0.76           C  
ATOM   2842  CD  ARG A 371      18.915  66.688  40.087  1.00  0.76           C  
ATOM   2843  NE  ARG A 371      18.743  65.393  39.363  1.00  0.76           N  
ATOM   2844  CZ  ARG A 371      18.203  65.307  38.143  1.00  0.76           C  
ATOM   2845  NH1 ARG A 371      17.885  66.403  37.455  1.00  0.76           N  
ATOM   2846  NH2 ARG A 371      17.991  64.129  37.581  1.00  0.76           N  
ATOM   2847  N   VAL A 372      17.054  65.706  45.449  1.00  0.81           N  
ATOM   2848  CA  VAL A 372      15.883  65.388  46.243  1.00  0.81           C  
ATOM   2849  C   VAL A 372      14.769  66.268  45.718  1.00  0.81           C  
ATOM   2850  O   VAL A 372      14.929  67.483  45.622  1.00  0.81           O  
ATOM   2851  CB  VAL A 372      16.090  65.637  47.740  1.00  0.81           C  
ATOM   2852  CG1 VAL A 372      14.797  65.380  48.543  1.00  0.81           C  
ATOM   2853  CG2 VAL A 372      17.185  64.684  48.251  1.00  0.81           C  
ATOM   2854  N   ASP A 373      13.626  65.664  45.354  1.00  0.77           N  
ATOM   2855  CA  ASP A 373      12.450  66.369  44.899  1.00  0.77           C  
ATOM   2856  C   ASP A 373      11.265  65.529  45.347  1.00  0.77           C  
ATOM   2857  O   ASP A 373      11.377  64.310  45.452  1.00  0.77           O  
ATOM   2858  CB  ASP A 373      12.453  66.606  43.363  1.00  0.77           C  
ATOM   2859  CG  ASP A 373      11.210  67.383  42.956  1.00  0.77           C  
ATOM   2860  OD1 ASP A 373      10.832  68.304  43.729  1.00  0.77           O  
ATOM   2861  OD2 ASP A 373      10.594  67.014  41.928  1.00  0.77           O  
ATOM   2862  N   GLY A 374      10.124  66.178  45.680  1.00  0.60           N  
ATOM   2863  CA  GLY A 374       8.858  65.569  46.121  1.00  0.60           C  
ATOM   2864  C   GLY A 374       8.962  64.424  47.099  1.00  0.60           C  
ATOM   2865  O   GLY A 374       8.354  63.373  46.911  1.00  0.60           O  
ATOM   2866  N   ASP A 375       9.793  64.617  48.138  1.00  0.55           N  
ATOM   2867  CA  ASP A 375      10.139  63.654  49.167  1.00  0.55           C  
ATOM   2868  C   ASP A 375      10.849  62.381  48.685  1.00  0.55           C  
ATOM   2869  O   ASP A 375      10.952  61.406  49.425  1.00  0.55           O  
ATOM   2870  CB  ASP A 375       8.920  63.335  50.067  1.00  0.55           C  
ATOM   2871  CG  ASP A 375       8.437  64.624  50.706  1.00  0.55           C  
ATOM   2872  OD1 ASP A 375       9.299  65.330  51.291  1.00  0.55           O  
ATOM   2873  OD2 ASP A 375       7.221  64.915  50.618  1.00  0.55           O  
ATOM   2874  N   HIS A 376      11.429  62.389  47.471  1.00  0.57           N  
ATOM   2875  CA  HIS A 376      12.051  61.261  46.801  1.00  0.57           C  
ATOM   2876  C   HIS A 376      13.450  61.678  46.374  1.00  0.57           C  
ATOM   2877  O   HIS A 376      13.806  62.853  46.418  1.00  0.57           O  
ATOM   2878  CB  HIS A 376      11.204  60.834  45.566  1.00  0.57           C  
ATOM   2879  CG  HIS A 376      11.886  59.922  44.587  1.00  0.57           C  
ATOM   2880  ND1 HIS A 376      12.371  58.694  45.004  1.00  0.57           N  
ATOM   2881  CD2 HIS A 376      12.306  60.189  43.322  1.00  0.57           C  
ATOM   2882  CE1 HIS A 376      13.074  58.242  43.983  1.00  0.57           C  
ATOM   2883  NE2 HIS A 376      13.069  59.108  42.941  1.00  0.57           N  
ATOM   2884  N   VAL A 377      14.312  60.716  45.990  1.00  0.79           N  
ATOM   2885  CA  VAL A 377      15.722  60.973  45.768  1.00  0.79           C  
ATOM   2886  C   VAL A 377      16.337  60.130  44.660  1.00  0.79           C  
ATOM   2887  O   VAL A 377      16.027  58.951  44.461  1.00  0.79           O  
ATOM   2888  CB  VAL A 377      16.503  60.798  47.068  1.00  0.79           C  
ATOM   2889  CG1 VAL A 377      16.509  59.338  47.544  1.00  0.79           C  
ATOM   2890  CG2 VAL A 377      17.946  61.289  46.986  1.00  0.79           C  
ATOM   2891  N   GLU A 378      17.269  60.751  43.913  1.00  0.82           N  
ATOM   2892  CA  GLU A 378      18.143  60.117  42.951  1.00  0.82           C  
ATOM   2893  C   GLU A 378      19.566  60.106  43.503  1.00  0.82           C  
ATOM   2894  O   GLU A 378      19.946  60.923  44.343  1.00  0.82           O  
ATOM   2895  CB  GLU A 378      18.077  60.851  41.594  1.00  0.82           C  
ATOM   2896  CG  GLU A 378      16.657  60.781  40.970  1.00  0.82           C  
ATOM   2897  CD  GLU A 378      16.518  61.535  39.653  1.00  0.82           C  
ATOM   2898  OE1 GLU A 378      17.333  62.450  39.395  1.00  0.82           O  
ATOM   2899  OE2 GLU A 378      15.574  61.212  38.890  1.00  0.82           O  
ATOM   2900  N   LEU A 379      20.388  59.121  43.085  1.00  0.88           N  
ATOM   2901  CA  LEU A 379      21.675  58.844  43.700  1.00  0.88           C  
ATOM   2902  C   LEU A 379      22.804  58.855  42.689  1.00  0.88           C  
ATOM   2903  O   LEU A 379      22.744  58.206  41.642  1.00  0.88           O  
ATOM   2904  CB  LEU A 379      21.719  57.443  44.370  1.00  0.88           C  
ATOM   2905  CG  LEU A 379      20.629  57.150  45.420  1.00  0.88           C  
ATOM   2906  CD1 LEU A 379      20.810  55.717  45.934  1.00  0.88           C  
ATOM   2907  CD2 LEU A 379      20.657  58.121  46.603  1.00  0.88           C  
ATOM   2908  N   ASP A 380      23.912  59.532  43.031  1.00  0.89           N  
ATOM   2909  CA  ASP A 380      25.148  59.424  42.303  1.00  0.89           C  
ATOM   2910  C   ASP A 380      25.914  58.202  42.777  1.00  0.89           C  
ATOM   2911  O   ASP A 380      26.583  58.230  43.807  1.00  0.89           O  
ATOM   2912  CB  ASP A 380      26.061  60.636  42.571  1.00  0.89           C  
ATOM   2913  CG  ASP A 380      25.764  61.793  41.651  1.00  0.89           C  
ATOM   2914  OD1 ASP A 380      25.607  61.494  40.431  1.00  0.89           O  
ATOM   2915  OD2 ASP A 380      25.806  62.948  42.129  1.00  0.89           O  
ATOM   2916  N   SER A 381      25.846  57.096  42.014  1.00  0.91           N  
ATOM   2917  CA  SER A 381      26.688  55.929  42.243  1.00  0.91           C  
ATOM   2918  C   SER A 381      27.995  56.062  41.476  1.00  0.91           C  
ATOM   2919  O   SER A 381      27.995  56.442  40.301  1.00  0.91           O  
ATOM   2920  CB  SER A 381      25.990  54.604  41.831  1.00  0.91           C  
ATOM   2921  OG  SER A 381      26.649  53.464  42.382  1.00  0.91           O  
ATOM   2922  N   PHE A 382      29.125  55.773  42.149  1.00  0.89           N  
ATOM   2923  CA  PHE A 382      30.472  55.815  41.610  1.00  0.89           C  
ATOM   2924  C   PHE A 382      31.192  54.516  41.918  1.00  0.89           C  
ATOM   2925  O   PHE A 382      31.103  54.005  43.036  1.00  0.89           O  
ATOM   2926  CB  PHE A 382      31.350  56.903  42.282  1.00  0.89           C  
ATOM   2927  CG  PHE A 382      30.788  58.270  42.085  1.00  0.89           C  
ATOM   2928  CD1 PHE A 382      31.091  58.991  40.922  1.00  0.89           C  
ATOM   2929  CD2 PHE A 382      29.984  58.859  43.072  1.00  0.89           C  
ATOM   2930  CE1 PHE A 382      30.580  60.281  40.734  1.00  0.89           C  
ATOM   2931  CE2 PHE A 382      29.494  60.155  42.895  1.00  0.89           C  
ATOM   2932  CZ  PHE A 382      29.772  60.860  41.718  1.00  0.89           C  
ATOM   2933  N   ASP A 383      31.971  53.985  40.959  1.00  0.90           N  
ATOM   2934  CA  ASP A 383      32.799  52.818  41.166  1.00  0.90           C  
ATOM   2935  C   ASP A 383      34.260  53.296  41.245  1.00  0.90           C  
ATOM   2936  O   ASP A 383      34.625  54.355  40.728  1.00  0.90           O  
ATOM   2937  CB  ASP A 383      32.594  51.761  40.042  1.00  0.90           C  
ATOM   2938  CG  ASP A 383      31.128  51.383  39.823  1.00  0.90           C  
ATOM   2939  OD1 ASP A 383      30.524  50.729  40.715  1.00  0.90           O  
ATOM   2940  OD2 ASP A 383      30.612  51.701  38.717  1.00  0.90           O  
ATOM   2941  N   ILE A 384      35.144  52.554  41.946  1.00  0.89           N  
ATOM   2942  CA  ILE A 384      36.544  52.928  42.140  1.00  0.89           C  
ATOM   2943  C   ILE A 384      37.444  51.774  41.727  1.00  0.89           C  
ATOM   2944  O   ILE A 384      37.264  50.628  42.138  1.00  0.89           O  
ATOM   2945  CB  ILE A 384      36.891  53.366  43.569  1.00  0.89           C  
ATOM   2946  CG1 ILE A 384      35.967  54.500  44.066  1.00  0.89           C  
ATOM   2947  CG2 ILE A 384      38.360  53.843  43.657  1.00  0.89           C  
ATOM   2948  CD1 ILE A 384      34.800  53.980  44.906  1.00  0.89           C  
ATOM   2949  N   SER A 385      38.456  52.045  40.872  1.00  0.89           N  
ATOM   2950  CA  SER A 385      39.403  51.041  40.403  1.00  0.89           C  
ATOM   2951  C   SER A 385      40.637  50.887  41.293  1.00  0.89           C  
ATOM   2952  O   SER A 385      40.902  51.659  42.218  1.00  0.89           O  
ATOM   2953  CB  SER A 385      39.810  51.234  38.909  1.00  0.89           C  
ATOM   2954  OG  SER A 385      40.672  52.355  38.698  1.00  0.89           O  
ATOM   2955  N   GLY A 386      41.429  49.818  41.044  1.00  0.86           N  
ATOM   2956  CA  GLY A 386      42.640  49.472  41.787  1.00  0.86           C  
ATOM   2957  C   GLY A 386      42.336  48.631  43.003  1.00  0.86           C  
ATOM   2958  O   GLY A 386      41.470  48.969  43.801  1.00  0.86           O  
ATOM   2959  N   SER A 387      43.065  47.519  43.201  1.00  0.78           N  
ATOM   2960  CA  SER A 387      42.657  46.438  44.104  1.00  0.78           C  
ATOM   2961  C   SER A 387      43.607  46.229  45.269  1.00  0.78           C  
ATOM   2962  O   SER A 387      43.683  45.150  45.852  1.00  0.78           O  
ATOM   2963  CB  SER A 387      42.586  45.086  43.348  1.00  0.78           C  
ATOM   2964  OG  SER A 387      41.675  45.166  42.255  1.00  0.78           O  
ATOM   2965  N   LYS A 388      44.401  47.245  45.622  1.00  0.77           N  
ATOM   2966  CA  LYS A 388      45.442  47.143  46.623  1.00  0.77           C  
ATOM   2967  C   LYS A 388      45.430  48.415  47.453  1.00  0.77           C  
ATOM   2968  O   LYS A 388      44.712  49.363  47.139  1.00  0.77           O  
ATOM   2969  CB  LYS A 388      46.844  46.975  45.972  1.00  0.77           C  
ATOM   2970  CG  LYS A 388      47.086  45.623  45.279  1.00  0.77           C  
ATOM   2971  CD  LYS A 388      48.559  45.486  44.853  1.00  0.77           C  
ATOM   2972  CE  LYS A 388      48.897  44.157  44.171  1.00  0.77           C  
ATOM   2973  NZ  LYS A 388      50.354  44.075  43.906  1.00  0.77           N  
ATOM   2974  N   TYR A 389      46.254  48.468  48.524  1.00  0.83           N  
ATOM   2975  CA  TYR A 389      46.432  49.638  49.370  1.00  0.83           C  
ATOM   2976  C   TYR A 389      47.287  50.725  48.724  1.00  0.83           C  
ATOM   2977  O   TYR A 389      47.463  51.806  49.269  1.00  0.83           O  
ATOM   2978  CB  TYR A 389      47.108  49.290  50.728  1.00  0.83           C  
ATOM   2979  CG  TYR A 389      46.298  48.378  51.610  1.00  0.83           C  
ATOM   2980  CD1 TYR A 389      44.949  48.635  51.915  1.00  0.83           C  
ATOM   2981  CD2 TYR A 389      46.926  47.274  52.211  1.00  0.83           C  
ATOM   2982  CE1 TYR A 389      44.237  47.785  52.776  1.00  0.83           C  
ATOM   2983  CE2 TYR A 389      46.214  46.419  53.064  1.00  0.83           C  
ATOM   2984  CZ  TYR A 389      44.865  46.667  53.334  1.00  0.83           C  
ATOM   2985  OH  TYR A 389      44.125  45.745  54.104  1.00  0.83           O  
ATOM   2986  N   THR A 390      47.863  50.481  47.537  1.00  0.87           N  
ATOM   2987  CA  THR A 390      48.494  51.533  46.741  1.00  0.87           C  
ATOM   2988  C   THR A 390      47.510  52.648  46.324  1.00  0.87           C  
ATOM   2989  O   THR A 390      46.349  52.342  46.027  1.00  0.87           O  
ATOM   2990  CB  THR A 390      49.237  50.956  45.535  1.00  0.87           C  
ATOM   2991  OG1 THR A 390      50.070  51.915  44.912  1.00  0.87           O  
ATOM   2992  CG2 THR A 390      48.286  50.416  44.469  1.00  0.87           C  
ATOM   2993  N   PRO A 391      47.857  53.939  46.269  1.00  0.91           N  
ATOM   2994  CA  PRO A 391      46.947  55.009  45.847  1.00  0.91           C  
ATOM   2995  C   PRO A 391      46.867  55.118  44.324  1.00  0.91           C  
ATOM   2996  O   PRO A 391      46.883  56.223  43.780  1.00  0.91           O  
ATOM   2997  CB  PRO A 391      47.594  56.256  46.483  1.00  0.91           C  
ATOM   2998  CG  PRO A 391      49.088  55.950  46.495  1.00  0.91           C  
ATOM   2999  CD  PRO A 391      49.101  54.465  46.831  1.00  0.91           C  
ATOM   3000  N   GLU A 392      46.720  53.976  43.626  1.00  0.84           N  
ATOM   3001  CA  GLU A 392      46.675  53.857  42.182  1.00  0.84           C  
ATOM   3002  C   GLU A 392      45.286  53.358  41.810  1.00  0.84           C  
ATOM   3003  O   GLU A 392      44.843  52.283  42.220  1.00  0.84           O  
ATOM   3004  CB  GLU A 392      47.767  52.878  41.643  1.00  0.84           C  
ATOM   3005  CG  GLU A 392      49.222  53.324  41.994  1.00  0.84           C  
ATOM   3006  CD  GLU A 392      50.338  52.274  41.874  1.00  0.84           C  
ATOM   3007  OE1 GLU A 392      50.034  51.071  41.676  1.00  0.84           O  
ATOM   3008  OE2 GLU A 392      51.522  52.677  42.089  1.00  0.84           O  
ATOM   3009  N   GLY A 393      44.529  54.168  41.046  1.00  0.92           N  
ATOM   3010  CA  GLY A 393      43.162  53.865  40.668  1.00  0.92           C  
ATOM   3011  C   GLY A 393      42.450  55.137  40.332  1.00  0.92           C  
ATOM   3012  O   GLY A 393      42.947  56.230  40.590  1.00  0.92           O  
ATOM   3013  N   GLU A 394      41.261  55.003  39.734  1.00  0.86           N  
ATOM   3014  CA  GLU A 394      40.444  56.090  39.249  1.00  0.86           C  
ATOM   3015  C   GLU A 394      39.047  55.948  39.814  1.00  0.86           C  
ATOM   3016  O   GLU A 394      38.633  54.868  40.238  1.00  0.86           O  
ATOM   3017  CB  GLU A 394      40.307  56.040  37.706  1.00  0.86           C  
ATOM   3018  CG  GLU A 394      41.640  56.235  36.942  1.00  0.86           C  
ATOM   3019  CD  GLU A 394      41.456  56.249  35.426  1.00  0.86           C  
ATOM   3020  OE1 GLU A 394      40.310  56.069  34.948  1.00  0.86           O  
ATOM   3021  OE2 GLU A 394      42.463  56.545  34.724  1.00  0.86           O  
ATOM   3022  N   VAL A 395      38.279  57.053  39.812  1.00  0.91           N  
ATOM   3023  CA  VAL A 395      36.892  57.082  40.231  1.00  0.91           C  
ATOM   3024  C   VAL A 395      36.067  57.253  38.979  1.00  0.91           C  
ATOM   3025  O   VAL A 395      36.329  58.124  38.147  1.00  0.91           O  
ATOM   3026  CB  VAL A 395      36.613  58.209  41.218  1.00  0.91           C  
ATOM   3027  CG1 VAL A 395      35.114  58.264  41.584  1.00  0.91           C  
ATOM   3028  CG2 VAL A 395      37.477  57.956  42.471  1.00  0.91           C  
ATOM   3029  N   THR A 396      35.068  56.376  38.790  1.00  0.87           N  
ATOM   3030  CA  THR A 396      34.270  56.315  37.583  1.00  0.87           C  
ATOM   3031  C   THR A 396      32.818  56.563  37.914  1.00  0.87           C  
ATOM   3032  O   THR A 396      32.324  56.237  38.989  1.00  0.87           O  
ATOM   3033  CB  THR A 396      34.395  54.997  36.808  1.00  0.87           C  
ATOM   3034  OG1 THR A 396      33.844  53.895  37.510  1.00  0.87           O  
ATOM   3035  CG2 THR A 396      35.875  54.661  36.594  1.00  0.87           C  
ATOM   3036  N   LYS A 397      32.081  57.172  36.975  1.00  0.84           N  
ATOM   3037  CA  LYS A 397      30.640  57.247  37.014  1.00  0.84           C  
ATOM   3038  C   LYS A 397      30.164  56.712  35.678  1.00  0.84           C  
ATOM   3039  O   LYS A 397      30.579  57.187  34.624  1.00  0.84           O  
ATOM   3040  CB  LYS A 397      30.142  58.697  37.224  1.00  0.84           C  
ATOM   3041  CG  LYS A 397      28.607  58.825  37.294  1.00  0.84           C  
ATOM   3042  CD  LYS A 397      28.168  60.262  37.644  1.00  0.84           C  
ATOM   3043  CE  LYS A 397      26.688  60.602  37.419  1.00  0.84           C  
ATOM   3044  NZ  LYS A 397      25.861  59.870  38.390  1.00  0.84           N  
ATOM   3045  N   SER A 398      29.322  55.657  35.684  1.00  0.84           N  
ATOM   3046  CA  SER A 398      28.786  55.015  34.478  1.00  0.84           C  
ATOM   3047  C   SER A 398      29.859  54.417  33.578  1.00  0.84           C  
ATOM   3048  O   SER A 398      29.744  54.409  32.356  1.00  0.84           O  
ATOM   3049  CB  SER A 398      27.866  55.925  33.610  1.00  0.84           C  
ATOM   3050  OG  SER A 398      26.764  56.431  34.369  1.00  0.84           O  
ATOM   3051  N   GLY A 399      30.951  53.895  34.179  1.00  0.84           N  
ATOM   3052  CA  GLY A 399      32.111  53.373  33.457  1.00  0.84           C  
ATOM   3053  C   GLY A 399      33.061  54.411  32.902  1.00  0.84           C  
ATOM   3054  O   GLY A 399      34.048  54.061  32.263  1.00  0.84           O  
ATOM   3055  N   ALA A 400      32.821  55.710  33.153  1.00  0.84           N  
ATOM   3056  CA  ALA A 400      33.635  56.789  32.637  1.00  0.84           C  
ATOM   3057  C   ALA A 400      34.306  57.527  33.787  1.00  0.84           C  
ATOM   3058  O   ALA A 400      33.691  57.803  34.813  1.00  0.84           O  
ATOM   3059  CB  ALA A 400      32.755  57.761  31.826  1.00  0.84           C  
ATOM   3060  N   ARG A 401      35.612  57.832  33.659  1.00  0.77           N  
ATOM   3061  CA  ARG A 401      36.411  58.559  34.636  1.00  0.77           C  
ATOM   3062  C   ARG A 401      35.906  59.972  34.938  1.00  0.77           C  
ATOM   3063  O   ARG A 401      35.553  60.721  34.028  1.00  0.77           O  
ATOM   3064  CB  ARG A 401      37.855  58.633  34.086  1.00  0.77           C  
ATOM   3065  CG  ARG A 401      38.907  59.279  35.007  1.00  0.77           C  
ATOM   3066  CD  ARG A 401      40.273  59.339  34.324  1.00  0.77           C  
ATOM   3067  NE  ARG A 401      41.238  59.934  35.301  1.00  0.77           N  
ATOM   3068  CZ  ARG A 401      42.562  59.855  35.123  1.00  0.77           C  
ATOM   3069  NH1 ARG A 401      43.095  59.062  34.200  1.00  0.77           N  
ATOM   3070  NH2 ARG A 401      43.375  60.552  35.916  1.00  0.77           N  
ATOM   3071  N   VAL A 402      35.881  60.372  36.229  1.00  0.88           N  
ATOM   3072  CA  VAL A 402      35.416  61.686  36.659  1.00  0.88           C  
ATOM   3073  C   VAL A 402      36.348  62.256  37.719  1.00  0.88           C  
ATOM   3074  O   VAL A 402      37.093  61.529  38.377  1.00  0.88           O  
ATOM   3075  CB  VAL A 402      33.988  61.679  37.226  1.00  0.88           C  
ATOM   3076  CG1 VAL A 402      32.996  61.270  36.121  1.00  0.88           C  
ATOM   3077  CG2 VAL A 402      33.864  60.731  38.437  1.00  0.88           C  
ATOM   3078  N   ASP A 403      36.313  63.590  37.928  1.00  0.86           N  
ATOM   3079  CA  ASP A 403      37.032  64.237  39.005  1.00  0.86           C  
ATOM   3080  C   ASP A 403      36.119  64.290  40.232  1.00  0.86           C  
ATOM   3081  O   ASP A 403      34.971  64.732  40.172  1.00  0.86           O  
ATOM   3082  CB  ASP A 403      37.363  65.717  38.668  1.00  0.86           C  
ATOM   3083  CG  ASP A 403      38.485  65.977  37.672  1.00  0.86           C  
ATOM   3084  OD1 ASP A 403      39.397  65.134  37.522  1.00  0.86           O  
ATOM   3085  OD2 ASP A 403      38.487  67.151  37.186  1.00  0.86           O  
ATOM   3086  N   CYS A 404      36.601  63.897  41.427  1.00  0.86           N  
ATOM   3087  CA  CYS A 404      35.761  63.920  42.622  1.00  0.86           C  
ATOM   3088  C   CYS A 404      35.490  65.315  43.159  1.00  0.86           C  
ATOM   3089  O   CYS A 404      34.529  65.544  43.886  1.00  0.86           O  
ATOM   3090  CB  CYS A 404      36.389  63.091  43.752  1.00  0.86           C  
ATOM   3091  SG  CYS A 404      36.458  61.346  43.288  1.00  0.86           S  
ATOM   3092  N   GLY A 405      36.305  66.301  42.741  1.00  0.87           N  
ATOM   3093  CA  GLY A 405      36.115  67.720  43.031  1.00  0.87           C  
ATOM   3094  C   GLY A 405      35.032  68.382  42.209  1.00  0.87           C  
ATOM   3095  O   GLY A 405      34.810  69.580  42.326  1.00  0.87           O  
ATOM   3096  N   GLN A 406      34.339  67.626  41.332  1.00  0.79           N  
ATOM   3097  CA  GLN A 406      33.165  68.107  40.616  1.00  0.79           C  
ATOM   3098  C   GLN A 406      31.871  67.842  41.377  1.00  0.79           C  
ATOM   3099  O   GLN A 406      30.806  68.284  40.955  1.00  0.79           O  
ATOM   3100  CB  GLN A 406      33.040  67.392  39.243  1.00  0.79           C  
ATOM   3101  CG  GLN A 406      34.190  67.738  38.274  1.00  0.79           C  
ATOM   3102  CD  GLN A 406      34.164  66.861  37.016  1.00  0.79           C  
ATOM   3103  OE1 GLN A 406      34.180  65.630  37.065  1.00  0.79           O  
ATOM   3104  NE2 GLN A 406      34.162  67.508  35.828  1.00  0.79           N  
ATOM   3105  N   TYR A 407      31.929  67.122  42.516  1.00  0.86           N  
ATOM   3106  CA  TYR A 407      30.755  66.813  43.311  1.00  0.86           C  
ATOM   3107  C   TYR A 407      31.024  67.184  44.762  1.00  0.86           C  
ATOM   3108  O   TYR A 407      31.810  66.522  45.438  1.00  0.86           O  
ATOM   3109  CB  TYR A 407      30.437  65.289  43.286  1.00  0.86           C  
ATOM   3110  CG  TYR A 407      30.107  64.800  41.902  1.00  0.86           C  
ATOM   3111  CD1 TYR A 407      28.769  64.703  41.483  1.00  0.86           C  
ATOM   3112  CD2 TYR A 407      31.125  64.395  41.019  1.00  0.86           C  
ATOM   3113  CE1 TYR A 407      28.454  64.222  40.203  1.00  0.86           C  
ATOM   3114  CE2 TYR A 407      30.815  63.938  39.732  1.00  0.86           C  
ATOM   3115  CZ  TYR A 407      29.479  63.851  39.326  1.00  0.86           C  
ATOM   3116  OH  TYR A 407      29.191  63.397  38.024  1.00  0.86           O  
ATOM   3117  N   ASP A 408      30.342  68.206  45.324  1.00  0.90           N  
ATOM   3118  CA  ASP A 408      30.563  68.679  46.689  1.00  0.90           C  
ATOM   3119  C   ASP A 408      30.374  67.605  47.761  1.00  0.90           C  
ATOM   3120  O   ASP A 408      31.111  67.514  48.741  1.00  0.90           O  
ATOM   3121  CB  ASP A 408      29.598  69.837  47.002  1.00  0.90           C  
ATOM   3122  CG  ASP A 408      29.741  70.908  45.944  1.00  0.90           C  
ATOM   3123  OD1 ASP A 408      30.778  71.610  45.949  1.00  0.90           O  
ATOM   3124  OD2 ASP A 408      28.809  70.984  45.105  1.00  0.90           O  
ATOM   3125  N   GLY A 409      29.385  66.706  47.562  1.00  0.95           N  
ATOM   3126  CA  GLY A 409      29.154  65.568  48.449  1.00  0.95           C  
ATOM   3127  C   GLY A 409      30.293  64.573  48.506  1.00  0.95           C  
ATOM   3128  O   GLY A 409      30.520  63.934  49.530  1.00  0.95           O  
ATOM   3129  N   LEU A 410      31.076  64.433  47.415  1.00  0.92           N  
ATOM   3130  CA  LEU A 410      32.294  63.640  47.407  1.00  0.92           C  
ATOM   3131  C   LEU A 410      33.439  64.317  48.141  1.00  0.92           C  
ATOM   3132  O   LEU A 410      34.270  63.647  48.753  1.00  0.92           O  
ATOM   3133  CB  LEU A 410      32.771  63.271  45.983  1.00  0.92           C  
ATOM   3134  CG  LEU A 410      31.884  62.267  45.221  1.00  0.92           C  
ATOM   3135  CD1 LEU A 410      32.532  61.964  43.864  1.00  0.92           C  
ATOM   3136  CD2 LEU A 410      31.655  60.952  45.984  1.00  0.92           C  
ATOM   3137  N   VAL A 411      33.494  65.668  48.139  1.00  0.92           N  
ATOM   3138  CA  VAL A 411      34.458  66.432  48.925  1.00  0.92           C  
ATOM   3139  C   VAL A 411      34.280  66.159  50.408  1.00  0.92           C  
ATOM   3140  O   VAL A 411      35.225  65.812  51.115  1.00  0.92           O  
ATOM   3141  CB  VAL A 411      34.365  67.936  48.660  1.00  0.92           C  
ATOM   3142  CG1 VAL A 411      35.475  68.697  49.416  1.00  0.92           C  
ATOM   3143  CG2 VAL A 411      34.489  68.200  47.147  1.00  0.92           C  
ATOM   3144  N   GLU A 412      33.027  66.215  50.904  1.00  0.88           N  
ATOM   3145  CA  GLU A 412      32.724  65.843  52.274  1.00  0.88           C  
ATOM   3146  C   GLU A 412      32.943  64.366  52.585  1.00  0.88           C  
ATOM   3147  O   GLU A 412      33.495  64.016  53.627  1.00  0.88           O  
ATOM   3148  CB  GLU A 412      31.322  66.299  52.718  1.00  0.88           C  
ATOM   3149  CG  GLU A 412      31.142  66.133  54.247  1.00  0.88           C  
ATOM   3150  CD  GLU A 412      29.904  66.805  54.813  1.00  0.88           C  
ATOM   3151  OE1 GLU A 412      29.166  67.510  54.089  1.00  0.88           O  
ATOM   3152  OE2 GLU A 412      29.639  66.606  56.023  1.00  0.88           O  
ATOM   3153  N   LEU A 413      32.580  63.450  51.664  1.00  0.92           N  
ATOM   3154  CA  LEU A 413      32.812  62.023  51.823  1.00  0.92           C  
ATOM   3155  C   LEU A 413      34.286  61.667  52.033  1.00  0.92           C  
ATOM   3156  O   LEU A 413      34.636  60.920  52.946  1.00  0.92           O  
ATOM   3157  CB  LEU A 413      32.226  61.284  50.595  1.00  0.92           C  
ATOM   3158  CG  LEU A 413      32.291  59.745  50.656  1.00  0.92           C  
ATOM   3159  CD1 LEU A 413      30.977  59.118  50.167  1.00  0.92           C  
ATOM   3160  CD2 LEU A 413      33.477  59.174  49.866  1.00  0.92           C  
ATOM   3161  N   ALA A 414      35.200  62.269  51.240  1.00  0.94           N  
ATOM   3162  CA  ALA A 414      36.634  62.164  51.441  1.00  0.94           C  
ATOM   3163  C   ALA A 414      37.109  62.737  52.778  1.00  0.94           C  
ATOM   3164  O   ALA A 414      37.951  62.149  53.457  1.00  0.94           O  
ATOM   3165  CB  ALA A 414      37.379  62.846  50.279  1.00  0.94           C  
ATOM   3166  N   THR A 415      36.544  63.886  53.211  1.00  0.91           N  
ATOM   3167  CA  THR A 415      36.803  64.500  54.518  1.00  0.91           C  
ATOM   3168  C   THR A 415      36.445  63.589  55.680  1.00  0.91           C  
ATOM   3169  O   THR A 415      37.241  63.410  56.601  1.00  0.91           O  
ATOM   3170  CB  THR A 415      36.082  65.839  54.703  1.00  0.91           C  
ATOM   3171  OG1 THR A 415      36.538  66.766  53.730  1.00  0.91           O  
ATOM   3172  CG2 THR A 415      36.340  66.500  56.068  1.00  0.91           C  
ATOM   3173  N   ILE A 416      35.268  62.921  55.652  1.00  0.93           N  
ATOM   3174  CA  ILE A 416      34.892  61.938  56.671  1.00  0.93           C  
ATOM   3175  C   ILE A 416      35.854  60.757  56.704  1.00  0.93           C  
ATOM   3176  O   ILE A 416      36.336  60.360  57.763  1.00  0.93           O  
ATOM   3177  CB  ILE A 416      33.459  61.418  56.505  1.00  0.93           C  
ATOM   3178  CG1 ILE A 416      32.462  62.596  56.584  1.00  0.93           C  
ATOM   3179  CG2 ILE A 416      33.140  60.343  57.580  1.00  0.93           C  
ATOM   3180  CD1 ILE A 416      31.008  62.211  56.298  1.00  0.93           C  
ATOM   3181  N   CYS A 417      36.201  60.203  55.531  1.00  0.93           N  
ATOM   3182  CA  CYS A 417      37.119  59.086  55.376  1.00  0.93           C  
ATOM   3183  C   CYS A 417      38.555  59.340  55.840  1.00  0.93           C  
ATOM   3184  O   CYS A 417      39.208  58.445  56.376  1.00  0.93           O  
ATOM   3185  CB  CYS A 417      37.130  58.634  53.897  1.00  0.93           C  
ATOM   3186  SG  CYS A 417      35.571  57.840  53.392  1.00  0.93           S  
ATOM   3187  N   ALA A 418      39.096  60.555  55.626  1.00  0.94           N  
ATOM   3188  CA  ALA A 418      40.408  60.962  56.100  1.00  0.94           C  
ATOM   3189  C   ALA A 418      40.485  61.315  57.588  1.00  0.94           C  
ATOM   3190  O   ALA A 418      41.528  61.142  58.226  1.00  0.94           O  
ATOM   3191  CB  ALA A 418      40.875  62.175  55.274  1.00  0.94           C  
ATOM   3192  N   LEU A 419      39.392  61.853  58.172  1.00  0.92           N  
ATOM   3193  CA  LEU A 419      39.374  62.297  59.558  1.00  0.92           C  
ATOM   3194  C   LEU A 419      38.796  61.290  60.528  1.00  0.92           C  
ATOM   3195  O   LEU A 419      39.346  61.084  61.609  1.00  0.92           O  
ATOM   3196  CB  LEU A 419      38.581  63.611  59.710  1.00  0.92           C  
ATOM   3197  CG  LEU A 419      39.189  64.791  58.931  1.00  0.92           C  
ATOM   3198  CD1 LEU A 419      38.237  65.984  59.007  1.00  0.92           C  
ATOM   3199  CD2 LEU A 419      40.590  65.182  59.424  1.00  0.92           C  
ATOM   3200  N   CYS A 420      37.690  60.598  60.188  1.00  0.94           N  
ATOM   3201  CA  CYS A 420      37.114  59.543  61.011  1.00  0.94           C  
ATOM   3202  C   CYS A 420      37.870  58.260  60.743  1.00  0.94           C  
ATOM   3203  O   CYS A 420      37.362  57.287  60.193  1.00  0.94           O  
ATOM   3204  CB  CYS A 420      35.591  59.379  60.768  1.00  0.94           C  
ATOM   3205  SG  CYS A 420      34.748  58.426  62.075  1.00  0.94           S  
ATOM   3206  N   ASN A 421      39.167  58.301  61.052  1.00  0.90           N  
ATOM   3207  CA  ASN A 421      40.128  57.299  60.722  1.00  0.90           C  
ATOM   3208  C   ASN A 421      41.273  57.478  61.704  1.00  0.90           C  
ATOM   3209  O   ASN A 421      41.698  58.619  61.938  1.00  0.90           O  
ATOM   3210  CB  ASN A 421      40.550  57.566  59.250  1.00  0.90           C  
ATOM   3211  CG  ASN A 421      41.226  56.344  58.668  1.00  0.90           C  
ATOM   3212  OD1 ASN A 421      41.639  55.465  59.414  1.00  0.90           O  
ATOM   3213  ND2 ASN A 421      41.315  56.240  57.327  1.00  0.90           N  
ATOM   3214  N   ASP A 422      41.784  56.380  62.292  1.00  0.85           N  
ATOM   3215  CA  ASP A 422      42.949  56.412  63.146  1.00  0.85           C  
ATOM   3216  C   ASP A 422      44.065  55.549  62.521  1.00  0.85           C  
ATOM   3217  O   ASP A 422      45.158  55.410  63.072  1.00  0.85           O  
ATOM   3218  CB  ASP A 422      42.503  56.041  64.592  1.00  0.85           C  
ATOM   3219  CG  ASP A 422      41.602  57.130  65.166  1.00  0.85           C  
ATOM   3220  OD1 ASP A 422      41.966  58.319  65.033  1.00  0.85           O  
ATOM   3221  OD2 ASP A 422      40.558  56.830  65.788  1.00  0.85           O  
ATOM   3222  N   SER A 423      43.844  55.034  61.284  1.00  0.89           N  
ATOM   3223  CA  SER A 423      44.860  54.404  60.444  1.00  0.89           C  
ATOM   3224  C   SER A 423      45.645  55.373  59.559  1.00  0.89           C  
ATOM   3225  O   SER A 423      45.379  56.577  59.461  1.00  0.89           O  
ATOM   3226  CB  SER A 423      44.336  53.181  59.611  1.00  0.89           C  
ATOM   3227  OG  SER A 423      43.862  53.472  58.293  1.00  0.89           O  
ATOM   3228  N   SER A 424      46.684  54.850  58.882  1.00  0.90           N  
ATOM   3229  CA  SER A 424      47.440  55.575  57.882  1.00  0.90           C  
ATOM   3230  C   SER A 424      48.005  54.596  56.869  1.00  0.90           C  
ATOM   3231  O   SER A 424      47.805  53.382  56.948  1.00  0.90           O  
ATOM   3232  CB  SER A 424      48.554  56.494  58.464  1.00  0.90           C  
ATOM   3233  OG  SER A 424      49.560  55.765  59.166  1.00  0.90           O  
ATOM   3234  N   LEU A 425      48.685  55.111  55.832  1.00  0.89           N  
ATOM   3235  CA  LEU A 425      49.287  54.302  54.797  1.00  0.89           C  
ATOM   3236  C   LEU A 425      50.793  54.510  54.836  1.00  0.89           C  
ATOM   3237  O   LEU A 425      51.259  55.580  55.220  1.00  0.89           O  
ATOM   3238  CB  LEU A 425      48.699  54.751  53.438  1.00  0.89           C  
ATOM   3239  CG  LEU A 425      49.054  53.872  52.226  1.00  0.89           C  
ATOM   3240  CD1 LEU A 425      48.567  52.432  52.417  1.00  0.89           C  
ATOM   3241  CD2 LEU A 425      48.449  54.452  50.939  1.00  0.89           C  
ATOM   3242  N   ASP A 426      51.604  53.502  54.463  1.00  0.87           N  
ATOM   3243  CA  ASP A 426      53.041  53.649  54.385  1.00  0.87           C  
ATOM   3244  C   ASP A 426      53.508  53.010  53.082  1.00  0.87           C  
ATOM   3245  O   ASP A 426      52.770  52.272  52.428  1.00  0.87           O  
ATOM   3246  CB  ASP A 426      53.708  53.017  55.637  1.00  0.87           C  
ATOM   3247  CG  ASP A 426      55.188  53.350  55.757  1.00  0.87           C  
ATOM   3248  OD1 ASP A 426      55.627  54.318  55.082  1.00  0.87           O  
ATOM   3249  OD2 ASP A 426      55.884  52.626  56.508  1.00  0.87           O  
ATOM   3250  N   TYR A 427      54.742  53.308  52.652  1.00  0.83           N  
ATOM   3251  CA  TYR A 427      55.367  52.702  51.503  1.00  0.83           C  
ATOM   3252  C   TYR A 427      56.664  52.083  51.976  1.00  0.83           C  
ATOM   3253  O   TYR A 427      57.607  52.761  52.372  1.00  0.83           O  
ATOM   3254  CB  TYR A 427      55.589  53.734  50.366  1.00  0.83           C  
ATOM   3255  CG  TYR A 427      56.291  53.129  49.185  1.00  0.83           C  
ATOM   3256  CD1 TYR A 427      57.667  53.309  48.961  1.00  0.83           C  
ATOM   3257  CD2 TYR A 427      55.557  52.329  48.305  1.00  0.83           C  
ATOM   3258  CE1 TYR A 427      58.278  52.735  47.834  1.00  0.83           C  
ATOM   3259  CE2 TYR A 427      56.159  51.759  47.180  1.00  0.83           C  
ATOM   3260  CZ  TYR A 427      57.517  51.977  46.935  1.00  0.83           C  
ATOM   3261  OH  TYR A 427      58.103  51.412  45.786  1.00  0.83           O  
ATOM   3262  N   ASN A 428      56.756  50.747  51.908  1.00  0.83           N  
ATOM   3263  CA  ASN A 428      57.926  50.023  52.325  1.00  0.83           C  
ATOM   3264  C   ASN A 428      58.941  50.064  51.180  1.00  0.83           C  
ATOM   3265  O   ASN A 428      58.777  49.364  50.184  1.00  0.83           O  
ATOM   3266  CB  ASN A 428      57.468  48.571  52.661  1.00  0.83           C  
ATOM   3267  CG  ASN A 428      58.553  47.741  53.339  1.00  0.83           C  
ATOM   3268  OD1 ASN A 428      59.699  47.687  52.888  1.00  0.83           O  
ATOM   3269  ND2 ASN A 428      58.195  47.037  54.437  1.00  0.83           N  
ATOM   3270  N   GLU A 429      60.017  50.881  51.278  1.00  0.77           N  
ATOM   3271  CA  GLU A 429      61.052  51.001  50.254  1.00  0.77           C  
ATOM   3272  C   GLU A 429      61.793  49.708  49.953  1.00  0.77           C  
ATOM   3273  O   GLU A 429      62.087  49.387  48.802  1.00  0.77           O  
ATOM   3274  CB  GLU A 429      62.085  52.080  50.644  1.00  0.77           C  
ATOM   3275  CG  GLU A 429      61.431  53.468  50.807  1.00  0.77           C  
ATOM   3276  CD  GLU A 429      62.454  54.573  51.049  1.00  0.77           C  
ATOM   3277  OE1 GLU A 429      63.198  54.478  52.057  1.00  0.77           O  
ATOM   3278  OE2 GLU A 429      62.479  55.523  50.225  1.00  0.77           O  
ATOM   3279  N   THR A 430      62.076  48.910  51.001  1.00  0.70           N  
ATOM   3280  CA  THR A 430      62.738  47.610  50.922  1.00  0.70           C  
ATOM   3281  C   THR A 430      61.971  46.608  50.081  1.00  0.70           C  
ATOM   3282  O   THR A 430      62.537  45.906  49.247  1.00  0.70           O  
ATOM   3283  CB  THR A 430      62.918  46.990  52.308  1.00  0.70           C  
ATOM   3284  OG1 THR A 430      63.622  47.884  53.156  1.00  0.70           O  
ATOM   3285  CG2 THR A 430      63.728  45.685  52.268  1.00  0.70           C  
ATOM   3286  N   LYS A 431      60.636  46.533  50.263  1.00  0.66           N  
ATOM   3287  CA  LYS A 431      59.801  45.580  49.545  1.00  0.66           C  
ATOM   3288  C   LYS A 431      59.120  46.193  48.328  1.00  0.66           C  
ATOM   3289  O   LYS A 431      58.478  45.500  47.542  1.00  0.66           O  
ATOM   3290  CB  LYS A 431      58.683  45.054  50.475  1.00  0.66           C  
ATOM   3291  CG  LYS A 431      59.192  44.333  51.733  1.00  0.66           C  
ATOM   3292  CD  LYS A 431      58.045  43.944  52.685  1.00  0.66           C  
ATOM   3293  CE  LYS A 431      57.113  42.866  52.128  1.00  0.66           C  
ATOM   3294  NZ  LYS A 431      55.990  42.628  53.057  1.00  0.66           N  
ATOM   3295  N   LYS A 432      59.267  47.518  48.158  1.00  0.72           N  
ATOM   3296  CA  LYS A 432      58.787  48.336  47.060  1.00  0.72           C  
ATOM   3297  C   LYS A 432      57.270  48.420  46.927  1.00  0.72           C  
ATOM   3298  O   LYS A 432      56.734  48.600  45.832  1.00  0.72           O  
ATOM   3299  CB  LYS A 432      59.467  47.973  45.718  1.00  0.72           C  
ATOM   3300  CG  LYS A 432      60.998  48.051  45.798  1.00  0.72           C  
ATOM   3301  CD  LYS A 432      61.664  47.606  44.492  1.00  0.72           C  
ATOM   3302  CE  LYS A 432      63.187  47.647  44.587  1.00  0.72           C  
ATOM   3303  NZ  LYS A 432      63.771  47.193  43.308  1.00  0.72           N  
ATOM   3304  N   ILE A 433      56.541  48.386  48.058  1.00  0.77           N  
ATOM   3305  CA  ILE A 433      55.095  48.232  48.064  1.00  0.77           C  
ATOM   3306  C   ILE A 433      54.478  49.032  49.198  1.00  0.77           C  
ATOM   3307  O   ILE A 433      55.068  49.226  50.259  1.00  0.77           O  
ATOM   3308  CB  ILE A 433      54.673  46.751  48.104  1.00  0.77           C  
ATOM   3309  CG1 ILE A 433      53.160  46.534  47.834  1.00  0.77           C  
ATOM   3310  CG2 ILE A 433      55.140  46.073  49.412  1.00  0.77           C  
ATOM   3311  CD1 ILE A 433      52.782  45.071  47.554  1.00  0.77           C  
ATOM   3312  N   TYR A 434      53.265  49.579  48.974  1.00  0.83           N  
ATOM   3313  CA  TYR A 434      52.454  50.210  49.997  1.00  0.83           C  
ATOM   3314  C   TYR A 434      51.878  49.207  50.979  1.00  0.83           C  
ATOM   3315  O   TYR A 434      51.262  48.216  50.587  1.00  0.83           O  
ATOM   3316  CB  TYR A 434      51.283  51.031  49.405  1.00  0.83           C  
ATOM   3317  CG  TYR A 434      51.795  52.199  48.614  1.00  0.83           C  
ATOM   3318  CD1 TYR A 434      52.132  52.071  47.255  1.00  0.83           C  
ATOM   3319  CD2 TYR A 434      51.942  53.448  49.234  1.00  0.83           C  
ATOM   3320  CE1 TYR A 434      52.598  53.176  46.525  1.00  0.83           C  
ATOM   3321  CE2 TYR A 434      52.418  54.548  48.510  1.00  0.83           C  
ATOM   3322  CZ  TYR A 434      52.746  54.412  47.161  1.00  0.83           C  
ATOM   3323  OH  TYR A 434      53.244  55.542  46.491  1.00  0.83           O  
ATOM   3324  N   GLU A 435      52.064  49.466  52.285  1.00  0.79           N  
ATOM   3325  CA  GLU A 435      51.622  48.604  53.357  1.00  0.79           C  
ATOM   3326  C   GLU A 435      50.784  49.397  54.342  1.00  0.79           C  
ATOM   3327  O   GLU A 435      50.935  50.605  54.516  1.00  0.79           O  
ATOM   3328  CB  GLU A 435      52.808  47.899  54.063  1.00  0.79           C  
ATOM   3329  CG  GLU A 435      53.518  46.909  53.096  1.00  0.79           C  
ATOM   3330  CD  GLU A 435      54.556  45.971  53.715  1.00  0.79           C  
ATOM   3331  OE1 GLU A 435      55.507  46.455  54.377  1.00  0.79           O  
ATOM   3332  OE2 GLU A 435      54.473  44.731  53.461  1.00  0.79           O  
ATOM   3333  N   LYS A 436      49.802  48.725  54.974  1.00  0.82           N  
ATOM   3334  CA  LYS A 436      48.833  49.376  55.830  1.00  0.82           C  
ATOM   3335  C   LYS A 436      49.325  49.637  57.242  1.00  0.82           C  
ATOM   3336  O   LYS A 436      49.955  48.788  57.873  1.00  0.82           O  
ATOM   3337  CB  LYS A 436      47.511  48.558  55.921  1.00  0.82           C  
ATOM   3338  CG  LYS A 436      47.590  47.193  56.641  1.00  0.82           C  
ATOM   3339  CD  LYS A 436      46.200  46.631  56.995  1.00  0.82           C  
ATOM   3340  CE  LYS A 436      46.211  45.403  57.917  1.00  0.82           C  
ATOM   3341  NZ  LYS A 436      46.767  45.779  59.234  1.00  0.82           N  
ATOM   3342  N   VAL A 437      48.977  50.803  57.814  1.00  0.87           N  
ATOM   3343  CA  VAL A 437      49.312  51.091  59.192  1.00  0.87           C  
ATOM   3344  C   VAL A 437      48.016  51.196  59.970  1.00  0.87           C  
ATOM   3345  O   VAL A 437      47.359  52.229  59.979  1.00  0.87           O  
ATOM   3346  CB  VAL A 437      50.095  52.388  59.314  1.00  0.87           C  
ATOM   3347  CG1 VAL A 437      50.621  52.545  60.753  1.00  0.87           C  
ATOM   3348  CG2 VAL A 437      51.258  52.400  58.302  1.00  0.87           C  
ATOM   3349  N   GLY A 438      47.606  50.108  60.658  1.00  0.89           N  
ATOM   3350  CA  GLY A 438      46.337  50.046  61.386  1.00  0.89           C  
ATOM   3351  C   GLY A 438      45.363  49.084  60.753  1.00  0.89           C  
ATOM   3352  O   GLY A 438      45.759  48.157  60.039  1.00  0.89           O  
ATOM   3353  N   GLU A 439      44.059  49.248  61.045  1.00  0.81           N  
ATOM   3354  CA  GLU A 439      42.987  48.396  60.561  1.00  0.81           C  
ATOM   3355  C   GLU A 439      42.775  48.373  59.058  1.00  0.81           C  
ATOM   3356  O   GLU A 439      42.886  49.379  58.365  1.00  0.81           O  
ATOM   3357  CB  GLU A 439      41.644  48.731  61.256  1.00  0.81           C  
ATOM   3358  CG  GLU A 439      41.608  48.296  62.739  1.00  0.81           C  
ATOM   3359  CD  GLU A 439      41.895  46.800  62.868  1.00  0.81           C  
ATOM   3360  OE1 GLU A 439      41.568  46.048  61.906  1.00  0.81           O  
ATOM   3361  OE2 GLU A 439      42.508  46.414  63.891  1.00  0.81           O  
ATOM   3362  N   ALA A 440      42.448  47.189  58.496  1.00  0.86           N  
ATOM   3363  CA  ALA A 440      42.293  47.009  57.060  1.00  0.86           C  
ATOM   3364  C   ALA A 440      41.157  47.829  56.449  1.00  0.86           C  
ATOM   3365  O   ALA A 440      41.312  48.498  55.429  1.00  0.86           O  
ATOM   3366  CB  ALA A 440      42.086  45.510  56.760  1.00  0.86           C  
ATOM   3367  N   THR A 441      39.992  47.829  57.119  1.00  0.87           N  
ATOM   3368  CA  THR A 441      38.788  48.567  56.754  1.00  0.87           C  
ATOM   3369  C   THR A 441      38.973  50.067  56.804  1.00  0.87           C  
ATOM   3370  O   THR A 441      38.486  50.804  55.950  1.00  0.87           O  
ATOM   3371  CB  THR A 441      37.616  48.197  57.652  1.00  0.87           C  
ATOM   3372  OG1 THR A 441      38.003  48.260  59.020  1.00  0.87           O  
ATOM   3373  CG2 THR A 441      37.198  46.744  57.381  1.00  0.87           C  
ATOM   3374  N   GLU A 442      39.700  50.561  57.819  1.00  0.86           N  
ATOM   3375  CA  GLU A 442      40.142  51.935  57.905  1.00  0.86           C  
ATOM   3376  C   GLU A 442      41.117  52.351  56.819  1.00  0.86           C  
ATOM   3377  O   GLU A 442      40.961  53.395  56.188  1.00  0.86           O  
ATOM   3378  CB  GLU A 442      40.788  52.203  59.273  1.00  0.86           C  
ATOM   3379  CG  GLU A 442      39.769  52.102  60.426  1.00  0.86           C  
ATOM   3380  CD  GLU A 442      40.013  53.167  61.492  1.00  0.86           C  
ATOM   3381  OE1 GLU A 442      41.152  53.323  61.983  1.00  0.86           O  
ATOM   3382  OE2 GLU A 442      39.019  53.892  61.770  1.00  0.86           O  
ATOM   3383  N   THR A 443      42.138  51.524  56.525  1.00  0.88           N  
ATOM   3384  CA  THR A 443      43.123  51.812  55.480  1.00  0.88           C  
ATOM   3385  C   THR A 443      42.501  51.878  54.104  1.00  0.88           C  
ATOM   3386  O   THR A 443      42.873  52.714  53.288  1.00  0.88           O  
ATOM   3387  CB  THR A 443      44.322  50.883  55.490  1.00  0.88           C  
ATOM   3388  OG1 THR A 443      44.854  50.856  56.805  1.00  0.88           O  
ATOM   3389  CG2 THR A 443      45.452  51.401  54.587  1.00  0.88           C  
ATOM   3390  N   ALA A 444      41.456  51.067  53.833  1.00  0.92           N  
ATOM   3391  CA  ALA A 444      40.650  51.162  52.627  1.00  0.92           C  
ATOM   3392  C   ALA A 444      40.071  52.558  52.384  1.00  0.92           C  
ATOM   3393  O   ALA A 444      40.080  53.071  51.265  1.00  0.92           O  
ATOM   3394  CB  ALA A 444      39.495  50.147  52.725  1.00  0.92           C  
ATOM   3395  N   LEU A 445      39.600  53.223  53.461  1.00  0.91           N  
ATOM   3396  CA  LEU A 445      39.191  54.616  53.456  1.00  0.91           C  
ATOM   3397  C   LEU A 445      40.331  55.591  53.187  1.00  0.91           C  
ATOM   3398  O   LEU A 445      40.174  56.533  52.414  1.00  0.91           O  
ATOM   3399  CB  LEU A 445      38.509  55.016  54.786  1.00  0.91           C  
ATOM   3400  CG  LEU A 445      37.290  54.168  55.196  1.00  0.91           C  
ATOM   3401  CD1 LEU A 445      36.677  54.768  56.468  1.00  0.91           C  
ATOM   3402  CD2 LEU A 445      36.230  54.071  54.092  1.00  0.91           C  
ATOM   3403  N   CYS A 446      41.522  55.376  53.790  1.00  0.92           N  
ATOM   3404  CA  CYS A 446      42.708  56.202  53.560  1.00  0.92           C  
ATOM   3405  C   CYS A 446      43.142  56.178  52.094  1.00  0.92           C  
ATOM   3406  O   CYS A 446      43.309  57.209  51.446  1.00  0.92           O  
ATOM   3407  CB  CYS A 446      43.879  55.722  54.476  1.00  0.92           C  
ATOM   3408  SG  CYS A 446      45.334  56.827  54.529  1.00  0.92           S  
ATOM   3409  N   CYS A 447      43.224  54.969  51.507  1.00  0.92           N  
ATOM   3410  CA  CYS A 447      43.548  54.739  50.110  1.00  0.92           C  
ATOM   3411  C   CYS A 447      42.529  55.320  49.150  1.00  0.92           C  
ATOM   3412  O   CYS A 447      42.871  55.842  48.091  1.00  0.92           O  
ATOM   3413  CB  CYS A 447      43.695  53.229  49.833  1.00  0.92           C  
ATOM   3414  SG  CYS A 447      44.916  52.501  50.957  1.00  0.92           S  
ATOM   3415  N   LEU A 448      41.230  55.257  49.509  1.00  0.93           N  
ATOM   3416  CA  LEU A 448      40.157  55.892  48.769  1.00  0.93           C  
ATOM   3417  C   LEU A 448      40.322  57.403  48.657  1.00  0.93           C  
ATOM   3418  O   LEU A 448      40.216  57.951  47.565  1.00  0.93           O  
ATOM   3419  CB  LEU A 448      38.795  55.567  49.429  1.00  0.93           C  
ATOM   3420  CG  LEU A 448      37.561  56.216  48.769  1.00  0.93           C  
ATOM   3421  CD1 LEU A 448      37.327  55.717  47.337  1.00  0.93           C  
ATOM   3422  CD2 LEU A 448      36.316  56.014  49.642  1.00  0.93           C  
ATOM   3423  N   VAL A 449      40.656  58.113  49.756  1.00  0.95           N  
ATOM   3424  CA  VAL A 449      40.889  59.559  49.749  1.00  0.95           C  
ATOM   3425  C   VAL A 449      42.027  59.956  48.820  1.00  0.95           C  
ATOM   3426  O   VAL A 449      41.914  60.894  48.024  1.00  0.95           O  
ATOM   3427  CB  VAL A 449      41.176  60.073  51.156  1.00  0.95           C  
ATOM   3428  CG1 VAL A 449      41.566  61.568  51.171  1.00  0.95           C  
ATOM   3429  CG2 VAL A 449      39.921  59.860  52.017  1.00  0.95           C  
ATOM   3430  N   GLU A 450      43.133  59.190  48.864  1.00  0.90           N  
ATOM   3431  CA  GLU A 450      44.276  59.343  47.990  1.00  0.90           C  
ATOM   3432  C   GLU A 450      43.971  59.150  46.513  1.00  0.90           C  
ATOM   3433  O   GLU A 450      44.456  59.915  45.679  1.00  0.90           O  
ATOM   3434  CB  GLU A 450      45.422  58.398  48.423  1.00  0.90           C  
ATOM   3435  CG  GLU A 450      45.996  58.706  49.829  1.00  0.90           C  
ATOM   3436  CD  GLU A 450      46.516  60.128  49.955  1.00  0.90           C  
ATOM   3437  OE1 GLU A 450      46.930  60.724  48.922  1.00  0.90           O  
ATOM   3438  OE2 GLU A 450      46.492  60.679  51.084  1.00  0.90           O  
ATOM   3439  N   LYS A 451      43.148  58.142  46.152  1.00  0.90           N  
ATOM   3440  CA  LYS A 451      42.604  57.968  44.809  1.00  0.90           C  
ATOM   3441  C   LYS A 451      41.642  59.076  44.389  1.00  0.90           C  
ATOM   3442  O   LYS A 451      41.690  59.557  43.261  1.00  0.90           O  
ATOM   3443  CB  LYS A 451      41.853  56.619  44.669  1.00  0.90           C  
ATOM   3444  CG  LYS A 451      42.753  55.377  44.786  1.00  0.90           C  
ATOM   3445  CD  LYS A 451      41.930  54.079  44.738  1.00  0.90           C  
ATOM   3446  CE  LYS A 451      42.754  52.810  44.977  1.00  0.90           C  
ATOM   3447  NZ  LYS A 451      41.889  51.635  44.773  1.00  0.90           N  
ATOM   3448  N   MET A 452      40.728  59.505  45.286  1.00  0.89           N  
ATOM   3449  CA  MET A 452      39.752  60.544  45.002  1.00  0.89           C  
ATOM   3450  C   MET A 452      40.331  61.924  44.715  1.00  0.89           C  
ATOM   3451  O   MET A 452      39.873  62.597  43.795  1.00  0.89           O  
ATOM   3452  CB  MET A 452      38.743  60.703  46.171  1.00  0.89           C  
ATOM   3453  CG  MET A 452      37.731  59.550  46.299  1.00  0.89           C  
ATOM   3454  SD  MET A 452      36.643  59.701  47.748  1.00  0.89           S  
ATOM   3455  CE  MET A 452      35.594  61.041  47.127  1.00  0.89           C  
ATOM   3456  N   ASN A 453      41.318  62.389  45.518  1.00  0.88           N  
ATOM   3457  CA  ASN A 453      41.999  63.674  45.360  1.00  0.88           C  
ATOM   3458  C   ASN A 453      41.076  64.883  45.121  1.00  0.88           C  
ATOM   3459  O   ASN A 453      41.185  65.601  44.129  1.00  0.88           O  
ATOM   3460  CB  ASN A 453      43.139  63.576  44.305  1.00  0.88           C  
ATOM   3461  CG  ASN A 453      44.112  64.754  44.389  1.00  0.88           C  
ATOM   3462  OD1 ASN A 453      44.037  65.615  45.270  1.00  0.88           O  
ATOM   3463  ND2 ASN A 453      45.070  64.801  43.435  1.00  0.88           N  
ATOM   3464  N   VAL A 454      40.133  65.140  46.052  1.00  0.90           N  
ATOM   3465  CA  VAL A 454      39.048  66.104  45.891  1.00  0.90           C  
ATOM   3466  C   VAL A 454      39.489  67.542  45.625  1.00  0.90           C  
ATOM   3467  O   VAL A 454      38.826  68.286  44.906  1.00  0.90           O  
ATOM   3468  CB  VAL A 454      38.060  66.037  47.055  1.00  0.90           C  
ATOM   3469  CG1 VAL A 454      37.389  64.649  47.064  1.00  0.90           C  
ATOM   3470  CG2 VAL A 454      38.729  66.343  48.409  1.00  0.90           C  
ATOM   3471  N   PHE A 455      40.655  67.947  46.165  1.00  0.85           N  
ATOM   3472  CA  PHE A 455      41.200  69.285  46.016  1.00  0.85           C  
ATOM   3473  C   PHE A 455      42.196  69.394  44.871  1.00  0.85           C  
ATOM   3474  O   PHE A 455      42.767  70.459  44.654  1.00  0.85           O  
ATOM   3475  CB  PHE A 455      41.924  69.721  47.323  1.00  0.85           C  
ATOM   3476  CG  PHE A 455      40.940  69.826  48.456  1.00  0.85           C  
ATOM   3477  CD1 PHE A 455      39.885  70.749  48.376  1.00  0.85           C  
ATOM   3478  CD2 PHE A 455      41.045  69.011  49.597  1.00  0.85           C  
ATOM   3479  CE1 PHE A 455      38.935  70.841  49.399  1.00  0.85           C  
ATOM   3480  CE2 PHE A 455      40.096  69.102  50.625  1.00  0.85           C  
ATOM   3481  CZ  PHE A 455      39.039  70.015  50.524  1.00  0.85           C  
ATOM   3482  N   LYS A 456      42.419  68.305  44.101  1.00  0.83           N  
ATOM   3483  CA  LYS A 456      43.316  68.276  42.952  1.00  0.83           C  
ATOM   3484  C   LYS A 456      44.761  68.621  43.263  1.00  0.83           C  
ATOM   3485  O   LYS A 456      45.425  69.355  42.534  1.00  0.83           O  
ATOM   3486  CB  LYS A 456      42.808  69.136  41.771  1.00  0.83           C  
ATOM   3487  CG  LYS A 456      41.420  68.704  41.295  1.00  0.83           C  
ATOM   3488  CD  LYS A 456      40.929  69.522  40.094  1.00  0.83           C  
ATOM   3489  CE  LYS A 456      39.598  68.967  39.586  1.00  0.83           C  
ATOM   3490  NZ  LYS A 456      39.283  69.435  38.219  1.00  0.83           N  
ATOM   3491  N   SER A 457      45.303  68.062  44.361  1.00  0.85           N  
ATOM   3492  CA  SER A 457      46.701  68.245  44.721  1.00  0.85           C  
ATOM   3493  C   SER A 457      47.646  67.667  43.671  1.00  0.85           C  
ATOM   3494  O   SER A 457      47.377  66.615  43.085  1.00  0.85           O  
ATOM   3495  CB  SER A 457      47.014  67.653  46.121  1.00  0.85           C  
ATOM   3496  OG  SER A 457      48.300  68.059  46.592  1.00  0.85           O  
ATOM   3497  N   ASN A 458      48.783  68.341  43.387  1.00  0.80           N  
ATOM   3498  CA  ASN A 458      49.756  67.854  42.427  1.00  0.80           C  
ATOM   3499  C   ASN A 458      50.580  66.746  43.062  1.00  0.80           C  
ATOM   3500  O   ASN A 458      51.486  66.980  43.858  1.00  0.80           O  
ATOM   3501  CB  ASN A 458      50.664  68.998  41.890  1.00  0.80           C  
ATOM   3502  CG  ASN A 458      51.523  68.546  40.706  1.00  0.80           C  
ATOM   3503  OD1 ASN A 458      51.577  67.373  40.327  1.00  0.80           O  
ATOM   3504  ND2 ASN A 458      52.232  69.518  40.084  1.00  0.80           N  
ATOM   3505  N   VAL A 459      50.247  65.498  42.702  1.00  0.84           N  
ATOM   3506  CA  VAL A 459      50.840  64.313  43.277  1.00  0.84           C  
ATOM   3507  C   VAL A 459      51.626  63.497  42.262  1.00  0.84           C  
ATOM   3508  O   VAL A 459      52.163  62.439  42.583  1.00  0.84           O  
ATOM   3509  CB  VAL A 459      49.754  63.447  43.900  1.00  0.84           C  
ATOM   3510  CG1 VAL A 459      49.169  64.164  45.133  1.00  0.84           C  
ATOM   3511  CG2 VAL A 459      48.655  63.093  42.875  1.00  0.84           C  
ATOM   3512  N   ASN A 460      51.735  63.981  41.006  1.00  0.76           N  
ATOM   3513  CA  ASN A 460      52.397  63.268  39.919  1.00  0.76           C  
ATOM   3514  C   ASN A 460      53.917  63.291  40.040  1.00  0.76           C  
ATOM   3515  O   ASN A 460      54.605  62.354  39.651  1.00  0.76           O  
ATOM   3516  CB  ASN A 460      51.983  63.856  38.542  1.00  0.76           C  
ATOM   3517  CG  ASN A 460      50.501  63.603  38.277  1.00  0.76           C  
ATOM   3518  OD1 ASN A 460      49.813  62.846  38.961  1.00  0.76           O  
ATOM   3519  ND2 ASN A 460      49.967  64.261  37.222  1.00  0.76           N  
ATOM   3520  N   ASN A 461      54.465  64.384  40.606  1.00  0.77           N  
ATOM   3521  CA  ASN A 461      55.892  64.618  40.757  1.00  0.77           C  
ATOM   3522  C   ASN A 461      56.317  64.408  42.214  1.00  0.77           C  
ATOM   3523  O   ASN A 461      57.278  65.005  42.692  1.00  0.77           O  
ATOM   3524  CB  ASN A 461      56.228  66.047  40.239  1.00  0.77           C  
ATOM   3525  CG  ASN A 461      57.691  66.212  39.822  1.00  0.77           C  
ATOM   3526  OD1 ASN A 461      58.022  66.090  38.643  1.00  0.77           O  
ATOM   3527  ND2 ASN A 461      58.591  66.517  40.780  1.00  0.77           N  
ATOM   3528  N   LEU A 462      55.593  63.558  42.965  1.00  0.83           N  
ATOM   3529  CA  LEU A 462      55.936  63.223  44.338  1.00  0.83           C  
ATOM   3530  C   LEU A 462      56.548  61.834  44.412  1.00  0.83           C  
ATOM   3531  O   LEU A 462      56.281  60.958  43.587  1.00  0.83           O  
ATOM   3532  CB  LEU A 462      54.706  63.269  45.281  1.00  0.83           C  
ATOM   3533  CG  LEU A 462      54.125  64.678  45.521  1.00  0.83           C  
ATOM   3534  CD1 LEU A 462      52.939  64.588  46.491  1.00  0.83           C  
ATOM   3535  CD2 LEU A 462      55.161  65.676  46.063  1.00  0.83           C  
ATOM   3536  N   SER A 463      57.398  61.586  45.433  1.00  0.84           N  
ATOM   3537  CA  SER A 463      57.958  60.274  45.703  1.00  0.84           C  
ATOM   3538  C   SER A 463      56.913  59.316  46.225  1.00  0.84           C  
ATOM   3539  O   SER A 463      55.821  59.698  46.639  1.00  0.84           O  
ATOM   3540  CB  SER A 463      59.160  60.284  46.697  1.00  0.84           C  
ATOM   3541  OG  SER A 463      58.795  60.628  48.036  1.00  0.84           O  
ATOM   3542  N   LYS A 464      57.214  58.004  46.225  1.00  0.81           N  
ATOM   3543  CA  LYS A 464      56.289  57.000  46.714  1.00  0.81           C  
ATOM   3544  C   LYS A 464      55.929  57.149  48.197  1.00  0.81           C  
ATOM   3545  O   LYS A 464      54.770  56.955  48.566  1.00  0.81           O  
ATOM   3546  CB  LYS A 464      56.828  55.583  46.420  1.00  0.81           C  
ATOM   3547  CG  LYS A 464      56.972  55.229  44.922  1.00  0.81           C  
ATOM   3548  CD  LYS A 464      55.614  55.103  44.192  1.00  0.81           C  
ATOM   3549  CE  LYS A 464      55.698  54.568  42.751  1.00  0.81           C  
ATOM   3550  NZ  LYS A 464      54.346  54.400  42.143  1.00  0.81           N  
ATOM   3551  N   ILE A 465      56.912  57.539  49.045  1.00  0.85           N  
ATOM   3552  CA  ILE A 465      56.757  57.875  50.460  1.00  0.85           C  
ATOM   3553  C   ILE A 465      55.819  59.052  50.682  1.00  0.85           C  
ATOM   3554  O   ILE A 465      54.836  58.958  51.417  1.00  0.85           O  
ATOM   3555  CB  ILE A 465      58.132  58.212  51.066  1.00  0.85           C  
ATOM   3556  CG1 ILE A 465      59.106  57.012  50.993  1.00  0.85           C  
ATOM   3557  CG2 ILE A 465      58.013  58.692  52.532  1.00  0.85           C  
ATOM   3558  CD1 ILE A 465      58.694  55.852  51.905  1.00  0.85           C  
ATOM   3559  N   GLU A 466      56.049  60.184  49.984  1.00  0.81           N  
ATOM   3560  CA  GLU A 466      55.233  61.383  50.084  1.00  0.81           C  
ATOM   3561  C   GLU A 466      53.818  61.161  49.584  1.00  0.81           C  
ATOM   3562  O   GLU A 466      52.836  61.633  50.154  1.00  0.81           O  
ATOM   3563  CB  GLU A 466      55.871  62.502  49.243  1.00  0.81           C  
ATOM   3564  CG  GLU A 466      57.245  62.979  49.765  1.00  0.81           C  
ATOM   3565  CD  GLU A 466      57.965  63.765  48.677  1.00  0.81           C  
ATOM   3566  OE1 GLU A 466      58.358  64.925  48.929  1.00  0.81           O  
ATOM   3567  OE2 GLU A 466      58.145  63.166  47.579  1.00  0.81           O  
ATOM   3568  N   ARG A 467      53.692  60.381  48.493  1.00  0.80           N  
ATOM   3569  CA  ARG A 467      52.436  60.030  47.870  1.00  0.80           C  
ATOM   3570  C   ARG A 467      51.483  59.242  48.767  1.00  0.80           C  
ATOM   3571  O   ARG A 467      50.269  59.327  48.589  1.00  0.80           O  
ATOM   3572  CB  ARG A 467      52.694  59.250  46.550  1.00  0.80           C  
ATOM   3573  CG  ARG A 467      51.437  58.929  45.715  1.00  0.80           C  
ATOM   3574  CD  ARG A 467      50.722  60.178  45.203  1.00  0.80           C  
ATOM   3575  NE  ARG A 467      49.357  59.785  44.716  1.00  0.80           N  
ATOM   3576  CZ  ARG A 467      48.250  59.965  45.458  1.00  0.80           C  
ATOM   3577  NH1 ARG A 467      48.330  60.150  46.769  1.00  0.80           N  
ATOM   3578  NH2 ARG A 467      47.067  59.953  44.854  1.00  0.80           N  
ATOM   3579  N   ALA A 468      52.002  58.471  49.746  1.00  0.88           N  
ATOM   3580  CA  ALA A 468      51.237  57.594  50.615  1.00  0.88           C  
ATOM   3581  C   ALA A 468      50.133  58.262  51.443  1.00  0.88           C  
ATOM   3582  O   ALA A 468      49.064  57.693  51.631  1.00  0.88           O  
ATOM   3583  CB  ALA A 468      52.213  56.848  51.552  1.00  0.88           C  
ATOM   3584  N   ASN A 469      50.362  59.487  51.955  1.00  0.86           N  
ATOM   3585  CA  ASN A 469      49.385  60.187  52.784  1.00  0.86           C  
ATOM   3586  C   ASN A 469      49.264  61.626  52.322  1.00  0.86           C  
ATOM   3587  O   ASN A 469      49.122  62.541  53.136  1.00  0.86           O  
ATOM   3588  CB  ASN A 469      49.770  60.223  54.291  1.00  0.86           C  
ATOM   3589  CG  ASN A 469      49.923  58.823  54.869  1.00  0.86           C  
ATOM   3590  OD1 ASN A 469      48.992  58.237  55.429  1.00  0.86           O  
ATOM   3591  ND2 ASN A 469      51.162  58.290  54.787  1.00  0.86           N  
ATOM   3592  N   ALA A 470      49.370  61.868  51.003  1.00  0.91           N  
ATOM   3593  CA  ALA A 470      49.371  63.199  50.443  1.00  0.91           C  
ATOM   3594  C   ALA A 470      48.037  63.932  50.582  1.00  0.91           C  
ATOM   3595  O   ALA A 470      47.954  64.989  51.205  1.00  0.91           O  
ATOM   3596  CB  ALA A 470      49.763  63.096  48.952  1.00  0.91           C  
ATOM   3597  N   CYS A 471      46.943  63.352  50.054  1.00  0.90           N  
ATOM   3598  CA  CYS A 471      45.606  63.925  50.047  1.00  0.90           C  
ATOM   3599  C   CYS A 471      44.966  63.910  51.423  1.00  0.90           C  
ATOM   3600  O   CYS A 471      44.298  64.861  51.830  1.00  0.90           O  
ATOM   3601  CB  CYS A 471      44.681  63.192  49.041  1.00  0.90           C  
ATOM   3602  SG  CYS A 471      45.317  63.223  47.331  1.00  0.90           S  
ATOM   3603  N   CYS A 472      45.194  62.835  52.203  1.00  0.90           N  
ATOM   3604  CA  CYS A 472      44.787  62.729  53.595  1.00  0.90           C  
ATOM   3605  C   CYS A 472      45.417  63.798  54.478  1.00  0.90           C  
ATOM   3606  O   CYS A 472      44.757  64.370  55.344  1.00  0.90           O  
ATOM   3607  CB  CYS A 472      45.131  61.332  54.169  1.00  0.90           C  
ATOM   3608  SG  CYS A 472      43.978  60.054  53.579  1.00  0.90           S  
ATOM   3609  N   SER A 473      46.712  64.123  54.271  1.00  0.89           N  
ATOM   3610  CA  SER A 473      47.372  65.244  54.942  1.00  0.89           C  
ATOM   3611  C   SER A 473      46.779  66.596  54.598  1.00  0.89           C  
ATOM   3612  O   SER A 473      46.636  67.435  55.481  1.00  0.89           O  
ATOM   3613  CB  SER A 473      48.899  65.318  54.705  1.00  0.89           C  
ATOM   3614  OG  SER A 473      49.541  64.166  55.251  1.00  0.89           O  
ATOM   3615  N   VAL A 474      46.374  66.840  53.328  1.00  0.89           N  
ATOM   3616  CA  VAL A 474      45.714  68.083  52.905  1.00  0.89           C  
ATOM   3617  C   VAL A 474      44.423  68.331  53.679  1.00  0.89           C  
ATOM   3618  O   VAL A 474      44.191  69.422  54.192  1.00  0.89           O  
ATOM   3619  CB  VAL A 474      45.418  68.106  51.397  1.00  0.89           C  
ATOM   3620  CG1 VAL A 474      44.644  69.373  50.965  1.00  0.89           C  
ATOM   3621  CG2 VAL A 474      46.738  68.057  50.606  1.00  0.89           C  
ATOM   3622  N   VAL A 475      43.576  67.293  53.858  1.00  0.88           N  
ATOM   3623  CA  VAL A 475      42.358  67.370  54.665  1.00  0.88           C  
ATOM   3624  C   VAL A 475      42.633  67.696  56.134  1.00  0.88           C  
ATOM   3625  O   VAL A 475      41.972  68.535  56.748  1.00  0.88           O  
ATOM   3626  CB  VAL A 475      41.545  66.081  54.564  1.00  0.88           C  
ATOM   3627  CG1 VAL A 475      40.278  66.155  55.440  1.00  0.88           C  
ATOM   3628  CG2 VAL A 475      41.127  65.864  53.096  1.00  0.88           C  
ATOM   3629  N   LYS A 476      43.670  67.074  56.731  1.00  0.81           N  
ATOM   3630  CA  LYS A 476      44.048  67.279  58.123  1.00  0.81           C  
ATOM   3631  C   LYS A 476      44.675  68.649  58.390  1.00  0.81           C  
ATOM   3632  O   LYS A 476      44.739  69.118  59.524  1.00  0.81           O  
ATOM   3633  CB  LYS A 476      45.025  66.164  58.584  1.00  0.81           C  
ATOM   3634  CG  LYS A 476      44.379  64.766  58.624  1.00  0.81           C  
ATOM   3635  CD  LYS A 476      45.382  63.638  58.939  1.00  0.81           C  
ATOM   3636  CE  LYS A 476      44.740  62.242  58.895  1.00  0.81           C  
ATOM   3637  NZ  LYS A 476      45.734  61.184  59.200  1.00  0.81           N  
ATOM   3638  N   GLN A 477      45.115  69.359  57.335  1.00  0.76           N  
ATOM   3639  CA  GLN A 477      45.590  70.725  57.439  1.00  0.76           C  
ATOM   3640  C   GLN A 477      44.459  71.739  57.327  1.00  0.76           C  
ATOM   3641  O   GLN A 477      44.668  72.925  57.577  1.00  0.76           O  
ATOM   3642  CB  GLN A 477      46.637  71.004  56.338  1.00  0.76           C  
ATOM   3643  CG  GLN A 477      47.958  70.235  56.569  1.00  0.76           C  
ATOM   3644  CD  GLN A 477      48.904  70.392  55.381  1.00  0.76           C  
ATOM   3645  OE1 GLN A 477      48.743  71.247  54.511  1.00  0.76           O  
ATOM   3646  NE2 GLN A 477      49.958  69.543  55.345  1.00  0.76           N  
ATOM   3647  N   LEU A 478      43.227  71.293  57.001  1.00  0.79           N  
ATOM   3648  CA  LEU A 478      42.046  72.140  56.967  1.00  0.79           C  
ATOM   3649  C   LEU A 478      41.142  71.902  58.169  1.00  0.79           C  
ATOM   3650  O   LEU A 478      40.507  72.828  58.671  1.00  0.79           O  
ATOM   3651  CB  LEU A 478      41.219  71.855  55.686  1.00  0.79           C  
ATOM   3652  CG  LEU A 478      41.959  72.152  54.364  1.00  0.79           C  
ATOM   3653  CD1 LEU A 478      41.127  71.664  53.167  1.00  0.79           C  
ATOM   3654  CD2 LEU A 478      42.310  73.640  54.208  1.00  0.79           C  
ATOM   3655  N   MET A 479      41.090  70.663  58.696  1.00  0.80           N  
ATOM   3656  CA  MET A 479      40.285  70.328  59.856  1.00  0.80           C  
ATOM   3657  C   MET A 479      41.112  69.634  60.919  1.00  0.80           C  
ATOM   3658  O   MET A 479      41.696  68.570  60.713  1.00  0.80           O  
ATOM   3659  CB  MET A 479      39.127  69.376  59.484  1.00  0.80           C  
ATOM   3660  CG  MET A 479      38.041  69.997  58.583  1.00  0.80           C  
ATOM   3661  SD  MET A 479      37.112  71.389  59.306  1.00  0.80           S  
ATOM   3662  CE  MET A 479      36.255  70.485  60.625  1.00  0.80           C  
ATOM   3663  N   LYS A 480      41.137  70.223  62.124  1.00  0.77           N  
ATOM   3664  CA  LYS A 480      41.862  69.719  63.259  1.00  0.77           C  
ATOM   3665  C   LYS A 480      40.968  68.770  64.025  1.00  0.77           C  
ATOM   3666  O   LYS A 480      39.887  69.136  64.482  1.00  0.77           O  
ATOM   3667  CB  LYS A 480      42.309  70.882  64.188  1.00  0.77           C  
ATOM   3668  CG  LYS A 480      43.033  70.425  65.468  1.00  0.77           C  
ATOM   3669  CD  LYS A 480      43.536  71.591  66.339  1.00  0.77           C  
ATOM   3670  CE  LYS A 480      44.060  71.161  67.716  1.00  0.77           C  
ATOM   3671  NZ  LYS A 480      45.144  70.167  67.554  1.00  0.77           N  
ATOM   3672  N   LYS A 481      41.410  67.508  64.191  1.00  0.84           N  
ATOM   3673  CA  LYS A 481      40.777  66.551  65.077  1.00  0.84           C  
ATOM   3674  C   LYS A 481      41.040  66.932  66.536  1.00  0.84           C  
ATOM   3675  O   LYS A 481      42.192  67.047  66.959  1.00  0.84           O  
ATOM   3676  CB  LYS A 481      41.302  65.114  64.765  1.00  0.84           C  
ATOM   3677  CG  LYS A 481      40.466  63.978  65.388  1.00  0.84           C  
ATOM   3678  CD  LYS A 481      41.088  62.553  65.357  1.00  0.84           C  
ATOM   3679  CE  LYS A 481      41.361  61.950  63.965  1.00  0.84           C  
ATOM   3680  NZ  LYS A 481      41.570  60.504  63.996  1.00  0.84           N  
ATOM   3681  N   ASN A 482      39.976  67.182  67.330  1.00  0.86           N  
ATOM   3682  CA  ASN A 482      40.102  67.476  68.749  1.00  0.86           C  
ATOM   3683  C   ASN A 482      40.150  66.195  69.567  1.00  0.86           C  
ATOM   3684  O   ASN A 482      41.001  66.033  70.437  1.00  0.86           O  
ATOM   3685  CB  ASN A 482      38.919  68.347  69.251  1.00  0.86           C  
ATOM   3686  CG  ASN A 482      39.010  69.759  68.681  1.00  0.86           C  
ATOM   3687  OD1 ASN A 482      40.051  70.237  68.231  1.00  0.86           O  
ATOM   3688  ND2 ASN A 482      37.871  70.492  68.742  1.00  0.86           N  
ATOM   3689  N   PHE A 483      39.237  65.246  69.287  1.00  0.90           N  
ATOM   3690  CA  PHE A 483      39.202  63.966  69.964  1.00  0.90           C  
ATOM   3691  C   PHE A 483      38.387  62.976  69.144  1.00  0.90           C  
ATOM   3692  O   PHE A 483      37.670  63.346  68.211  1.00  0.90           O  
ATOM   3693  CB  PHE A 483      38.709  64.040  71.445  1.00  0.90           C  
ATOM   3694  CG  PHE A 483      37.333  64.636  71.580  1.00  0.90           C  
ATOM   3695  CD1 PHE A 483      37.186  66.021  71.752  1.00  0.90           C  
ATOM   3696  CD2 PHE A 483      36.182  63.829  71.536  1.00  0.90           C  
ATOM   3697  CE1 PHE A 483      35.916  66.595  71.869  1.00  0.90           C  
ATOM   3698  CE2 PHE A 483      34.909  64.403  71.647  1.00  0.90           C  
ATOM   3699  CZ  PHE A 483      34.777  65.785  71.827  1.00  0.90           C  
ATOM   3700  N   THR A 484      38.496  61.681  69.492  1.00  0.90           N  
ATOM   3701  CA  THR A 484      37.832  60.574  68.814  1.00  0.90           C  
ATOM   3702  C   THR A 484      36.876  59.939  69.802  1.00  0.90           C  
ATOM   3703  O   THR A 484      37.240  59.679  70.946  1.00  0.90           O  
ATOM   3704  CB  THR A 484      38.798  59.478  68.338  1.00  0.90           C  
ATOM   3705  OG1 THR A 484      39.753  59.979  67.411  1.00  0.90           O  
ATOM   3706  CG2 THR A 484      38.064  58.362  67.589  1.00  0.90           C  
ATOM   3707  N   LEU A 485      35.617  59.670  69.399  1.00  0.88           N  
ATOM   3708  CA  LEU A 485      34.679  58.878  70.173  1.00  0.88           C  
ATOM   3709  C   LEU A 485      34.777  57.432  69.716  1.00  0.88           C  
ATOM   3710  O   LEU A 485      34.281  57.060  68.649  1.00  0.88           O  
ATOM   3711  CB  LEU A 485      33.209  59.349  69.993  1.00  0.88           C  
ATOM   3712  CG  LEU A 485      32.890  60.780  70.477  1.00  0.88           C  
ATOM   3713  CD1 LEU A 485      31.376  61.028  70.392  1.00  0.88           C  
ATOM   3714  CD2 LEU A 485      33.364  61.027  71.913  1.00  0.88           C  
ATOM   3715  N   GLU A 486      35.442  56.582  70.527  1.00  0.77           N  
ATOM   3716  CA  GLU A 486      35.736  55.191  70.234  1.00  0.77           C  
ATOM   3717  C   GLU A 486      34.547  54.324  69.863  1.00  0.77           C  
ATOM   3718  O   GLU A 486      33.419  54.521  70.321  1.00  0.77           O  
ATOM   3719  CB  GLU A 486      36.426  54.503  71.425  1.00  0.77           C  
ATOM   3720  CG  GLU A 486      37.769  55.141  71.838  1.00  0.77           C  
ATOM   3721  CD  GLU A 486      38.442  54.332  72.946  1.00  0.77           C  
ATOM   3722  OE1 GLU A 486      37.861  53.300  73.371  1.00  0.77           O  
ATOM   3723  OE2 GLU A 486      39.549  54.751  73.366  1.00  0.77           O  
ATOM   3724  N   PHE A 487      34.795  53.322  68.993  1.00  0.80           N  
ATOM   3725  CA  PHE A 487      33.798  52.397  68.496  1.00  0.80           C  
ATOM   3726  C   PHE A 487      33.073  51.649  69.610  1.00  0.80           C  
ATOM   3727  O   PHE A 487      33.686  51.069  70.501  1.00  0.80           O  
ATOM   3728  CB  PHE A 487      34.462  51.405  67.496  1.00  0.80           C  
ATOM   3729  CG  PHE A 487      33.486  50.431  66.885  1.00  0.80           C  
ATOM   3730  CD1 PHE A 487      32.763  50.757  65.728  1.00  0.80           C  
ATOM   3731  CD2 PHE A 487      33.277  49.180  67.489  1.00  0.80           C  
ATOM   3732  CE1 PHE A 487      31.845  49.848  65.183  1.00  0.80           C  
ATOM   3733  CE2 PHE A 487      32.359  48.272  66.950  1.00  0.80           C  
ATOM   3734  CZ  PHE A 487      31.641  48.605  65.796  1.00  0.80           C  
ATOM   3735  N   SER A 488      31.729  51.632  69.560  1.00  0.77           N  
ATOM   3736  CA  SER A 488      30.943  50.912  70.546  1.00  0.77           C  
ATOM   3737  C   SER A 488      30.021  49.949  69.838  1.00  0.77           C  
ATOM   3738  O   SER A 488      29.479  50.233  68.770  1.00  0.77           O  
ATOM   3739  CB  SER A 488      30.144  51.824  71.503  1.00  0.77           C  
ATOM   3740  OG  SER A 488      29.729  51.107  72.666  1.00  0.77           O  
ATOM   3741  N   ARG A 489      29.865  48.735  70.400  1.00  0.67           N  
ATOM   3742  CA  ARG A 489      29.192  47.627  69.746  1.00  0.67           C  
ATOM   3743  C   ARG A 489      27.675  47.679  69.827  1.00  0.67           C  
ATOM   3744  O   ARG A 489      26.993  47.002  69.058  1.00  0.67           O  
ATOM   3745  CB  ARG A 489      29.662  46.279  70.354  1.00  0.67           C  
ATOM   3746  CG  ARG A 489      31.135  45.949  70.045  1.00  0.67           C  
ATOM   3747  CD  ARG A 489      31.558  44.544  70.492  1.00  0.67           C  
ATOM   3748  NE  ARG A 489      32.957  44.315  69.988  1.00  0.67           N  
ATOM   3749  CZ  ARG A 489      33.268  43.864  68.764  1.00  0.67           C  
ATOM   3750  NH1 ARG A 489      32.341  43.609  67.847  1.00  0.67           N  
ATOM   3751  NH2 ARG A 489      34.545  43.659  68.448  1.00  0.67           N  
ATOM   3752  N   ASP A 490      27.129  48.491  70.745  1.00  0.80           N  
ATOM   3753  CA  ASP A 490      25.717  48.779  70.888  1.00  0.80           C  
ATOM   3754  C   ASP A 490      25.126  49.529  69.687  1.00  0.80           C  
ATOM   3755  O   ASP A 490      24.107  49.148  69.113  1.00  0.80           O  
ATOM   3756  CB  ASP A 490      25.520  49.555  72.230  1.00  0.80           C  
ATOM   3757  CG  ASP A 490      26.556  50.646  72.492  1.00  0.80           C  
ATOM   3758  OD1 ASP A 490      27.075  51.253  71.524  1.00  0.80           O  
ATOM   3759  OD2 ASP A 490      26.930  50.842  73.670  1.00  0.80           O  
ATOM   3760  N   ARG A 491      25.814  50.597  69.252  1.00  0.74           N  
ATOM   3761  CA  ARG A 491      25.403  51.468  68.170  1.00  0.74           C  
ATOM   3762  C   ARG A 491      26.109  51.200  66.851  1.00  0.74           C  
ATOM   3763  O   ARG A 491      25.690  51.709  65.809  1.00  0.74           O  
ATOM   3764  CB  ARG A 491      25.689  52.934  68.577  1.00  0.74           C  
ATOM   3765  CG  ARG A 491      27.168  53.231  68.907  1.00  0.74           C  
ATOM   3766  CD  ARG A 491      27.355  54.580  69.596  1.00  0.74           C  
ATOM   3767  NE  ARG A 491      28.801  54.694  69.989  1.00  0.74           N  
ATOM   3768  CZ  ARG A 491      29.726  55.297  69.232  1.00  0.74           C  
ATOM   3769  NH1 ARG A 491      29.470  55.661  67.994  1.00  0.74           N  
ATOM   3770  NH2 ARG A 491      30.940  55.559  69.691  1.00  0.74           N  
ATOM   3771  N   LYS A 492      27.182  50.381  66.875  1.00  0.82           N  
ATOM   3772  CA  LYS A 492      27.965  49.930  65.733  1.00  0.82           C  
ATOM   3773  C   LYS A 492      28.540  51.040  64.865  1.00  0.82           C  
ATOM   3774  O   LYS A 492      28.466  51.017  63.635  1.00  0.82           O  
ATOM   3775  CB  LYS A 492      27.226  48.879  64.871  1.00  0.82           C  
ATOM   3776  CG  LYS A 492      26.889  47.595  65.640  1.00  0.82           C  
ATOM   3777  CD  LYS A 492      26.146  46.579  64.755  1.00  0.82           C  
ATOM   3778  CE  LYS A 492      25.833  45.266  65.479  1.00  0.82           C  
ATOM   3779  NZ  LYS A 492      25.076  44.354  64.588  1.00  0.82           N  
ATOM   3780  N   SER A 493      29.169  52.037  65.499  1.00  0.91           N  
ATOM   3781  CA  SER A 493      29.650  53.217  64.815  1.00  0.91           C  
ATOM   3782  C   SER A 493      30.779  53.838  65.598  1.00  0.91           C  
ATOM   3783  O   SER A 493      31.115  53.381  66.691  1.00  0.91           O  
ATOM   3784  CB  SER A 493      28.539  54.282  64.538  1.00  0.91           C  
ATOM   3785  OG  SER A 493      27.924  54.814  65.719  1.00  0.91           O  
ATOM   3786  N   MET A 494      31.402  54.893  65.043  1.00  0.87           N  
ATOM   3787  CA  MET A 494      32.354  55.728  65.744  1.00  0.87           C  
ATOM   3788  C   MET A 494      32.384  57.089  65.080  1.00  0.87           C  
ATOM   3789  O   MET A 494      31.891  57.259  63.962  1.00  0.87           O  
ATOM   3790  CB  MET A 494      33.793  55.158  65.767  1.00  0.87           C  
ATOM   3791  CG  MET A 494      34.459  55.046  64.384  1.00  0.87           C  
ATOM   3792  SD  MET A 494      36.229  54.658  64.473  1.00  0.87           S  
ATOM   3793  CE  MET A 494      36.771  56.334  64.930  1.00  0.87           C  
ATOM   3794  N   SER A 495      32.975  58.092  65.754  1.00  0.94           N  
ATOM   3795  CA  SER A 495      32.975  59.453  65.265  1.00  0.94           C  
ATOM   3796  C   SER A 495      34.134  60.253  65.796  1.00  0.94           C  
ATOM   3797  O   SER A 495      34.787  59.889  66.771  1.00  0.94           O  
ATOM   3798  CB  SER A 495      31.658  60.222  65.563  1.00  0.94           C  
ATOM   3799  OG  SER A 495      31.296  60.264  66.939  1.00  0.94           O  
ATOM   3800  N   VAL A 496      34.455  61.369  65.120  1.00  0.95           N  
ATOM   3801  CA  VAL A 496      35.514  62.279  65.516  1.00  0.95           C  
ATOM   3802  C   VAL A 496      34.948  63.677  65.637  1.00  0.95           C  
ATOM   3803  O   VAL A 496      34.126  64.096  64.825  1.00  0.95           O  
ATOM   3804  CB  VAL A 496      36.695  62.275  64.550  1.00  0.95           C  
ATOM   3805  CG1 VAL A 496      37.448  60.942  64.711  1.00  0.95           C  
ATOM   3806  CG2 VAL A 496      36.228  62.466  63.094  1.00  0.95           C  
ATOM   3807  N   TYR A 497      35.368  64.437  66.671  1.00  0.91           N  
ATOM   3808  CA  TYR A 497      34.979  65.822  66.861  1.00  0.91           C  
ATOM   3809  C   TYR A 497      36.100  66.679  66.299  1.00  0.91           C  
ATOM   3810  O   TYR A 497      37.256  66.568  66.716  1.00  0.91           O  
ATOM   3811  CB  TYR A 497      34.755  66.128  68.369  1.00  0.91           C  
ATOM   3812  CG  TYR A 497      34.075  67.454  68.622  1.00  0.91           C  
ATOM   3813  CD1 TYR A 497      34.761  68.674  68.475  1.00  0.91           C  
ATOM   3814  CD2 TYR A 497      32.740  67.483  69.055  1.00  0.91           C  
ATOM   3815  CE1 TYR A 497      34.117  69.895  68.734  1.00  0.91           C  
ATOM   3816  CE2 TYR A 497      32.101  68.697  69.333  1.00  0.91           C  
ATOM   3817  CZ  TYR A 497      32.785  69.902  69.170  1.00  0.91           C  
ATOM   3818  OH  TYR A 497      32.114  71.104  69.467  1.00  0.91           O  
ATOM   3819  N   CYS A 498      35.792  67.559  65.332  1.00  0.90           N  
ATOM   3820  CA  CYS A 498      36.803  68.295  64.603  1.00  0.90           C  
ATOM   3821  C   CYS A 498      36.408  69.758  64.492  1.00  0.90           C  
ATOM   3822  O   CYS A 498      35.242  70.121  64.636  1.00  0.90           O  
ATOM   3823  CB  CYS A 498      36.999  67.735  63.165  1.00  0.90           C  
ATOM   3824  SG  CYS A 498      37.547  65.996  63.098  1.00  0.90           S  
ATOM   3825  N   THR A 499      37.387  70.641  64.223  1.00  0.84           N  
ATOM   3826  CA  THR A 499      37.201  72.090  64.152  1.00  0.84           C  
ATOM   3827  C   THR A 499      38.096  72.623  63.035  1.00  0.84           C  
ATOM   3828  O   THR A 499      39.103  71.969  62.760  1.00  0.84           O  
ATOM   3829  CB  THR A 499      37.529  72.773  65.486  1.00  0.84           C  
ATOM   3830  OG1 THR A 499      37.192  74.150  65.479  1.00  0.84           O  
ATOM   3831  CG2 THR A 499      39.014  72.660  65.866  1.00  0.84           C  
ATOM   3832  N   PRO A 500      37.832  73.717  62.319  1.00  0.82           N  
ATOM   3833  CA  PRO A 500      38.759  74.296  61.343  1.00  0.82           C  
ATOM   3834  C   PRO A 500      40.163  74.619  61.835  1.00  0.82           C  
ATOM   3835  O   PRO A 500      40.345  75.329  62.824  1.00  0.82           O  
ATOM   3836  CB  PRO A 500      38.017  75.538  60.843  1.00  0.82           C  
ATOM   3837  CG  PRO A 500      36.558  75.092  60.895  1.00  0.82           C  
ATOM   3838  CD  PRO A 500      36.514  74.353  62.231  1.00  0.82           C  
ATOM   3839  N   THR A 501      41.186  74.102  61.135  1.00  0.74           N  
ATOM   3840  CA  THR A 501      42.599  74.351  61.404  1.00  0.74           C  
ATOM   3841  C   THR A 501      42.995  75.791  61.127  1.00  0.74           C  
ATOM   3842  O   THR A 501      42.684  76.343  60.076  1.00  0.74           O  
ATOM   3843  CB  THR A 501      43.507  73.430  60.598  1.00  0.74           C  
ATOM   3844  OG1 THR A 501      43.239  72.080  60.931  1.00  0.74           O  
ATOM   3845  CG2 THR A 501      44.996  73.625  60.902  1.00  0.74           C  
ATOM   3846  N   LYS A 502      43.704  76.436  62.085  1.00  0.58           N  
ATOM   3847  CA  LYS A 502      44.092  77.846  62.055  1.00  0.58           C  
ATOM   3848  C   LYS A 502      42.902  78.805  62.159  1.00  0.58           C  
ATOM   3849  O   LYS A 502      42.950  79.918  61.640  1.00  0.58           O  
ATOM   3850  CB  LYS A 502      44.995  78.251  60.843  1.00  0.58           C  
ATOM   3851  CG  LYS A 502      46.325  77.490  60.716  1.00  0.58           C  
ATOM   3852  CD  LYS A 502      47.029  77.776  59.376  1.00  0.58           C  
ATOM   3853  CE  LYS A 502      48.253  76.889  59.139  1.00  0.58           C  
ATOM   3854  NZ  LYS A 502      48.871  77.240  57.841  1.00  0.58           N  
ATOM   3855  N   GLY A 503      41.820  78.409  62.868  1.00  0.50           N  
ATOM   3856  CA  GLY A 503      40.633  79.242  63.022  1.00  0.50           C  
ATOM   3857  C   GLY A 503      39.995  79.143  64.381  1.00  0.50           C  
ATOM   3858  O   GLY A 503      40.613  78.728  65.361  1.00  0.50           O  
ATOM   3859  N   ASP A 504      38.722  79.561  64.456  1.00  0.39           N  
ATOM   3860  CA  ASP A 504      38.038  79.898  65.683  1.00  0.39           C  
ATOM   3861  C   ASP A 504      36.655  79.244  65.859  1.00  0.39           C  
ATOM   3862  O   ASP A 504      36.226  78.977  66.982  1.00  0.39           O  
ATOM   3863  CB  ASP A 504      37.944  81.456  65.711  1.00  0.39           C  
ATOM   3864  CG  ASP A 504      37.393  82.113  64.442  1.00  0.39           C  
ATOM   3865  OD1 ASP A 504      37.352  83.367  64.440  1.00  0.39           O  
ATOM   3866  OD2 ASP A 504      37.040  81.393  63.469  1.00  0.39           O  
ATOM   3867  N   ALA A 505      35.938  78.915  64.764  1.00  0.45           N  
ATOM   3868  CA  ALA A 505      34.592  78.392  64.828  1.00  0.45           C  
ATOM   3869  C   ALA A 505      34.282  77.532  63.620  1.00  0.45           C  
ATOM   3870  O   ALA A 505      34.982  77.550  62.608  1.00  0.45           O  
ATOM   3871  CB  ALA A 505      33.570  79.544  64.817  1.00  0.45           C  
ATOM   3872  N   GLY A 506      33.187  76.746  63.695  1.00  0.76           N  
ATOM   3873  CA  GLY A 506      32.787  75.853  62.612  1.00  0.76           C  
ATOM   3874  C   GLY A 506      32.868  74.373  62.918  1.00  0.76           C  
ATOM   3875  O   GLY A 506      32.886  73.565  61.991  1.00  0.76           O  
ATOM   3876  N   SER A 507      32.918  73.965  64.206  1.00  0.85           N  
ATOM   3877  CA  SER A 507      32.983  72.579  64.682  1.00  0.85           C  
ATOM   3878  C   SER A 507      31.991  71.588  64.087  1.00  0.85           C  
ATOM   3879  O   SER A 507      30.814  71.890  63.891  1.00  0.85           O  
ATOM   3880  CB  SER A 507      32.782  72.462  66.218  1.00  0.85           C  
ATOM   3881  OG  SER A 507      33.619  73.377  66.922  1.00  0.85           O  
ATOM   3882  N   LYS A 508      32.449  70.349  63.816  1.00  0.87           N  
ATOM   3883  CA  LYS A 508      31.647  69.300  63.219  1.00  0.87           C  
ATOM   3884  C   LYS A 508      31.988  67.986  63.886  1.00  0.87           C  
ATOM   3885  O   LYS A 508      33.065  67.816  64.457  1.00  0.87           O  
ATOM   3886  CB  LYS A 508      31.933  69.132  61.698  1.00  0.87           C  
ATOM   3887  CG  LYS A 508      31.612  70.367  60.838  1.00  0.87           C  
ATOM   3888  CD  LYS A 508      30.118  70.728  60.812  1.00  0.87           C  
ATOM   3889  CE  LYS A 508      29.853  72.081  60.150  1.00  0.87           C  
ATOM   3890  NZ  LYS A 508      28.409  72.371  60.209  1.00  0.87           N  
ATOM   3891  N   MET A 509      31.070  67.006  63.803  1.00  0.91           N  
ATOM   3892  CA  MET A 509      31.380  65.634  64.143  1.00  0.91           C  
ATOM   3893  C   MET A 509      31.143  64.775  62.929  1.00  0.91           C  
ATOM   3894  O   MET A 509      30.061  64.801  62.346  1.00  0.91           O  
ATOM   3895  CB  MET A 509      30.510  65.066  65.286  1.00  0.91           C  
ATOM   3896  CG  MET A 509      30.906  65.569  66.681  1.00  0.91           C  
ATOM   3897  SD  MET A 509      29.705  65.148  67.987  1.00  0.91           S  
ATOM   3898  CE  MET A 509      29.738  63.339  67.814  1.00  0.91           C  
ATOM   3899  N   PHE A 510      32.149  63.979  62.538  1.00  0.94           N  
ATOM   3900  CA  PHE A 510      32.082  63.118  61.373  1.00  0.94           C  
ATOM   3901  C   PHE A 510      31.929  61.687  61.850  1.00  0.94           C  
ATOM   3902  O   PHE A 510      32.741  61.200  62.635  1.00  0.94           O  
ATOM   3903  CB  PHE A 510      33.369  63.219  60.515  1.00  0.94           C  
ATOM   3904  CG  PHE A 510      33.631  64.636  60.090  1.00  0.94           C  
ATOM   3905  CD1 PHE A 510      32.743  65.281  59.218  1.00  0.94           C  
ATOM   3906  CD2 PHE A 510      34.769  65.331  60.534  1.00  0.94           C  
ATOM   3907  CE1 PHE A 510      32.986  66.589  58.785  1.00  0.94           C  
ATOM   3908  CE2 PHE A 510      35.013  66.644  60.110  1.00  0.94           C  
ATOM   3909  CZ  PHE A 510      34.123  67.272  59.231  1.00  0.94           C  
ATOM   3910  N   VAL A 511      30.869  60.993  61.404  1.00  0.97           N  
ATOM   3911  CA  VAL A 511      30.422  59.712  61.922  1.00  0.97           C  
ATOM   3912  C   VAL A 511      30.549  58.658  60.837  1.00  0.97           C  
ATOM   3913  O   VAL A 511      30.192  58.890  59.682  1.00  0.97           O  
ATOM   3914  CB  VAL A 511      28.949  59.752  62.350  1.00  0.97           C  
ATOM   3915  CG1 VAL A 511      28.555  58.436  63.053  1.00  0.97           C  
ATOM   3916  CG2 VAL A 511      28.687  60.954  63.281  1.00  0.97           C  
ATOM   3917  N   LYS A 512      31.045  57.450  61.178  1.00  0.91           N  
ATOM   3918  CA  LYS A 512      31.003  56.329  60.258  1.00  0.91           C  
ATOM   3919  C   LYS A 512      30.534  55.097  60.995  1.00  0.91           C  
ATOM   3920  O   LYS A 512      30.734  54.954  62.201  1.00  0.91           O  
ATOM   3921  CB  LYS A 512      32.372  56.031  59.586  1.00  0.91           C  
ATOM   3922  CG  LYS A 512      33.411  55.335  60.483  1.00  0.91           C  
ATOM   3923  CD  LYS A 512      34.783  55.192  59.808  1.00  0.91           C  
ATOM   3924  CE  LYS A 512      35.817  54.544  60.739  1.00  0.91           C  
ATOM   3925  NZ  LYS A 512      37.165  54.645  60.168  1.00  0.91           N  
ATOM   3926  N   GLY A 513      29.896  54.142  60.298  1.00  0.95           N  
ATOM   3927  CA  GLY A 513      29.537  52.905  60.966  1.00  0.95           C  
ATOM   3928  C   GLY A 513      28.595  52.066  60.175  1.00  0.95           C  
ATOM   3929  O   GLY A 513      28.426  52.237  58.969  1.00  0.95           O  
ATOM   3930  N   ALA A 514      27.957  51.101  60.860  1.00  0.94           N  
ATOM   3931  CA  ALA A 514      27.000  50.196  60.266  1.00  0.94           C  
ATOM   3932  C   ALA A 514      25.775  50.916  59.687  1.00  0.94           C  
ATOM   3933  O   ALA A 514      25.212  51.760  60.391  1.00  0.94           O  
ATOM   3934  CB  ALA A 514      26.527  49.168  61.310  1.00  0.94           C  
ATOM   3935  N   PRO A 515      25.313  50.643  58.459  1.00  0.92           N  
ATOM   3936  CA  PRO A 515      24.334  51.481  57.777  1.00  0.92           C  
ATOM   3937  C   PRO A 515      23.058  51.826  58.497  1.00  0.92           C  
ATOM   3938  O   PRO A 515      22.757  53.008  58.626  1.00  0.92           O  
ATOM   3939  CB  PRO A 515      24.056  50.732  56.477  1.00  0.92           C  
ATOM   3940  CG  PRO A 515      25.418  50.135  56.135  1.00  0.92           C  
ATOM   3941  CD  PRO A 515      25.977  49.744  57.506  1.00  0.92           C  
ATOM   3942  N   GLU A 516      22.311  50.822  58.979  1.00  0.83           N  
ATOM   3943  CA  GLU A 516      21.023  50.988  59.620  1.00  0.83           C  
ATOM   3944  C   GLU A 516      21.087  51.900  60.836  1.00  0.83           C  
ATOM   3945  O   GLU A 516      20.419  52.930  60.903  1.00  0.83           O  
ATOM   3946  CB  GLU A 516      20.599  49.553  59.989  1.00  0.83           C  
ATOM   3947  CG  GLU A 516      19.244  49.348  60.700  1.00  0.83           C  
ATOM   3948  CD  GLU A 516      18.992  47.850  60.916  1.00  0.83           C  
ATOM   3949  OE1 GLU A 516      19.896  47.042  60.560  1.00  0.83           O  
ATOM   3950  OE2 GLU A 516      17.903  47.503  61.433  1.00  0.83           O  
ATOM   3951  N   GLY A 517      22.028  51.615  61.762  1.00  0.92           N  
ATOM   3952  CA  GLY A 517      22.184  52.377  62.992  1.00  0.92           C  
ATOM   3953  C   GLY A 517      22.635  53.802  62.816  1.00  0.92           C  
ATOM   3954  O   GLY A 517      22.261  54.665  63.607  1.00  0.92           O  
ATOM   3955  N   VAL A 518      23.458  54.106  61.790  1.00  0.94           N  
ATOM   3956  CA  VAL A 518      23.798  55.482  61.437  1.00  0.94           C  
ATOM   3957  C   VAL A 518      22.628  56.213  60.790  1.00  0.94           C  
ATOM   3958  O   VAL A 518      22.283  57.319  61.199  1.00  0.94           O  
ATOM   3959  CB  VAL A 518      25.032  55.554  60.536  1.00  0.94           C  
ATOM   3960  CG1 VAL A 518      25.344  57.004  60.102  1.00  0.94           C  
ATOM   3961  CG2 VAL A 518      26.245  54.989  61.301  1.00  0.94           C  
ATOM   3962  N   ILE A 519      21.949  55.592  59.797  1.00  0.92           N  
ATOM   3963  CA  ILE A 519      20.833  56.186  59.061  1.00  0.92           C  
ATOM   3964  C   ILE A 519      19.625  56.469  59.953  1.00  0.92           C  
ATOM   3965  O   ILE A 519      18.966  57.498  59.810  1.00  0.92           O  
ATOM   3966  CB  ILE A 519      20.471  55.385  57.803  1.00  0.92           C  
ATOM   3967  CG1 ILE A 519      21.661  55.374  56.806  1.00  0.92           C  
ATOM   3968  CG2 ILE A 519      19.222  55.976  57.108  1.00  0.92           C  
ATOM   3969  CD1 ILE A 519      21.474  54.400  55.635  1.00  0.92           C  
ATOM   3970  N   ASP A 520      19.327  55.602  60.943  1.00  0.90           N  
ATOM   3971  CA  ASP A 520      18.316  55.843  61.964  1.00  0.90           C  
ATOM   3972  C   ASP A 520      18.527  57.111  62.791  1.00  0.90           C  
ATOM   3973  O   ASP A 520      17.568  57.723  63.258  1.00  0.90           O  
ATOM   3974  CB  ASP A 520      18.223  54.629  62.924  1.00  0.90           C  
ATOM   3975  CG  ASP A 520      17.415  53.494  62.323  1.00  0.90           C  
ATOM   3976  OD1 ASP A 520      16.587  53.769  61.415  1.00  0.90           O  
ATOM   3977  OD2 ASP A 520      17.562  52.354  62.811  1.00  0.90           O  
ATOM   3978  N   ARG A 521      19.784  57.549  62.984  1.00  0.84           N  
ATOM   3979  CA  ARG A 521      20.095  58.734  63.759  1.00  0.84           C  
ATOM   3980  C   ARG A 521      20.301  59.967  62.884  1.00  0.84           C  
ATOM   3981  O   ARG A 521      20.668  61.041  63.372  1.00  0.84           O  
ATOM   3982  CB  ARG A 521      21.350  58.480  64.626  1.00  0.84           C  
ATOM   3983  CG  ARG A 521      21.181  57.280  65.587  1.00  0.84           C  
ATOM   3984  CD  ARG A 521      22.234  57.158  66.695  1.00  0.84           C  
ATOM   3985  NE  ARG A 521      23.587  57.216  66.061  1.00  0.84           N  
ATOM   3986  CZ  ARG A 521      24.351  56.162  65.753  1.00  0.84           C  
ATOM   3987  NH1 ARG A 521      23.905  54.912  65.813  1.00  0.84           N  
ATOM   3988  NH2 ARG A 521      25.600  56.339  65.338  1.00  0.84           N  
ATOM   3989  N   CYS A 522      20.034  59.852  61.567  1.00  0.95           N  
ATOM   3990  CA  CYS A 522      20.086  60.962  60.639  1.00  0.95           C  
ATOM   3991  C   CYS A 522      18.712  61.613  60.521  1.00  0.95           C  
ATOM   3992  O   CYS A 522      17.731  60.973  60.152  1.00  0.95           O  
ATOM   3993  CB  CYS A 522      20.572  60.540  59.218  1.00  0.95           C  
ATOM   3994  SG  CYS A 522      22.311  59.984  59.152  1.00  0.95           S  
ATOM   3995  N   SER A 523      18.618  62.928  60.813  1.00  0.93           N  
ATOM   3996  CA  SER A 523      17.391  63.707  60.658  1.00  0.93           C  
ATOM   3997  C   SER A 523      17.419  64.486  59.353  1.00  0.93           C  
ATOM   3998  O   SER A 523      16.410  65.028  58.901  1.00  0.93           O  
ATOM   3999  CB  SER A 523      17.226  64.796  61.757  1.00  0.93           C  
ATOM   4000  OG  SER A 523      17.247  64.275  63.085  1.00  0.93           O  
ATOM   4001  N   TYR A 524      18.589  64.540  58.685  1.00  0.90           N  
ATOM   4002  CA  TYR A 524      18.791  65.322  57.481  1.00  0.90           C  
ATOM   4003  C   TYR A 524      19.569  64.526  56.445  1.00  0.90           C  
ATOM   4004  O   TYR A 524      20.247  63.539  56.731  1.00  0.90           O  
ATOM   4005  CB  TYR A 524      19.596  66.620  57.749  1.00  0.90           C  
ATOM   4006  CG  TYR A 524      18.955  67.489  58.787  1.00  0.90           C  
ATOM   4007  CD1 TYR A 524      17.942  68.407  58.459  1.00  0.90           C  
ATOM   4008  CD2 TYR A 524      19.395  67.401  60.117  1.00  0.90           C  
ATOM   4009  CE1 TYR A 524      17.384  69.229  59.453  1.00  0.90           C  
ATOM   4010  CE2 TYR A 524      18.827  68.205  61.108  1.00  0.90           C  
ATOM   4011  CZ  TYR A 524      17.829  69.121  60.777  1.00  0.90           C  
ATOM   4012  OH  TYR A 524      17.317  69.948  61.791  1.00  0.90           O  
ATOM   4013  N   VAL A 525      19.480  64.970  55.185  1.00  0.91           N  
ATOM   4014  CA  VAL A 525      20.153  64.405  54.035  1.00  0.91           C  
ATOM   4015  C   VAL A 525      20.893  65.531  53.343  1.00  0.91           C  
ATOM   4016  O   VAL A 525      20.331  66.599  53.108  1.00  0.91           O  
ATOM   4017  CB  VAL A 525      19.126  63.776  53.105  1.00  0.91           C  
ATOM   4018  CG1 VAL A 525      19.713  63.432  51.731  1.00  0.91           C  
ATOM   4019  CG2 VAL A 525      18.639  62.484  53.777  1.00  0.91           C  
ATOM   4020  N   ARG A 526      22.188  65.349  53.020  1.00  0.85           N  
ATOM   4021  CA  ARG A 526      22.961  66.341  52.301  1.00  0.85           C  
ATOM   4022  C   ARG A 526      22.840  66.196  50.799  1.00  0.85           C  
ATOM   4023  O   ARG A 526      22.947  65.103  50.252  1.00  0.85           O  
ATOM   4024  CB  ARG A 526      24.450  66.244  52.684  1.00  0.85           C  
ATOM   4025  CG  ARG A 526      25.359  67.257  51.959  1.00  0.85           C  
ATOM   4026  CD  ARG A 526      26.529  67.740  52.810  1.00  0.85           C  
ATOM   4027  NE  ARG A 526      25.934  68.631  53.866  1.00  0.85           N  
ATOM   4028  CZ  ARG A 526      26.085  68.442  55.183  1.00  0.85           C  
ATOM   4029  NH1 ARG A 526      26.910  67.529  55.671  1.00  0.85           N  
ATOM   4030  NH2 ARG A 526      25.405  69.217  56.023  1.00  0.85           N  
ATOM   4031  N   VAL A 527      22.628  67.322  50.092  1.00  0.90           N  
ATOM   4032  CA  VAL A 527      22.585  67.358  48.644  1.00  0.90           C  
ATOM   4033  C   VAL A 527      23.631  68.370  48.233  1.00  0.90           C  
ATOM   4034  O   VAL A 527      23.494  69.566  48.478  1.00  0.90           O  
ATOM   4035  CB  VAL A 527      21.222  67.772  48.103  1.00  0.90           C  
ATOM   4036  CG1 VAL A 527      21.247  67.673  46.568  1.00  0.90           C  
ATOM   4037  CG2 VAL A 527      20.141  66.842  48.687  1.00  0.90           C  
ATOM   4038  N   GLY A 528      24.754  67.931  47.629  1.00  0.93           N  
ATOM   4039  CA  GLY A 528      25.906  68.810  47.416  1.00  0.93           C  
ATOM   4040  C   GLY A 528      26.453  69.413  48.699  1.00  0.93           C  
ATOM   4041  O   GLY A 528      26.996  68.704  49.541  1.00  0.93           O  
ATOM   4042  N   SER A 529      26.319  70.741  48.878  1.00  0.89           N  
ATOM   4043  CA  SER A 529      26.675  71.433  50.109  1.00  0.89           C  
ATOM   4044  C   SER A 529      25.464  71.776  50.976  1.00  0.89           C  
ATOM   4045  O   SER A 529      25.604  72.138  52.145  1.00  0.89           O  
ATOM   4046  CB  SER A 529      27.413  72.758  49.770  1.00  0.89           C  
ATOM   4047  OG  SER A 529      26.625  73.596  48.919  1.00  0.89           O  
ATOM   4048  N   THR A 530      24.230  71.631  50.449  1.00  0.91           N  
ATOM   4049  CA  THR A 530      22.989  71.997  51.131  1.00  0.91           C  
ATOM   4050  C   THR A 530      22.458  70.803  51.898  1.00  0.91           C  
ATOM   4051  O   THR A 530      23.007  69.705  51.836  1.00  0.91           O  
ATOM   4052  CB  THR A 530      21.901  72.592  50.224  1.00  0.91           C  
ATOM   4053  OG1 THR A 530      21.408  71.668  49.267  1.00  0.91           O  
ATOM   4054  CG2 THR A 530      22.488  73.777  49.446  1.00  0.91           C  
ATOM   4055  N   ARG A 531      21.377  70.956  52.685  1.00  0.83           N  
ATOM   4056  CA  ARG A 531      20.770  69.806  53.315  1.00  0.83           C  
ATOM   4057  C   ARG A 531      19.272  69.971  53.318  1.00  0.83           C  
ATOM   4058  O   ARG A 531      18.747  71.082  53.387  1.00  0.83           O  
ATOM   4059  CB  ARG A 531      21.288  69.538  54.757  1.00  0.83           C  
ATOM   4060  CG  ARG A 531      20.781  70.526  55.827  1.00  0.83           C  
ATOM   4061  CD  ARG A 531      21.380  70.264  57.209  1.00  0.83           C  
ATOM   4062  NE  ARG A 531      20.673  71.172  58.168  1.00  0.83           N  
ATOM   4063  CZ  ARG A 531      20.693  70.963  59.492  1.00  0.83           C  
ATOM   4064  NH1 ARG A 531      21.558  70.127  60.052  1.00  0.83           N  
ATOM   4065  NH2 ARG A 531      19.804  71.579  60.270  1.00  0.83           N  
ATOM   4066  N   VAL A 532      18.558  68.841  53.235  1.00  0.89           N  
ATOM   4067  CA  VAL A 532      17.114  68.759  53.270  1.00  0.89           C  
ATOM   4068  C   VAL A 532      16.753  67.819  54.418  1.00  0.89           C  
ATOM   4069  O   VAL A 532      17.592  66.996  54.794  1.00  0.89           O  
ATOM   4070  CB  VAL A 532      16.518  68.283  51.946  1.00  0.89           C  
ATOM   4071  CG1 VAL A 532      16.707  69.398  50.897  1.00  0.89           C  
ATOM   4072  CG2 VAL A 532      17.162  66.963  51.477  1.00  0.89           C  
ATOM   4073  N   PRO A 533      15.592  67.902  55.069  1.00  0.89           N  
ATOM   4074  CA  PRO A 533      15.074  66.862  55.967  1.00  0.89           C  
ATOM   4075  C   PRO A 533      15.112  65.432  55.434  1.00  0.89           C  
ATOM   4076  O   PRO A 533      14.918  65.216  54.240  1.00  0.89           O  
ATOM   4077  CB  PRO A 533      13.643  67.328  56.285  1.00  0.89           C  
ATOM   4078  CG  PRO A 533      13.708  68.847  56.115  1.00  0.89           C  
ATOM   4079  CD  PRO A 533      14.636  69.001  54.913  1.00  0.89           C  
ATOM   4080  N   LEU A 534      15.356  64.431  56.300  1.00  0.86           N  
ATOM   4081  CA  LEU A 534      15.308  63.032  55.917  1.00  0.86           C  
ATOM   4082  C   LEU A 534      13.875  62.504  55.880  1.00  0.86           C  
ATOM   4083  O   LEU A 534      13.152  62.510  56.874  1.00  0.86           O  
ATOM   4084  CB  LEU A 534      16.198  62.185  56.861  1.00  0.86           C  
ATOM   4085  CG  LEU A 534      16.323  60.694  56.488  1.00  0.86           C  
ATOM   4086  CD1 LEU A 534      17.768  60.200  56.638  1.00  0.86           C  
ATOM   4087  CD2 LEU A 534      15.395  59.834  57.357  1.00  0.86           C  
ATOM   4088  N   THR A 535      13.417  62.032  54.703  1.00  0.84           N  
ATOM   4089  CA  THR A 535      12.060  61.532  54.508  1.00  0.84           C  
ATOM   4090  C   THR A 535      12.071  60.014  54.440  1.00  0.84           C  
ATOM   4091  O   THR A 535      13.118  59.389  54.264  1.00  0.84           O  
ATOM   4092  CB  THR A 535      11.352  62.105  53.276  1.00  0.84           C  
ATOM   4093  OG1 THR A 535      11.892  61.587  52.070  1.00  0.84           O  
ATOM   4094  CG2 THR A 535      11.533  63.628  53.253  1.00  0.84           C  
ATOM   4095  N   GLY A 536      10.888  59.367  54.588  1.00  0.86           N  
ATOM   4096  CA  GLY A 536      10.724  57.914  54.440  1.00  0.86           C  
ATOM   4097  C   GLY A 536      11.240  57.335  53.143  1.00  0.86           C  
ATOM   4098  O   GLY A 536      12.136  56.503  53.142  1.00  0.86           O  
ATOM   4099  N   VAL A 537      10.729  57.831  51.995  1.00  0.79           N  
ATOM   4100  CA  VAL A 537      11.080  57.360  50.653  1.00  0.79           C  
ATOM   4101  C   VAL A 537      12.568  57.513  50.370  1.00  0.79           C  
ATOM   4102  O   VAL A 537      13.209  56.629  49.801  1.00  0.79           O  
ATOM   4103  CB  VAL A 537      10.249  58.070  49.575  1.00  0.79           C  
ATOM   4104  CG1 VAL A 537      10.677  57.698  48.135  1.00  0.79           C  
ATOM   4105  CG2 VAL A 537       8.757  57.737  49.780  1.00  0.79           C  
ATOM   4106  N   VAL A 538      13.180  58.631  50.817  1.00  0.84           N  
ATOM   4107  CA  VAL A 538      14.622  58.825  50.757  1.00  0.84           C  
ATOM   4108  C   VAL A 538      15.402  57.801  51.560  1.00  0.84           C  
ATOM   4109  O   VAL A 538      16.355  57.206  51.060  1.00  0.84           O  
ATOM   4110  CB  VAL A 538      14.993  60.233  51.209  1.00  0.84           C  
ATOM   4111  CG1 VAL A 538      16.518  60.439  51.336  1.00  0.84           C  
ATOM   4112  CG2 VAL A 538      14.408  61.210  50.178  1.00  0.84           C  
ATOM   4113  N   LYS A 539      14.990  57.523  52.811  1.00  0.82           N  
ATOM   4114  CA  LYS A 539      15.620  56.524  53.652  1.00  0.82           C  
ATOM   4115  C   LYS A 539      15.547  55.116  53.075  1.00  0.82           C  
ATOM   4116  O   LYS A 539      16.562  54.423  52.970  1.00  0.82           O  
ATOM   4117  CB  LYS A 539      14.950  56.555  55.047  1.00  0.82           C  
ATOM   4118  CG  LYS A 539      15.577  55.592  56.064  1.00  0.82           C  
ATOM   4119  CD  LYS A 539      14.998  55.747  57.480  1.00  0.82           C  
ATOM   4120  CE  LYS A 539      15.582  54.745  58.479  1.00  0.82           C  
ATOM   4121  NZ  LYS A 539      15.051  55.017  59.823  1.00  0.82           N  
ATOM   4122  N   ASP A 540      14.352  54.708  52.612  1.00  0.83           N  
ATOM   4123  CA  ASP A 540      14.069  53.432  51.984  1.00  0.83           C  
ATOM   4124  C   ASP A 540      14.883  53.233  50.700  1.00  0.83           C  
ATOM   4125  O   ASP A 540      15.441  52.166  50.436  1.00  0.83           O  
ATOM   4126  CB  ASP A 540      12.543  53.331  51.713  1.00  0.83           C  
ATOM   4127  CG  ASP A 540      11.735  53.359  53.009  1.00  0.83           C  
ATOM   4128  OD1 ASP A 540      12.318  53.125  54.099  1.00  0.83           O  
ATOM   4129  OD2 ASP A 540      10.507  53.610  52.905  1.00  0.83           O  
ATOM   4130  N   LYS A 541      15.019  54.296  49.878  1.00  0.83           N  
ATOM   4131  CA  LYS A 541      15.882  54.336  48.711  1.00  0.83           C  
ATOM   4132  C   LYS A 541      17.369  54.188  49.004  1.00  0.83           C  
ATOM   4133  O   LYS A 541      18.086  53.497  48.280  1.00  0.83           O  
ATOM   4134  CB  LYS A 541      15.644  55.637  47.905  1.00  0.83           C  
ATOM   4135  CG  LYS A 541      16.515  55.813  46.645  1.00  0.83           C  
ATOM   4136  CD  LYS A 541      16.356  54.690  45.606  1.00  0.83           C  
ATOM   4137  CE  LYS A 541      17.321  54.856  44.432  1.00  0.83           C  
ATOM   4138  NZ  LYS A 541      17.161  53.728  43.490  1.00  0.83           N  
ATOM   4139  N   ILE A 542      17.891  54.830  50.067  1.00  0.88           N  
ATOM   4140  CA  ILE A 542      19.267  54.625  50.499  1.00  0.88           C  
ATOM   4141  C   ILE A 542      19.494  53.193  50.981  1.00  0.88           C  
ATOM   4142  O   ILE A 542      20.433  52.518  50.559  1.00  0.88           O  
ATOM   4143  CB  ILE A 542      19.641  55.634  51.584  1.00  0.88           C  
ATOM   4144  CG1 ILE A 542      19.596  57.073  51.017  1.00  0.88           C  
ATOM   4145  CG2 ILE A 542      21.043  55.347  52.167  1.00  0.88           C  
ATOM   4146  CD1 ILE A 542      19.663  58.138  52.116  1.00  0.88           C  
ATOM   4147  N   MET A 543      18.596  52.666  51.839  1.00  0.85           N  
ATOM   4148  CA  MET A 543      18.683  51.324  52.388  1.00  0.85           C  
ATOM   4149  C   MET A 543      18.569  50.216  51.345  1.00  0.85           C  
ATOM   4150  O   MET A 543      19.244  49.192  51.448  1.00  0.85           O  
ATOM   4151  CB  MET A 543      17.658  51.121  53.530  1.00  0.85           C  
ATOM   4152  CG  MET A 543      17.995  51.952  54.788  1.00  0.85           C  
ATOM   4153  SD  MET A 543      16.748  51.875  56.110  1.00  0.85           S  
ATOM   4154  CE  MET A 543      17.054  50.173  56.666  1.00  0.85           C  
ATOM   4155  N   SER A 544      17.731  50.388  50.300  1.00  0.88           N  
ATOM   4156  CA  SER A 544      17.598  49.426  49.205  1.00  0.88           C  
ATOM   4157  C   SER A 544      18.868  49.196  48.400  1.00  0.88           C  
ATOM   4158  O   SER A 544      19.224  48.053  48.128  1.00  0.88           O  
ATOM   4159  CB  SER A 544      16.388  49.694  48.259  1.00  0.88           C  
ATOM   4160  OG  SER A 544      16.519  50.868  47.453  1.00  0.88           O  
ATOM   4161  N   VAL A 545      19.622  50.261  48.061  1.00  0.90           N  
ATOM   4162  CA  VAL A 545      20.928  50.160  47.409  1.00  0.90           C  
ATOM   4163  C   VAL A 545      21.979  49.495  48.288  1.00  0.90           C  
ATOM   4164  O   VAL A 545      22.749  48.637  47.861  1.00  0.90           O  
ATOM   4165  CB  VAL A 545      21.406  51.526  46.936  1.00  0.90           C  
ATOM   4166  CG1 VAL A 545      22.764  51.417  46.211  1.00  0.90           C  
ATOM   4167  CG2 VAL A 545      20.345  52.065  45.958  1.00  0.90           C  
ATOM   4168  N   ILE A 546      22.011  49.832  49.592  1.00  0.90           N  
ATOM   4169  CA  ILE A 546      22.888  49.183  50.560  1.00  0.90           C  
ATOM   4170  C   ILE A 546      22.580  47.697  50.700  1.00  0.90           C  
ATOM   4171  O   ILE A 546      23.479  46.855  50.747  1.00  0.90           O  
ATOM   4172  CB  ILE A 546      22.820  49.893  51.907  1.00  0.90           C  
ATOM   4173  CG1 ILE A 546      23.289  51.357  51.725  1.00  0.90           C  
ATOM   4174  CG2 ILE A 546      23.679  49.154  52.958  1.00  0.90           C  
ATOM   4175  CD1 ILE A 546      23.179  52.210  52.990  1.00  0.90           C  
ATOM   4176  N   LYS A 547      21.279  47.339  50.717  1.00  0.83           N  
ATOM   4177  CA  LYS A 547      20.816  45.968  50.669  1.00  0.83           C  
ATOM   4178  C   LYS A 547      21.252  45.245  49.402  1.00  0.83           C  
ATOM   4179  O   LYS A 547      21.776  44.139  49.489  1.00  0.83           O  
ATOM   4180  CB  LYS A 547      19.272  45.915  50.799  1.00  0.83           C  
ATOM   4181  CG  LYS A 547      18.687  44.496  50.896  1.00  0.83           C  
ATOM   4182  CD  LYS A 547      17.149  44.498  50.827  1.00  0.83           C  
ATOM   4183  CE  LYS A 547      16.515  43.105  50.886  1.00  0.83           C  
ATOM   4184  NZ  LYS A 547      16.838  42.478  52.185  1.00  0.83           N  
ATOM   4185  N   GLU A 548      21.120  45.861  48.206  1.00  0.82           N  
ATOM   4186  CA  GLU A 548      21.585  45.311  46.938  1.00  0.82           C  
ATOM   4187  C   GLU A 548      23.075  45.019  46.961  1.00  0.82           C  
ATOM   4188  O   GLU A 548      23.515  43.914  46.658  1.00  0.82           O  
ATOM   4189  CB  GLU A 548      21.308  46.319  45.790  1.00  0.82           C  
ATOM   4190  CG  GLU A 548      21.789  45.891  44.374  1.00  0.82           C  
ATOM   4191  CD  GLU A 548      21.833  47.062  43.386  1.00  0.82           C  
ATOM   4192  OE1 GLU A 548      21.148  48.090  43.624  1.00  0.82           O  
ATOM   4193  OE2 GLU A 548      22.600  46.939  42.396  1.00  0.82           O  
ATOM   4194  N   TRP A 549      23.891  45.982  47.419  1.00  0.81           N  
ATOM   4195  CA  TRP A 549      25.333  45.838  47.507  1.00  0.81           C  
ATOM   4196  C   TRP A 549      25.804  44.744  48.454  1.00  0.81           C  
ATOM   4197  O   TRP A 549      26.746  44.012  48.151  1.00  0.81           O  
ATOM   4198  CB  TRP A 549      25.971  47.197  47.871  1.00  0.81           C  
ATOM   4199  CG  TRP A 549      25.922  48.215  46.752  1.00  0.81           C  
ATOM   4200  CD1 TRP A 549      25.277  48.181  45.543  1.00  0.81           C  
ATOM   4201  CD2 TRP A 549      26.617  49.484  46.788  1.00  0.81           C  
ATOM   4202  NE1 TRP A 549      25.536  49.320  44.814  1.00  0.81           N  
ATOM   4203  CE2 TRP A 549      26.353  50.125  45.578  1.00  0.81           C  
ATOM   4204  CE3 TRP A 549      27.412  50.064  47.779  1.00  0.81           C  
ATOM   4205  CZ2 TRP A 549      26.872  51.387  45.307  1.00  0.81           C  
ATOM   4206  CZ3 TRP A 549      27.952  51.334  47.501  1.00  0.81           C  
ATOM   4207  CH2 TRP A 549      27.687  51.973  46.285  1.00  0.81           C  
ATOM   4208  N   GLY A 550      25.152  44.593  49.624  1.00  0.78           N  
ATOM   4209  CA  GLY A 550      25.461  43.522  50.568  1.00  0.78           C  
ATOM   4210  C   GLY A 550      24.805  42.184  50.290  1.00  0.78           C  
ATOM   4211  O   GLY A 550      25.157  41.193  50.919  1.00  0.78           O  
ATOM   4212  N   THR A 551      23.831  42.108  49.356  1.00  0.66           N  
ATOM   4213  CA  THR A 551      23.126  40.847  49.041  1.00  0.66           C  
ATOM   4214  C   THR A 551      23.500  40.297  47.675  1.00  0.66           C  
ATOM   4215  O   THR A 551      23.469  39.091  47.440  1.00  0.66           O  
ATOM   4216  CB  THR A 551      21.600  40.986  49.036  1.00  0.66           C  
ATOM   4217  OG1 THR A 551      21.173  41.661  50.208  1.00  0.66           O  
ATOM   4218  CG2 THR A 551      20.907  39.614  49.022  1.00  0.66           C  
ATOM   4219  N   GLY A 552      23.861  41.179  46.722  1.00  0.64           N  
ATOM   4220  CA  GLY A 552      24.224  40.827  45.352  1.00  0.64           C  
ATOM   4221  C   GLY A 552      25.563  40.145  45.216  1.00  0.64           C  
ATOM   4222  O   GLY A 552      26.280  39.953  46.192  1.00  0.64           O  
ATOM   4223  N   ARG A 553      25.976  39.812  43.974  1.00  0.57           N  
ATOM   4224  CA  ARG A 553      27.176  39.028  43.690  1.00  0.57           C  
ATOM   4225  C   ARG A 553      28.485  39.507  44.298  1.00  0.57           C  
ATOM   4226  O   ARG A 553      29.325  38.702  44.700  1.00  0.57           O  
ATOM   4227  CB  ARG A 553      27.388  38.968  42.165  1.00  0.57           C  
ATOM   4228  CG  ARG A 553      28.437  37.958  41.674  1.00  0.57           C  
ATOM   4229  CD  ARG A 553      28.477  37.877  40.150  1.00  0.57           C  
ATOM   4230  NE  ARG A 553      29.550  36.884  39.820  1.00  0.57           N  
ATOM   4231  CZ  ARG A 553      30.003  36.664  38.580  1.00  0.57           C  
ATOM   4232  NH1 ARG A 553      29.384  37.174  37.520  1.00  0.57           N  
ATOM   4233  NH2 ARG A 553      31.094  35.925  38.396  1.00  0.57           N  
ATOM   4234  N   ASP A 554      28.700  40.834  44.377  1.00  0.67           N  
ATOM   4235  CA  ASP A 554      29.867  41.415  45.005  1.00  0.67           C  
ATOM   4236  C   ASP A 554      29.984  41.084  46.498  1.00  0.67           C  
ATOM   4237  O   ASP A 554      31.076  40.849  47.026  1.00  0.67           O  
ATOM   4238  CB  ASP A 554      29.853  42.962  44.891  1.00  0.67           C  
ATOM   4239  CG  ASP A 554      29.678  43.475  43.474  1.00  0.67           C  
ATOM   4240  OD1 ASP A 554      30.345  42.958  42.551  1.00  0.67           O  
ATOM   4241  OD2 ASP A 554      28.900  44.457  43.312  1.00  0.67           O  
ATOM   4242  N   THR A 555      28.843  41.093  47.218  1.00  0.69           N  
ATOM   4243  CA  THR A 555      28.738  40.995  48.673  1.00  0.69           C  
ATOM   4244  C   THR A 555      29.598  42.008  49.408  1.00  0.69           C  
ATOM   4245  O   THR A 555      30.578  41.667  50.077  1.00  0.69           O  
ATOM   4246  CB  THR A 555      28.929  39.600  49.251  1.00  0.69           C  
ATOM   4247  OG1 THR A 555      28.222  38.644  48.480  1.00  0.69           O  
ATOM   4248  CG2 THR A 555      28.338  39.522  50.665  1.00  0.69           C  
ATOM   4249  N   LEU A 556      29.296  43.308  49.217  1.00  0.78           N  
ATOM   4250  CA  LEU A 556      30.046  44.404  49.799  1.00  0.78           C  
ATOM   4251  C   LEU A 556      29.844  44.570  51.289  1.00  0.78           C  
ATOM   4252  O   LEU A 556      28.755  44.408  51.835  1.00  0.78           O  
ATOM   4253  CB  LEU A 556      29.740  45.772  49.133  1.00  0.78           C  
ATOM   4254  CG  LEU A 556      29.949  45.797  47.609  1.00  0.78           C  
ATOM   4255  CD1 LEU A 556      29.851  47.207  47.030  1.00  0.78           C  
ATOM   4256  CD2 LEU A 556      31.329  45.286  47.219  1.00  0.78           C  
ATOM   4257  N   ARG A 557      30.914  44.977  51.989  1.00  0.75           N  
ATOM   4258  CA  ARG A 557      30.813  45.424  53.353  1.00  0.75           C  
ATOM   4259  C   ARG A 557      30.604  46.922  53.293  1.00  0.75           C  
ATOM   4260  O   ARG A 557      31.477  47.672  52.861  1.00  0.75           O  
ATOM   4261  CB  ARG A 557      32.097  45.061  54.131  1.00  0.75           C  
ATOM   4262  CG  ARG A 557      32.082  45.457  55.620  1.00  0.75           C  
ATOM   4263  CD  ARG A 557      33.306  44.922  56.367  1.00  0.75           C  
ATOM   4264  NE  ARG A 557      33.175  45.348  57.797  1.00  0.75           N  
ATOM   4265  CZ  ARG A 557      33.998  44.946  58.775  1.00  0.75           C  
ATOM   4266  NH1 ARG A 557      34.996  44.099  58.539  1.00  0.75           N  
ATOM   4267  NH2 ARG A 557      33.832  45.403  60.014  1.00  0.75           N  
ATOM   4268  N   CYS A 558      29.405  47.387  53.674  1.00  0.90           N  
ATOM   4269  CA  CYS A 558      29.015  48.771  53.507  1.00  0.90           C  
ATOM   4270  C   CYS A 558      29.131  49.559  54.801  1.00  0.90           C  
ATOM   4271  O   CYS A 558      28.797  49.069  55.880  1.00  0.90           O  
ATOM   4272  CB  CYS A 558      27.561  48.872  52.982  1.00  0.90           C  
ATOM   4273  SG  CYS A 558      27.355  48.139  51.324  1.00  0.90           S  
ATOM   4274  N   LEU A 559      29.608  50.816  54.710  1.00  0.91           N  
ATOM   4275  CA  LEU A 559      29.670  51.755  55.815  1.00  0.91           C  
ATOM   4276  C   LEU A 559      28.949  53.033  55.436  1.00  0.91           C  
ATOM   4277  O   LEU A 559      29.199  53.626  54.386  1.00  0.91           O  
ATOM   4278  CB  LEU A 559      31.123  52.144  56.189  1.00  0.91           C  
ATOM   4279  CG  LEU A 559      31.958  51.011  56.814  1.00  0.91           C  
ATOM   4280  CD1 LEU A 559      33.430  51.436  56.914  1.00  0.91           C  
ATOM   4281  CD2 LEU A 559      31.420  50.615  58.196  1.00  0.91           C  
ATOM   4282  N   ALA A 560      28.038  53.501  56.311  1.00  0.96           N  
ATOM   4283  CA  ALA A 560      27.367  54.771  56.147  1.00  0.96           C  
ATOM   4284  C   ALA A 560      28.239  55.879  56.702  1.00  0.96           C  
ATOM   4285  O   ALA A 560      28.922  55.703  57.712  1.00  0.96           O  
ATOM   4286  CB  ALA A 560      26.015  54.777  56.885  1.00  0.96           C  
ATOM   4287  N   LEU A 561      28.229  57.045  56.035  1.00  0.95           N  
ATOM   4288  CA  LEU A 561      29.011  58.197  56.412  1.00  0.95           C  
ATOM   4289  C   LEU A 561      28.061  59.362  56.634  1.00  0.95           C  
ATOM   4290  O   LEU A 561      27.217  59.684  55.792  1.00  0.95           O  
ATOM   4291  CB  LEU A 561      30.033  58.545  55.302  1.00  0.95           C  
ATOM   4292  CG  LEU A 561      30.999  57.394  54.942  1.00  0.95           C  
ATOM   4293  CD1 LEU A 561      31.850  57.777  53.730  1.00  0.95           C  
ATOM   4294  CD2 LEU A 561      31.911  56.999  56.110  1.00  0.95           C  
ATOM   4295  N   ALA A 562      28.159  60.015  57.805  1.00  0.98           N  
ATOM   4296  CA  ALA A 562      27.235  61.049  58.196  1.00  0.98           C  
ATOM   4297  C   ALA A 562      27.961  62.114  58.995  1.00  0.98           C  
ATOM   4298  O   ALA A 562      29.013  61.871  59.581  1.00  0.98           O  
ATOM   4299  CB  ALA A 562      26.089  60.448  59.036  1.00  0.98           C  
ATOM   4300  N   THR A 563      27.404  63.333  59.028  1.00  0.94           N  
ATOM   4301  CA  THR A 563      28.023  64.474  59.690  1.00  0.94           C  
ATOM   4302  C   THR A 563      27.013  65.123  60.581  1.00  0.94           C  
ATOM   4303  O   THR A 563      25.886  65.393  60.177  1.00  0.94           O  
ATOM   4304  CB  THR A 563      28.517  65.522  58.718  1.00  0.94           C  
ATOM   4305  OG1 THR A 563      29.516  64.921  57.920  1.00  0.94           O  
ATOM   4306  CG2 THR A 563      29.170  66.741  59.397  1.00  0.94           C  
ATOM   4307  N   ARG A 564      27.375  65.418  61.841  1.00  0.86           N  
ATOM   4308  CA  ARG A 564      26.537  66.235  62.695  1.00  0.86           C  
ATOM   4309  C   ARG A 564      26.885  67.688  62.440  1.00  0.86           C  
ATOM   4310  O   ARG A 564      27.969  68.155  62.794  1.00  0.86           O  
ATOM   4311  CB  ARG A 564      26.729  65.906  64.197  1.00  0.86           C  
ATOM   4312  CG  ARG A 564      25.657  66.518  65.121  1.00  0.86           C  
ATOM   4313  CD  ARG A 564      25.618  65.895  66.524  1.00  0.86           C  
ATOM   4314  NE  ARG A 564      24.652  66.719  67.324  1.00  0.86           N  
ATOM   4315  CZ  ARG A 564      23.887  66.217  68.303  1.00  0.86           C  
ATOM   4316  NH1 ARG A 564      24.168  65.062  68.895  1.00  0.86           N  
ATOM   4317  NH2 ARG A 564      22.799  66.876  68.689  1.00  0.86           N  
ATOM   4318  N   ASP A 565      25.978  68.439  61.779  1.00  0.91           N  
ATOM   4319  CA  ASP A 565      26.208  69.827  61.423  1.00  0.91           C  
ATOM   4320  C   ASP A 565      26.387  70.768  62.604  1.00  0.91           C  
ATOM   4321  O   ASP A 565      27.227  71.666  62.557  1.00  0.91           O  
ATOM   4322  CB  ASP A 565      25.063  70.401  60.569  1.00  0.91           C  
ATOM   4323  CG  ASP A 565      25.004  69.700  59.240  1.00  0.91           C  
ATOM   4324  OD1 ASP A 565      26.059  69.582  58.570  1.00  0.91           O  
ATOM   4325  OD2 ASP A 565      23.880  69.315  58.835  1.00  0.91           O  
ATOM   4326  N   ASN A 566      25.584  70.572  63.663  1.00  0.89           N  
ATOM   4327  CA  ASN A 566      25.685  71.301  64.908  1.00  0.89           C  
ATOM   4328  C   ASN A 566      25.958  70.270  65.992  1.00  0.89           C  
ATOM   4329  O   ASN A 566      25.024  69.589  66.433  1.00  0.89           O  
ATOM   4330  CB  ASN A 566      24.358  72.040  65.218  1.00  0.89           C  
ATOM   4331  CG  ASN A 566      24.149  73.073  64.122  1.00  0.89           C  
ATOM   4332  OD1 ASN A 566      24.930  74.015  63.989  1.00  0.89           O  
ATOM   4333  ND2 ASN A 566      23.099  72.905  63.286  1.00  0.89           N  
ATOM   4334  N   PRO A 567      27.192  70.088  66.445  1.00  0.91           N  
ATOM   4335  CA  PRO A 567      27.477  69.166  67.529  1.00  0.91           C  
ATOM   4336  C   PRO A 567      27.349  69.857  68.871  1.00  0.91           C  
ATOM   4337  O   PRO A 567      27.356  71.086  68.958  1.00  0.91           O  
ATOM   4338  CB  PRO A 567      28.914  68.718  67.236  1.00  0.91           C  
ATOM   4339  CG  PRO A 567      29.557  69.937  66.583  1.00  0.91           C  
ATOM   4340  CD  PRO A 567      28.414  70.484  65.727  1.00  0.91           C  
ATOM   4341  N   LEU A 568      27.182  69.053  69.936  1.00  0.83           N  
ATOM   4342  CA  LEU A 568      27.177  69.481  71.323  1.00  0.83           C  
ATOM   4343  C   LEU A 568      28.480  70.139  71.756  1.00  0.83           C  
ATOM   4344  O   LEU A 568      29.518  70.027  71.097  1.00  0.83           O  
ATOM   4345  CB  LEU A 568      26.801  68.312  72.261  1.00  0.83           C  
ATOM   4346  CG  LEU A 568      25.434  67.671  71.936  1.00  0.83           C  
ATOM   4347  CD1 LEU A 568      25.270  66.394  72.761  1.00  0.83           C  
ATOM   4348  CD2 LEU A 568      24.257  68.627  72.188  1.00  0.83           C  
ATOM   4349  N   LYS A 569      28.451  70.915  72.857  1.00  0.75           N  
ATOM   4350  CA  LYS A 569      29.660  71.514  73.389  1.00  0.75           C  
ATOM   4351  C   LYS A 569      30.571  70.454  73.995  1.00  0.75           C  
ATOM   4352  O   LYS A 569      30.110  69.443  74.516  1.00  0.75           O  
ATOM   4353  CB  LYS A 569      29.348  72.633  74.407  1.00  0.75           C  
ATOM   4354  CG  LYS A 569      28.199  73.577  74.007  1.00  0.75           C  
ATOM   4355  CD  LYS A 569      28.406  74.333  72.692  1.00  0.75           C  
ATOM   4356  CE  LYS A 569      27.167  75.149  72.334  1.00  0.75           C  
ATOM   4357  NZ  LYS A 569      27.381  75.805  71.030  1.00  0.75           N  
ATOM   4358  N   VAL A 570      31.903  70.637  73.936  1.00  0.77           N  
ATOM   4359  CA  VAL A 570      32.877  69.657  74.409  1.00  0.77           C  
ATOM   4360  C   VAL A 570      32.770  69.483  75.913  1.00  0.77           C  
ATOM   4361  O   VAL A 570      32.851  68.388  76.466  1.00  0.77           O  
ATOM   4362  CB  VAL A 570      34.286  70.050  73.979  1.00  0.77           C  
ATOM   4363  CG1 VAL A 570      35.346  69.086  74.555  1.00  0.77           C  
ATOM   4364  CG2 VAL A 570      34.321  70.042  72.437  1.00  0.77           C  
ATOM   4365  N   GLU A 571      32.484  70.601  76.588  1.00  0.74           N  
ATOM   4366  CA  GLU A 571      32.276  70.768  77.999  1.00  0.74           C  
ATOM   4367  C   GLU A 571      31.021  70.058  78.518  1.00  0.74           C  
ATOM   4368  O   GLU A 571      30.878  69.808  79.713  1.00  0.74           O  
ATOM   4369  CB  GLU A 571      32.169  72.295  78.269  1.00  0.74           C  
ATOM   4370  CG  GLU A 571      33.363  73.156  77.745  1.00  0.74           C  
ATOM   4371  CD  GLU A 571      33.406  73.473  76.241  1.00  0.74           C  
ATOM   4372  OE1 GLU A 571      32.478  73.071  75.492  1.00  0.74           O  
ATOM   4373  OE2 GLU A 571      34.410  74.097  75.821  1.00  0.74           O  
ATOM   4374  N   GLU A 572      30.095  69.691  77.607  1.00  0.76           N  
ATOM   4375  CA  GLU A 572      28.844  69.009  77.884  1.00  0.76           C  
ATOM   4376  C   GLU A 572      28.923  67.526  77.502  1.00  0.76           C  
ATOM   4377  O   GLU A 572      27.940  66.790  77.594  1.00  0.76           O  
ATOM   4378  CB  GLU A 572      27.710  69.680  77.060  1.00  0.76           C  
ATOM   4379  CG  GLU A 572      27.421  71.162  77.430  1.00  0.76           C  
ATOM   4380  CD  GLU A 572      26.532  71.876  76.406  1.00  0.76           C  
ATOM   4381  OE1 GLU A 572      26.223  71.283  75.335  1.00  0.76           O  
ATOM   4382  OE2 GLU A 572      26.212  73.068  76.657  1.00  0.76           O  
ATOM   4383  N   MET A 573      30.106  67.022  77.082  1.00  0.79           N  
ATOM   4384  CA  MET A 573      30.262  65.658  76.603  1.00  0.79           C  
ATOM   4385  C   MET A 573      31.029  64.785  77.592  1.00  0.79           C  
ATOM   4386  O   MET A 573      32.169  65.041  77.969  1.00  0.79           O  
ATOM   4387  CB  MET A 573      30.957  65.605  75.212  1.00  0.79           C  
ATOM   4388  CG  MET A 573      30.065  66.138  74.068  1.00  0.79           C  
ATOM   4389  SD  MET A 573      30.914  66.387  72.474  1.00  0.79           S  
ATOM   4390  CE  MET A 573      31.132  64.631  72.078  1.00  0.79           C  
ATOM   4391  N   ASN A 574      30.397  63.672  78.027  1.00  0.78           N  
ATOM   4392  CA  ASN A 574      31.042  62.599  78.771  1.00  0.78           C  
ATOM   4393  C   ASN A 574      31.961  61.806  77.837  1.00  0.78           C  
ATOM   4394  O   ASN A 574      31.510  61.286  76.821  1.00  0.78           O  
ATOM   4395  CB  ASN A 574      29.964  61.671  79.424  1.00  0.78           C  
ATOM   4396  CG  ASN A 574      30.554  60.685  80.434  1.00  0.78           C  
ATOM   4397  OD1 ASN A 574      31.751  60.398  80.424  1.00  0.78           O  
ATOM   4398  ND2 ASN A 574      29.703  60.110  81.316  1.00  0.78           N  
ATOM   4399  N   LEU A 575      33.265  61.696  78.162  1.00  0.80           N  
ATOM   4400  CA  LEU A 575      34.233  61.006  77.330  1.00  0.80           C  
ATOM   4401  C   LEU A 575      34.695  59.670  77.911  1.00  0.80           C  
ATOM   4402  O   LEU A 575      35.483  58.967  77.285  1.00  0.80           O  
ATOM   4403  CB  LEU A 575      35.447  61.937  77.077  1.00  0.80           C  
ATOM   4404  CG  LEU A 575      35.087  63.266  76.369  1.00  0.80           C  
ATOM   4405  CD1 LEU A 575      36.332  64.149  76.199  1.00  0.80           C  
ATOM   4406  CD2 LEU A 575      34.415  63.050  75.003  1.00  0.80           C  
ATOM   4407  N   GLU A 576      34.188  59.259  79.094  1.00  0.72           N  
ATOM   4408  CA  GLU A 576      34.646  58.050  79.775  1.00  0.72           C  
ATOM   4409  C   GLU A 576      33.566  56.980  79.812  1.00  0.72           C  
ATOM   4410  O   GLU A 576      33.763  55.871  80.305  1.00  0.72           O  
ATOM   4411  CB  GLU A 576      35.102  58.388  81.214  1.00  0.72           C  
ATOM   4412  CG  GLU A 576      36.353  59.303  81.241  1.00  0.72           C  
ATOM   4413  CD  GLU A 576      36.857  59.614  82.650  1.00  0.72           C  
ATOM   4414  OE1 GLU A 576      36.230  59.156  83.639  1.00  0.72           O  
ATOM   4415  OE2 GLU A 576      37.889  60.330  82.733  1.00  0.72           O  
ATOM   4416  N   ASP A 577      32.400  57.280  79.220  1.00  0.76           N  
ATOM   4417  CA  ASP A 577      31.290  56.365  79.104  1.00  0.76           C  
ATOM   4418  C   ASP A 577      30.967  56.206  77.617  1.00  0.76           C  
ATOM   4419  O   ASP A 577      30.621  57.164  76.923  1.00  0.76           O  
ATOM   4420  CB  ASP A 577      30.126  56.924  79.962  1.00  0.76           C  
ATOM   4421  CG  ASP A 577      28.885  56.053  79.999  1.00  0.76           C  
ATOM   4422  OD1 ASP A 577      28.841  55.012  79.292  1.00  0.76           O  
ATOM   4423  OD2 ASP A 577      27.924  56.463  80.703  1.00  0.76           O  
ATOM   4424  N   SER A 578      31.090  54.968  77.087  1.00  0.79           N  
ATOM   4425  CA  SER A 578      30.838  54.646  75.690  1.00  0.79           C  
ATOM   4426  C   SER A 578      29.360  54.594  75.352  1.00  0.79           C  
ATOM   4427  O   SER A 578      28.985  54.763  74.188  1.00  0.79           O  
ATOM   4428  CB  SER A 578      31.496  53.308  75.242  1.00  0.79           C  
ATOM   4429  OG  SER A 578      31.182  52.241  76.139  1.00  0.79           O  
ATOM   4430  N   THR A 579      28.480  54.427  76.372  1.00  0.78           N  
ATOM   4431  CA  THR A 579      27.026  54.329  76.208  1.00  0.78           C  
ATOM   4432  C   THR A 579      26.419  55.657  75.845  1.00  0.78           C  
ATOM   4433  O   THR A 579      25.413  55.750  75.146  1.00  0.78           O  
ATOM   4434  CB  THR A 579      26.256  53.716  77.392  1.00  0.78           C  
ATOM   4435  OG1 THR A 579      26.142  54.507  78.571  1.00  0.78           O  
ATOM   4436  CG2 THR A 579      26.911  52.391  77.785  1.00  0.78           C  
ATOM   4437  N   LYS A 580      27.102  56.740  76.246  1.00  0.80           N  
ATOM   4438  CA  LYS A 580      26.692  58.103  75.985  1.00  0.80           C  
ATOM   4439  C   LYS A 580      27.072  58.581  74.603  1.00  0.80           C  
ATOM   4440  O   LYS A 580      26.622  59.622  74.130  1.00  0.80           O  
ATOM   4441  CB  LYS A 580      27.343  59.067  77.005  1.00  0.80           C  
ATOM   4442  CG  LYS A 580      27.013  58.733  78.464  1.00  0.80           C  
ATOM   4443  CD  LYS A 580      25.514  58.792  78.784  1.00  0.80           C  
ATOM   4444  CE  LYS A 580      25.210  58.374  80.219  1.00  0.80           C  
ATOM   4445  NZ  LYS A 580      23.744  58.340  80.370  1.00  0.80           N  
ATOM   4446  N   PHE A 581      27.916  57.827  73.880  1.00  0.85           N  
ATOM   4447  CA  PHE A 581      28.383  58.256  72.579  1.00  0.85           C  
ATOM   4448  C   PHE A 581      27.304  58.136  71.507  1.00  0.85           C  
ATOM   4449  O   PHE A 581      27.353  58.813  70.483  1.00  0.85           O  
ATOM   4450  CB  PHE A 581      29.619  57.429  72.145  1.00  0.85           C  
ATOM   4451  CG  PHE A 581      30.860  57.608  72.989  1.00  0.85           C  
ATOM   4452  CD1 PHE A 581      31.061  58.678  73.881  1.00  0.85           C  
ATOM   4453  CD2 PHE A 581      31.893  56.665  72.841  1.00  0.85           C  
ATOM   4454  CE1 PHE A 581      32.255  58.787  74.606  1.00  0.85           C  
ATOM   4455  CE2 PHE A 581      33.095  56.783  73.548  1.00  0.85           C  
ATOM   4456  CZ  PHE A 581      33.276  57.848  74.435  1.00  0.85           C  
ATOM   4457  N   GLY A 582      26.258  57.307  71.733  1.00  0.90           N  
ATOM   4458  CA  GLY A 582      25.142  57.192  70.794  1.00  0.90           C  
ATOM   4459  C   GLY A 582      24.262  58.417  70.739  1.00  0.90           C  
ATOM   4460  O   GLY A 582      23.820  58.813  69.662  1.00  0.90           O  
ATOM   4461  N   ASP A 583      24.049  59.064  71.902  1.00  0.86           N  
ATOM   4462  CA  ASP A 583      23.353  60.325  72.105  1.00  0.86           C  
ATOM   4463  C   ASP A 583      24.044  61.489  71.398  1.00  0.86           C  
ATOM   4464  O   ASP A 583      23.420  62.393  70.834  1.00  0.86           O  
ATOM   4465  CB  ASP A 583      23.267  60.639  73.625  1.00  0.86           C  
ATOM   4466  CG  ASP A 583      22.498  59.579  74.407  1.00  0.86           C  
ATOM   4467  OD1 ASP A 583      21.689  58.849  73.784  1.00  0.86           O  
ATOM   4468  OD2 ASP A 583      22.726  59.500  75.644  1.00  0.86           O  
ATOM   4469  N   TYR A 584      25.390  61.488  71.396  1.00  0.87           N  
ATOM   4470  CA  TYR A 584      26.198  62.499  70.734  1.00  0.87           C  
ATOM   4471  C   TYR A 584      26.177  62.360  69.220  1.00  0.87           C  
ATOM   4472  O   TYR A 584      26.294  63.345  68.490  1.00  0.87           O  
ATOM   4473  CB  TYR A 584      27.650  62.498  71.273  1.00  0.87           C  
ATOM   4474  CG  TYR A 584      27.694  62.629  72.778  1.00  0.87           C  
ATOM   4475  CD1 TYR A 584      26.683  63.244  73.550  1.00  0.87           C  
ATOM   4476  CD2 TYR A 584      28.799  62.081  73.444  1.00  0.87           C  
ATOM   4477  CE1 TYR A 584      26.767  63.280  74.948  1.00  0.87           C  
ATOM   4478  CE2 TYR A 584      28.860  62.074  74.841  1.00  0.87           C  
ATOM   4479  CZ  TYR A 584      27.843  62.669  75.588  1.00  0.87           C  
ATOM   4480  OH  TYR A 584      27.877  62.563  76.986  1.00  0.87           O  
ATOM   4481  N   GLU A 585      25.929  61.145  68.711  1.00  0.88           N  
ATOM   4482  CA  GLU A 585      25.766  60.867  67.300  1.00  0.88           C  
ATOM   4483  C   GLU A 585      24.297  60.835  66.859  1.00  0.88           C  
ATOM   4484  O   GLU A 585      23.908  60.010  66.033  1.00  0.88           O  
ATOM   4485  CB  GLU A 585      26.468  59.542  66.936  1.00  0.88           C  
ATOM   4486  CG  GLU A 585      27.995  59.563  67.181  1.00  0.88           C  
ATOM   4487  CD  GLU A 585      28.648  58.255  66.790  1.00  0.88           C  
ATOM   4488  OE1 GLU A 585      27.983  57.365  66.193  1.00  0.88           O  
ATOM   4489  OE2 GLU A 585      29.847  58.083  67.134  1.00  0.88           O  
ATOM   4490  N   THR A 586      23.446  61.738  67.393  1.00  0.90           N  
ATOM   4491  CA  THR A 586      22.069  61.980  66.949  1.00  0.90           C  
ATOM   4492  C   THR A 586      21.972  63.286  66.189  1.00  0.90           C  
ATOM   4493  O   THR A 586      22.881  64.110  66.240  1.00  0.90           O  
ATOM   4494  CB  THR A 586      21.028  62.016  68.065  1.00  0.90           C  
ATOM   4495  OG1 THR A 586      21.309  63.001  69.053  1.00  0.90           O  
ATOM   4496  CG2 THR A 586      21.039  60.658  68.768  1.00  0.90           C  
ATOM   4497  N   ASP A 587      20.869  63.480  65.430  1.00  0.93           N  
ATOM   4498  CA  ASP A 587      20.610  64.641  64.592  1.00  0.93           C  
ATOM   4499  C   ASP A 587      21.677  64.804  63.511  1.00  0.93           C  
ATOM   4500  O   ASP A 587      22.255  65.865  63.265  1.00  0.93           O  
ATOM   4501  CB  ASP A 587      20.284  65.916  65.421  1.00  0.93           C  
ATOM   4502  CG  ASP A 587      19.459  66.896  64.603  1.00  0.93           C  
ATOM   4503  OD1 ASP A 587      18.393  66.458  64.094  1.00  0.93           O  
ATOM   4504  OD2 ASP A 587      19.861  68.081  64.475  1.00  0.93           O  
ATOM   4505  N   LEU A 588      21.989  63.678  62.845  1.00  0.94           N  
ATOM   4506  CA  LEU A 588      23.025  63.636  61.846  1.00  0.94           C  
ATOM   4507  C   LEU A 588      22.481  63.989  60.475  1.00  0.94           C  
ATOM   4508  O   LEU A 588      21.285  63.914  60.190  1.00  0.94           O  
ATOM   4509  CB  LEU A 588      23.709  62.247  61.784  1.00  0.94           C  
ATOM   4510  CG  LEU A 588      24.261  61.707  63.117  1.00  0.94           C  
ATOM   4511  CD1 LEU A 588      24.916  60.340  62.874  1.00  0.94           C  
ATOM   4512  CD2 LEU A 588      25.242  62.673  63.788  1.00  0.94           C  
ATOM   4513  N   THR A 589      23.387  64.369  59.570  1.00  0.94           N  
ATOM   4514  CA  THR A 589      23.083  64.606  58.177  1.00  0.94           C  
ATOM   4515  C   THR A 589      23.763  63.512  57.395  1.00  0.94           C  
ATOM   4516  O   THR A 589      24.981  63.353  57.460  1.00  0.94           O  
ATOM   4517  CB  THR A 589      23.562  65.965  57.694  1.00  0.94           C  
ATOM   4518  OG1 THR A 589      22.881  66.971  58.430  1.00  0.94           O  
ATOM   4519  CG2 THR A 589      23.191  66.171  56.221  1.00  0.94           C  
ATOM   4520  N   PHE A 590      22.991  62.686  56.655  1.00  0.93           N  
ATOM   4521  CA  PHE A 590      23.523  61.666  55.761  1.00  0.93           C  
ATOM   4522  C   PHE A 590      24.315  62.286  54.610  1.00  0.93           C  
ATOM   4523  O   PHE A 590      23.814  63.162  53.906  1.00  0.93           O  
ATOM   4524  CB  PHE A 590      22.366  60.769  55.220  1.00  0.93           C  
ATOM   4525  CG  PHE A 590      22.839  59.676  54.287  1.00  0.93           C  
ATOM   4526  CD1 PHE A 590      23.314  58.450  54.781  1.00  0.93           C  
ATOM   4527  CD2 PHE A 590      22.844  59.894  52.897  1.00  0.93           C  
ATOM   4528  CE1 PHE A 590      23.778  57.458  53.904  1.00  0.93           C  
ATOM   4529  CE2 PHE A 590      23.314  58.909  52.019  1.00  0.93           C  
ATOM   4530  CZ  PHE A 590      23.771  57.686  52.522  1.00  0.93           C  
ATOM   4531  N   VAL A 591      25.565  61.823  54.399  1.00  0.94           N  
ATOM   4532  CA  VAL A 591      26.424  62.290  53.321  1.00  0.94           C  
ATOM   4533  C   VAL A 591      26.501  61.242  52.227  1.00  0.94           C  
ATOM   4534  O   VAL A 591      26.237  61.510  51.055  1.00  0.94           O  
ATOM   4535  CB  VAL A 591      27.825  62.618  53.837  1.00  0.94           C  
ATOM   4536  CG1 VAL A 591      28.738  63.129  52.701  1.00  0.94           C  
ATOM   4537  CG2 VAL A 591      27.696  63.690  54.939  1.00  0.94           C  
ATOM   4538  N   GLY A 592      26.849  59.990  52.580  1.00  0.96           N  
ATOM   4539  CA  GLY A 592      26.989  58.956  51.573  1.00  0.96           C  
ATOM   4540  C   GLY A 592      27.244  57.612  52.180  1.00  0.96           C  
ATOM   4541  O   GLY A 592      27.141  57.407  53.388  1.00  0.96           O  
ATOM   4542  N   CYS A 593      27.602  56.644  51.328  1.00  0.94           N  
ATOM   4543  CA  CYS A 593      27.886  55.290  51.745  1.00  0.94           C  
ATOM   4544  C   CYS A 593      29.014  54.761  50.887  1.00  0.94           C  
ATOM   4545  O   CYS A 593      29.083  55.038  49.691  1.00  0.94           O  
ATOM   4546  CB  CYS A 593      26.627  54.391  51.589  1.00  0.94           C  
ATOM   4547  SG  CYS A 593      26.785  52.693  52.242  1.00  0.94           S  
ATOM   4548  N   VAL A 594      29.934  53.996  51.499  1.00  0.93           N  
ATOM   4549  CA  VAL A 594      31.056  53.357  50.837  1.00  0.93           C  
ATOM   4550  C   VAL A 594      30.889  51.857  50.977  1.00  0.93           C  
ATOM   4551  O   VAL A 594      30.468  51.354  52.017  1.00  0.93           O  
ATOM   4552  CB  VAL A 594      32.426  53.783  51.379  1.00  0.93           C  
ATOM   4553  CG1 VAL A 594      32.697  55.249  50.990  1.00  0.93           C  
ATOM   4554  CG2 VAL A 594      32.528  53.593  52.904  1.00  0.93           C  
ATOM   4555  N   GLY A 595      31.185  51.102  49.901  1.00  0.94           N  
ATOM   4556  CA  GLY A 595      31.145  49.647  49.881  1.00  0.94           C  
ATOM   4557  C   GLY A 595      32.515  49.105  49.585  1.00  0.94           C  
ATOM   4558  O   GLY A 595      33.144  49.478  48.595  1.00  0.94           O  
ATOM   4559  N   MET A 596      33.015  48.193  50.437  1.00  0.85           N  
ATOM   4560  CA  MET A 596      34.356  47.657  50.320  1.00  0.85           C  
ATOM   4561  C   MET A 596      34.366  46.141  50.355  1.00  0.85           C  
ATOM   4562  O   MET A 596      33.427  45.491  50.817  1.00  0.85           O  
ATOM   4563  CB  MET A 596      35.286  48.215  51.434  1.00  0.85           C  
ATOM   4564  CG  MET A 596      34.852  47.873  52.874  1.00  0.85           C  
ATOM   4565  SD  MET A 596      35.930  48.528  54.183  1.00  0.85           S  
ATOM   4566  CE  MET A 596      35.526  50.283  53.973  1.00  0.85           C  
ATOM   4567  N   LEU A 597      35.452  45.530  49.848  1.00  0.81           N  
ATOM   4568  CA  LEU A 597      35.591  44.094  49.801  1.00  0.81           C  
ATOM   4569  C   LEU A 597      37.068  43.711  49.762  1.00  0.81           C  
ATOM   4570  O   LEU A 597      37.941  44.566  49.626  1.00  0.81           O  
ATOM   4571  CB  LEU A 597      34.754  43.474  48.631  1.00  0.81           C  
ATOM   4572  CG  LEU A 597      35.043  43.966  47.187  1.00  0.81           C  
ATOM   4573  CD1 LEU A 597      36.389  43.502  46.661  1.00  0.81           C  
ATOM   4574  CD2 LEU A 597      34.052  43.384  46.170  1.00  0.81           C  
ATOM   4575  N   ASP A 598      37.367  42.400  49.900  1.00  0.78           N  
ATOM   4576  CA  ASP A 598      38.664  41.789  49.656  1.00  0.78           C  
ATOM   4577  C   ASP A 598      38.672  41.398  48.165  1.00  0.78           C  
ATOM   4578  O   ASP A 598      37.846  40.552  47.781  1.00  0.78           O  
ATOM   4579  CB  ASP A 598      38.793  40.573  50.625  1.00  0.78           C  
ATOM   4580  CG  ASP A 598      40.057  39.747  50.460  1.00  0.78           C  
ATOM   4581  OD1 ASP A 598      41.102  40.288  50.023  1.00  0.78           O  
ATOM   4582  OD2 ASP A 598      39.973  38.521  50.753  1.00  0.78           O  
ATOM   4583  N   PRO A 599      39.460  42.005  47.264  1.00  0.77           N  
ATOM   4584  CA  PRO A 599      39.153  41.906  45.840  1.00  0.77           C  
ATOM   4585  C   PRO A 599      39.905  40.758  45.221  1.00  0.77           C  
ATOM   4586  O   PRO A 599      41.001  40.467  45.701  1.00  0.77           O  
ATOM   4587  CB  PRO A 599      39.599  43.255  45.241  1.00  0.77           C  
ATOM   4588  CG  PRO A 599      40.662  43.771  46.204  1.00  0.77           C  
ATOM   4589  CD  PRO A 599      40.214  43.228  47.556  1.00  0.77           C  
ATOM   4590  N   PRO A 600      39.394  40.060  44.204  1.00  0.77           N  
ATOM   4591  CA  PRO A 600      40.216  39.164  43.405  1.00  0.77           C  
ATOM   4592  C   PRO A 600      41.493  39.803  42.867  1.00  0.77           C  
ATOM   4593  O   PRO A 600      41.550  41.010  42.620  1.00  0.77           O  
ATOM   4594  CB  PRO A 600      39.268  38.647  42.314  1.00  0.77           C  
ATOM   4595  CG  PRO A 600      38.257  39.777  42.125  1.00  0.77           C  
ATOM   4596  CD  PRO A 600      38.125  40.372  43.529  1.00  0.77           C  
ATOM   4597  N   ARG A 601      42.556  39.000  42.704  1.00  0.70           N  
ATOM   4598  CA  ARG A 601      43.795  39.443  42.102  1.00  0.70           C  
ATOM   4599  C   ARG A 601      43.635  39.723  40.614  1.00  0.70           C  
ATOM   4600  O   ARG A 601      42.635  39.385  39.980  1.00  0.70           O  
ATOM   4601  CB  ARG A 601      44.927  38.405  42.278  1.00  0.70           C  
ATOM   4602  CG  ARG A 601      45.203  37.972  43.724  1.00  0.70           C  
ATOM   4603  CD  ARG A 601      46.244  38.816  44.446  1.00  0.70           C  
ATOM   4604  NE  ARG A 601      47.480  38.007  44.546  1.00  0.70           N  
ATOM   4605  CZ  ARG A 601      48.669  38.237  43.982  1.00  0.70           C  
ATOM   4606  NH1 ARG A 601      48.816  38.916  42.853  1.00  0.70           N  
ATOM   4607  NH2 ARG A 601      49.708  37.676  44.578  1.00  0.70           N  
ATOM   4608  N   LYS A 602      44.656  40.365  40.006  1.00  0.62           N  
ATOM   4609  CA  LYS A 602      44.685  40.658  38.586  1.00  0.62           C  
ATOM   4610  C   LYS A 602      44.479  39.418  37.723  1.00  0.62           C  
ATOM   4611  O   LYS A 602      45.187  38.418  37.856  1.00  0.62           O  
ATOM   4612  CB  LYS A 602      46.006  41.356  38.171  1.00  0.62           C  
ATOM   4613  CG  LYS A 602      46.265  42.692  38.892  1.00  0.62           C  
ATOM   4614  CD  LYS A 602      47.537  43.388  38.365  1.00  0.62           C  
ATOM   4615  CE  LYS A 602      47.798  44.774  38.972  1.00  0.62           C  
ATOM   4616  NZ  LYS A 602      48.975  45.414  38.332  1.00  0.62           N  
ATOM   4617  N   GLU A 603      43.432  39.474  36.879  1.00  0.71           N  
ATOM   4618  CA  GLU A 603      43.022  38.445  35.945  1.00  0.71           C  
ATOM   4619  C   GLU A 603      42.383  37.208  36.575  1.00  0.71           C  
ATOM   4620  O   GLU A 603      42.026  36.278  35.857  1.00  0.71           O  
ATOM   4621  CB  GLU A 603      44.137  38.072  34.935  1.00  0.71           C  
ATOM   4622  CG  GLU A 603      44.612  39.273  34.079  1.00  0.71           C  
ATOM   4623  CD  GLU A 603      45.862  38.961  33.254  1.00  0.71           C  
ATOM   4624  OE1 GLU A 603      46.426  37.847  33.399  1.00  0.71           O  
ATOM   4625  OE2 GLU A 603      46.268  39.870  32.485  1.00  0.71           O  
ATOM   4626  N   VAL A 604      42.149  37.157  37.913  1.00  0.83           N  
ATOM   4627  CA  VAL A 604      41.657  35.941  38.575  1.00  0.83           C  
ATOM   4628  C   VAL A 604      40.298  35.497  38.099  1.00  0.83           C  
ATOM   4629  O   VAL A 604      40.107  34.332  37.764  1.00  0.83           O  
ATOM   4630  CB  VAL A 604      41.688  36.052  40.096  1.00  0.83           C  
ATOM   4631  CG1 VAL A 604      40.817  35.012  40.841  1.00  0.83           C  
ATOM   4632  CG2 VAL A 604      43.156  35.842  40.477  1.00  0.83           C  
ATOM   4633  N   THR A 605      39.342  36.437  37.971  1.00  0.81           N  
ATOM   4634  CA  THR A 605      37.992  36.163  37.481  1.00  0.81           C  
ATOM   4635  C   THR A 605      38.003  35.571  36.082  1.00  0.81           C  
ATOM   4636  O   THR A 605      37.371  34.553  35.813  1.00  0.81           O  
ATOM   4637  CB  THR A 605      37.124  37.420  37.505  1.00  0.81           C  
ATOM   4638  OG1 THR A 605      37.117  37.967  38.816  1.00  0.81           O  
ATOM   4639  CG2 THR A 605      35.662  37.132  37.141  1.00  0.81           C  
ATOM   4640  N   GLY A 606      38.829  36.135  35.169  1.00  0.85           N  
ATOM   4641  CA  GLY A 606      38.968  35.624  33.805  1.00  0.85           C  
ATOM   4642  C   GLY A 606      39.702  34.308  33.742  1.00  0.85           C  
ATOM   4643  O   GLY A 606      39.368  33.426  32.958  1.00  0.85           O  
ATOM   4644  N   SER A 607      40.712  34.119  34.610  1.00  0.84           N  
ATOM   4645  CA  SER A 607      41.421  32.857  34.798  1.00  0.84           C  
ATOM   4646  C   SER A 607      40.536  31.724  35.289  1.00  0.84           C  
ATOM   4647  O   SER A 607      40.652  30.591  34.831  1.00  0.84           O  
ATOM   4648  CB  SER A 607      42.618  32.966  35.773  1.00  0.84           C  
ATOM   4649  OG  SER A 607      43.655  33.768  35.217  1.00  0.84           O  
ATOM   4650  N   ILE A 608      39.599  31.990  36.224  1.00  0.86           N  
ATOM   4651  CA  ILE A 608      38.564  31.045  36.641  1.00  0.86           C  
ATOM   4652  C   ILE A 608      37.635  30.666  35.490  1.00  0.86           C  
ATOM   4653  O   ILE A 608      37.344  29.489  35.275  1.00  0.86           O  
ATOM   4654  CB  ILE A 608      37.774  31.584  37.838  1.00  0.86           C  
ATOM   4655  CG1 ILE A 608      38.694  31.668  39.081  1.00  0.86           C  
ATOM   4656  CG2 ILE A 608      36.524  30.719  38.137  1.00  0.86           C  
ATOM   4657  CD1 ILE A 608      38.082  32.446  40.249  1.00  0.86           C  
ATOM   4658  N   GLU A 609      37.185  31.642  34.677  1.00  0.82           N  
ATOM   4659  CA  GLU A 609      36.407  31.389  33.474  1.00  0.82           C  
ATOM   4660  C   GLU A 609      37.166  30.577  32.415  1.00  0.82           C  
ATOM   4661  O   GLU A 609      36.619  29.637  31.835  1.00  0.82           O  
ATOM   4662  CB  GLU A 609      35.796  32.709  32.945  1.00  0.82           C  
ATOM   4663  CG  GLU A 609      34.768  33.295  33.956  1.00  0.82           C  
ATOM   4664  CD  GLU A 609      34.129  34.628  33.557  1.00  0.82           C  
ATOM   4665  OE1 GLU A 609      34.508  35.196  32.504  1.00  0.82           O  
ATOM   4666  OE2 GLU A 609      33.245  35.084  34.337  1.00  0.82           O  
ATOM   4667  N   LEU A 610      38.477  30.848  32.206  1.00  0.82           N  
ATOM   4668  CA  LEU A 610      39.371  30.021  31.397  1.00  0.82           C  
ATOM   4669  C   LEU A 610      39.498  28.591  31.894  1.00  0.82           C  
ATOM   4670  O   LEU A 610      39.482  27.651  31.104  1.00  0.82           O  
ATOM   4671  CB  LEU A 610      40.811  30.595  31.318  1.00  0.82           C  
ATOM   4672  CG  LEU A 610      40.991  31.798  30.375  1.00  0.82           C  
ATOM   4673  CD1 LEU A 610      42.421  32.342  30.506  1.00  0.82           C  
ATOM   4674  CD2 LEU A 610      40.715  31.421  28.912  1.00  0.82           C  
ATOM   4675  N   CYS A 611      39.600  28.369  33.218  1.00  0.87           N  
ATOM   4676  CA  CYS A 611      39.586  27.030  33.788  1.00  0.87           C  
ATOM   4677  C   CYS A 611      38.294  26.269  33.509  1.00  0.87           C  
ATOM   4678  O   CYS A 611      38.331  25.108  33.117  1.00  0.87           O  
ATOM   4679  CB  CYS A 611      39.820  27.048  35.317  1.00  0.87           C  
ATOM   4680  SG  CYS A 611      41.508  27.521  35.784  1.00  0.87           S  
ATOM   4681  N   ARG A 612      37.116  26.918  33.641  1.00  0.78           N  
ATOM   4682  CA  ARG A 612      35.833  26.318  33.291  1.00  0.78           C  
ATOM   4683  C   ARG A 612      35.716  25.937  31.815  1.00  0.78           C  
ATOM   4684  O   ARG A 612      35.220  24.863  31.483  1.00  0.78           O  
ATOM   4685  CB  ARG A 612      34.650  27.251  33.668  1.00  0.78           C  
ATOM   4686  CG  ARG A 612      34.538  27.517  35.184  1.00  0.78           C  
ATOM   4687  CD  ARG A 612      33.442  28.514  35.590  1.00  0.78           C  
ATOM   4688  NE  ARG A 612      32.117  27.855  35.339  1.00  0.78           N  
ATOM   4689  CZ  ARG A 612      30.947  28.347  35.775  1.00  0.78           C  
ATOM   4690  NH1 ARG A 612      30.875  29.486  36.454  1.00  0.78           N  
ATOM   4691  NH2 ARG A 612      29.819  27.672  35.551  1.00  0.78           N  
ATOM   4692  N   ALA A 613      36.204  26.803  30.902  1.00  0.87           N  
ATOM   4693  CA  ALA A 613      36.317  26.536  29.478  1.00  0.87           C  
ATOM   4694  C   ALA A 613      37.253  25.374  29.138  1.00  0.87           C  
ATOM   4695  O   ALA A 613      36.993  24.578  28.239  1.00  0.87           O  
ATOM   4696  CB  ALA A 613      36.788  27.818  28.763  1.00  0.87           C  
ATOM   4697  N   ALA A 614      38.362  25.235  29.889  1.00  0.89           N  
ATOM   4698  CA  ALA A 614      39.393  24.251  29.649  1.00  0.89           C  
ATOM   4699  C   ALA A 614      39.160  22.942  30.391  1.00  0.89           C  
ATOM   4700  O   ALA A 614      40.027  22.066  30.411  1.00  0.89           O  
ATOM   4701  CB  ALA A 614      40.732  24.841  30.130  1.00  0.89           C  
ATOM   4702  N   GLY A 615      37.972  22.791  31.019  1.00  0.91           N  
ATOM   4703  CA  GLY A 615      37.548  21.617  31.777  1.00  0.91           C  
ATOM   4704  C   GLY A 615      38.319  21.369  33.044  1.00  0.91           C  
ATOM   4705  O   GLY A 615      38.427  20.237  33.503  1.00  0.91           O  
ATOM   4706  N   ILE A 616      38.875  22.433  33.641  1.00  0.87           N  
ATOM   4707  CA  ILE A 616      39.705  22.378  34.827  1.00  0.87           C  
ATOM   4708  C   ILE A 616      38.859  22.839  35.999  1.00  0.87           C  
ATOM   4709  O   ILE A 616      38.337  23.953  36.033  1.00  0.87           O  
ATOM   4710  CB  ILE A 616      40.960  23.253  34.703  1.00  0.87           C  
ATOM   4711  CG1 ILE A 616      41.811  22.808  33.489  1.00  0.87           C  
ATOM   4712  CG2 ILE A 616      41.786  23.205  36.010  1.00  0.87           C  
ATOM   4713  CD1 ILE A 616      43.044  23.682  33.222  1.00  0.87           C  
ATOM   4714  N   ARG A 617      38.672  21.979  37.016  1.00  0.82           N  
ATOM   4715  CA  ARG A 617      38.028  22.390  38.246  1.00  0.82           C  
ATOM   4716  C   ARG A 617      38.872  23.340  39.083  1.00  0.82           C  
ATOM   4717  O   ARG A 617      40.093  23.226  39.172  1.00  0.82           O  
ATOM   4718  CB  ARG A 617      37.557  21.197  39.107  1.00  0.82           C  
ATOM   4719  CG  ARG A 617      36.064  20.864  38.910  1.00  0.82           C  
ATOM   4720  CD  ARG A 617      35.441  20.190  40.134  1.00  0.82           C  
ATOM   4721  NE  ARG A 617      36.198  18.920  40.343  1.00  0.82           N  
ATOM   4722  CZ  ARG A 617      36.304  18.297  41.518  1.00  0.82           C  
ATOM   4723  NH1 ARG A 617      35.860  18.823  42.657  1.00  0.82           N  
ATOM   4724  NH2 ARG A 617      36.874  17.095  41.565  1.00  0.82           N  
ATOM   4725  N   VAL A 618      38.209  24.298  39.753  1.00  0.91           N  
ATOM   4726  CA  VAL A 618      38.855  25.226  40.657  1.00  0.91           C  
ATOM   4727  C   VAL A 618      38.223  25.019  42.012  1.00  0.91           C  
ATOM   4728  O   VAL A 618      37.003  25.057  42.161  1.00  0.91           O  
ATOM   4729  CB  VAL A 618      38.715  26.681  40.220  1.00  0.91           C  
ATOM   4730  CG1 VAL A 618      39.432  27.616  41.217  1.00  0.91           C  
ATOM   4731  CG2 VAL A 618      39.329  26.821  38.814  1.00  0.91           C  
ATOM   4732  N   ILE A 619      39.054  24.756  43.033  1.00  0.92           N  
ATOM   4733  CA  ILE A 619      38.607  24.555  44.394  1.00  0.92           C  
ATOM   4734  C   ILE A 619      39.261  25.629  45.248  1.00  0.92           C  
ATOM   4735  O   ILE A 619      40.480  25.789  45.257  1.00  0.92           O  
ATOM   4736  CB  ILE A 619      38.938  23.151  44.912  1.00  0.92           C  
ATOM   4737  CG1 ILE A 619      38.296  22.071  43.999  1.00  0.92           C  
ATOM   4738  CG2 ILE A 619      38.477  23.012  46.378  1.00  0.92           C  
ATOM   4739  CD1 ILE A 619      38.516  20.623  44.460  1.00  0.92           C  
ATOM   4740  N   MET A 620      38.454  26.413  45.990  1.00  0.88           N  
ATOM   4741  CA  MET A 620      38.958  27.362  46.966  1.00  0.88           C  
ATOM   4742  C   MET A 620      39.232  26.669  48.287  1.00  0.88           C  
ATOM   4743  O   MET A 620      38.418  25.886  48.776  1.00  0.88           O  
ATOM   4744  CB  MET A 620      37.945  28.516  47.212  1.00  0.88           C  
ATOM   4745  CG  MET A 620      38.349  29.519  48.326  1.00  0.88           C  
ATOM   4746  SD  MET A 620      37.142  30.827  48.698  1.00  0.88           S  
ATOM   4747  CE  MET A 620      37.319  31.722  47.135  1.00  0.88           C  
ATOM   4748  N   ILE A 621      40.380  26.976  48.917  1.00  0.83           N  
ATOM   4749  CA  ILE A 621      40.648  26.622  50.297  1.00  0.83           C  
ATOM   4750  C   ILE A 621      40.797  27.930  51.069  1.00  0.83           C  
ATOM   4751  O   ILE A 621      41.535  28.835  50.687  1.00  0.83           O  
ATOM   4752  CB  ILE A 621      41.856  25.694  50.429  1.00  0.83           C  
ATOM   4753  CG1 ILE A 621      41.601  24.414  49.584  1.00  0.83           C  
ATOM   4754  CG2 ILE A 621      42.103  25.379  51.921  1.00  0.83           C  
ATOM   4755  CD1 ILE A 621      42.715  23.364  49.643  1.00  0.83           C  
ATOM   4756  N   THR A 622      40.037  28.126  52.165  1.00  0.78           N  
ATOM   4757  CA  THR A 622      40.102  29.381  52.916  1.00  0.78           C  
ATOM   4758  C   THR A 622      39.901  29.179  54.409  1.00  0.78           C  
ATOM   4759  O   THR A 622      39.486  28.119  54.873  1.00  0.78           O  
ATOM   4760  CB  THR A 622      39.138  30.453  52.386  1.00  0.78           C  
ATOM   4761  OG1 THR A 622      39.409  31.735  52.938  1.00  0.78           O  
ATOM   4762  CG2 THR A 622      37.669  30.129  52.677  1.00  0.78           C  
ATOM   4763  N   GLY A 623      40.215  30.218  55.217  1.00  0.74           N  
ATOM   4764  CA  GLY A 623      39.989  30.280  56.662  1.00  0.74           C  
ATOM   4765  C   GLY A 623      38.715  31.000  57.049  1.00  0.74           C  
ATOM   4766  O   GLY A 623      38.358  31.096  58.228  1.00  0.74           O  
ATOM   4767  N   ASP A 624      37.977  31.536  56.059  1.00  0.72           N  
ATOM   4768  CA  ASP A 624      36.718  32.223  56.279  1.00  0.72           C  
ATOM   4769  C   ASP A 624      35.602  31.247  56.680  1.00  0.72           C  
ATOM   4770  O   ASP A 624      35.764  30.030  56.643  1.00  0.72           O  
ATOM   4771  CB  ASP A 624      36.244  33.033  55.043  1.00  0.72           C  
ATOM   4772  CG  ASP A 624      37.330  33.866  54.390  1.00  0.72           C  
ATOM   4773  OD1 ASP A 624      37.920  34.759  55.039  1.00  0.72           O  
ATOM   4774  OD2 ASP A 624      37.590  33.654  53.174  1.00  0.72           O  
ATOM   4775  N   ASN A 625      34.415  31.739  57.098  1.00  0.76           N  
ATOM   4776  CA  ASN A 625      33.298  30.849  57.392  1.00  0.76           C  
ATOM   4777  C   ASN A 625      32.625  30.369  56.104  1.00  0.76           C  
ATOM   4778  O   ASN A 625      32.865  30.915  55.036  1.00  0.76           O  
ATOM   4779  CB  ASN A 625      32.278  31.468  58.391  1.00  0.76           C  
ATOM   4780  CG  ASN A 625      31.643  32.751  57.862  1.00  0.76           C  
ATOM   4781  OD1 ASN A 625      30.658  32.689  57.125  1.00  0.76           O  
ATOM   4782  ND2 ASN A 625      32.188  33.929  58.240  1.00  0.76           N  
ATOM   4783  N   LYS A 626      31.761  29.329  56.158  1.00  0.78           N  
ATOM   4784  CA  LYS A 626      31.097  28.798  54.972  1.00  0.78           C  
ATOM   4785  C   LYS A 626      30.238  29.811  54.219  1.00  0.78           C  
ATOM   4786  O   LYS A 626      30.314  29.912  52.997  1.00  0.78           O  
ATOM   4787  CB  LYS A 626      30.222  27.581  55.365  1.00  0.78           C  
ATOM   4788  CG  LYS A 626      29.574  26.844  54.179  1.00  0.78           C  
ATOM   4789  CD  LYS A 626      28.856  25.555  54.611  1.00  0.78           C  
ATOM   4790  CE  LYS A 626      28.213  24.793  53.447  1.00  0.78           C  
ATOM   4791  NZ  LYS A 626      27.959  23.396  53.842  1.00  0.78           N  
ATOM   4792  N   GLY A 627      29.430  30.617  54.943  1.00  0.74           N  
ATOM   4793  CA  GLY A 627      28.630  31.708  54.385  1.00  0.74           C  
ATOM   4794  C   GLY A 627      29.416  32.732  53.609  1.00  0.74           C  
ATOM   4795  O   GLY A 627      29.122  33.027  52.450  1.00  0.74           O  
ATOM   4796  N   THR A 628      30.461  33.303  54.236  1.00  0.68           N  
ATOM   4797  CA  THR A 628      31.356  34.241  53.566  1.00  0.68           C  
ATOM   4798  C   THR A 628      32.185  33.614  52.463  1.00  0.68           C  
ATOM   4799  O   THR A 628      32.310  34.195  51.391  1.00  0.68           O  
ATOM   4800  CB  THR A 628      32.264  35.066  54.473  1.00  0.68           C  
ATOM   4801  OG1 THR A 628      33.113  34.272  55.288  1.00  0.68           O  
ATOM   4802  CG2 THR A 628      31.411  35.916  55.422  1.00  0.68           C  
ATOM   4803  N   ALA A 629      32.738  32.399  52.651  1.00  0.80           N  
ATOM   4804  CA  ALA A 629      33.501  31.688  51.641  1.00  0.80           C  
ATOM   4805  C   ALA A 629      32.711  31.390  50.369  1.00  0.80           C  
ATOM   4806  O   ALA A 629      33.189  31.600  49.256  1.00  0.80           O  
ATOM   4807  CB  ALA A 629      34.047  30.383  52.243  1.00  0.80           C
[truncated: 234,593 more chars]
