# Supplementary material for: Structural Conservation and Transcriptional Plasticity of atp2a1 in Acrossocheilus fasciatus Under Temperature and Flow Acclimation
Source: Genes (Basel). 2025 Nov 15;16(11):1385. doi: 10.3390/genes16111385 (PMC12652649; doi:10.3390/genes16111385)
Supplement: Supplementary file 1 [file genes-16-01385-s001.zip › Supplementary Material S3.pdb]

TITLE     SWISS-MODEL SERVER (https://swissmodel.expasy.org)
TITLE    2 Untitled Project
EXPDTA    THEORETICAL MODEL (SWISS-MODEL SERVER)
AUTHOR    SWISS-MODEL SERVER (SEE REFERENCE IN JRNL Records)
REVDAT   1   30-OCT-25 1MOD    1       13:36
JRNL        AUTH   A.WATERHOUSE,M.BERTONI,S.BIENERT,G.STUDER,G.TAURIELLO,
JRNL        AUTH 2 R.GUMIENNY,F.T.HEER,T.A.P.DE BEER,C.REMPFER,L.BORDOLI,
JRNL        AUTH 3 R.LEPORE,T.SCHWEDE
JRNL        TITL   SWISS-MODEL: HOMOLOGY MODELLING OF PROTEIN STRUCTURES AND
JRNL        TITL 2 COMPLEXES
JRNL        REF    NUCLEIC.ACIDS.RES..           V.  46 W296  2018
JRNL        PMID   29788355
JRNL        DOI    10.1093/nar/gky427
REMARK   1
REMARK   1 REFERENCE 1
REMARK   1  AUTH   S.BIENERT,A.WATERHOUSE,T.A.P.DE BEER,G.TAURIELLO,G.STUDER,
REMARK   1  AUTH 2 L.BORDOLI,T.SCHWEDE
REMARK   1  TITL   THE SWISS-MODEL REPOSITORY - NEW FEATURES AND FUNCTIONALITY
REMARK   1  REF    NUCLEIC.ACIDS.RES..           V.  45       2017
REMARK   1  REFN                   ISSN 0305-1048
REMARK   1  PMID   27899672
REMARK   1  DOI    10.1093/nar/gkw1132
REMARK   1
REMARK   1 REFERENCE 2
REMARK   1  AUTH   N.GUEX,M.C.PEITSCH,T.SCHWEDE
REMARK   1  TITL   AUTOMATED COMPARATIVE PROTEIN STRUCTURE MODELING WITH
REMARK   1  TITL 2 SWISS-MODEL AND SWISS-PDBVIEWER: A HISTORICAL PERSPECTIVE
REMARK   1  REF    ELECTROPHORESIS               V.  30       2009
REMARK   1  REFN                   ISSN 0173-0835
REMARK   1  PMID   19517507
REMARK   1  DOI    10.1002/elps.200900140
REMARK   1
REMARK   1 REFERENCE 3
REMARK   1  AUTH   G.STUDER,G.TAURIELLO,S.BIENERT,M.BIASINI,N.JOHNER,T.SCHWEDE
REMARK   1  TITL   PROMOD3 - A VERSATILE HOMOLOGY MODELLING TOOLBOX
REMARK   1  REF    PLOS COMP. BIOL.              V.  17       2021
REMARK   1  REFN                   ISSN 
REMARK   1  PMID   33507980
REMARK   1  DOI    10.1371/journal.pcbi.1008667
REMARK   1
REMARK   1 REFERENCE 4
REMARK   1  AUTH   G.STUDER,C.REMPFER,A.WATERHOUSE,R.GUMIENNY,J.HAAS,T.SCHWEDE
REMARK   1  TITL   QMEANDISCO - DISTANCE CONSTRAINTS APPLIED ON MODEL QUALITY 
REMARK   1  TITL 2 ESTIMATION
REMARK   1  REF    BIOINFORMATICS                V.  36       2020
REMARK   1  REFN                   ISSN 
REMARK   1  PMID   31697312
REMARK   1  DOI    10.1093/bioinformatics/btz828
REMARK   1
REMARK   1 REFERENCE 5
REMARK   1  AUTH   P.BENKERT,M.BIASINI,T.SCHWEDE
REMARK   1  TITL   TOWARD THE ESTIMATION OF THE ABSOLUTE QUALITY OF INDIVIDUAL
REMARK   1  TITL 2 PROTEIN STRUCTURE MODELS
REMARK   1  REF    BIOINFORMATICS                V.  27       2011
REMARK   1  REFN                   ISSN 1367-4803
REMARK   1  PMID   21134891
REMARK   1  DOI    10.1093/bioinformatics/btq662
REMARK   1
REMARK   1 REFERENCE 6
REMARK   1  AUTH   M.BERTONI,F.KIEFER,M.BIASINI,L.BORDOLI,T.SCHWEDE
REMARK   1  TITL   MODELING PROTEIN QUATERNARY STRUCTURE OF HOMO- AND
REMARK   1  TITL 2 HETERO-OLIGOMERS BEYOND BINARY INTERACTIONS BY HOMOLOGY
REMARK   1  REF    SCI.REP.                      V.   7       2017
REMARK   1  REFN                   ISSN
REMARK   1  PMID   28874689
REMARK   1  DOI    10.1038/s41598-017-09654-8
REMARK   1
REMARK   1 DISCLAIMER
REMARK   1 The SWISS-MODEL SERVER produces theoretical models for proteins.
REMARK   1 The results of any theoretical modelling procedure is
REMARK   1 NON-EXPERIMENTAL and MUST be considered with care. These models may
REMARK   1 contain significant errors. This is especially true for automated
REMARK   1 modeling since there is no human intervention during model
REMARK   1 building. Please read the header section and the logfile carefully
REMARK   1 to know what templates and alignments were used during the model
REMARK   1 building process. All information by the SWISS-MODEL SERVER is
REMARK   1 provided "AS-IS", without any warranty, expressed or implied.
REMARK   2
REMARK   2 COPYRIGHT NOTICE
REMARK   2 This SWISS-MODEL protein model is copyright. It is produced by the
REMARK   2 SWISS-MODEL server, developed by the Computational Structural
REMARK   2 Biology Group at the SIB Swiss Institute of Bioinformatics at the
REMARK   2 Biozentrum, University of Basel (https://swissmodel.expasy.org). This
REMARK   2 model is licensed under the CC BY-SA 4.0 Creative Commons
REMARK   2 Attribution-ShareAlike 4.0 International License
REMARK   2 (https://creativecommons.org/licenses/by-sa/4.0/legalcode), i.e. you
REMARK   2 can copy and redistribute the model in any medium or format,
REMARK   2 transform and build upon the model for any purpose, even
REMARK   2 commercially, under the following terms:
REMARK   2 Attribution - You must give appropriate credit, provide a link to
REMARK   2 the license, and indicate if changes were made. You may do so in any
REMARK   2 reasonable manner, but not in any way that suggests the licensor
REMARK   2 endorses you or your use. When you publish, patent or distribute
REMARK   2 results that were fully or partially based on the model, please cite
REMARK   2 the corresponding papers mentioned under JRNL.
REMARK   2 ShareAlike - If you remix, transform, or build upon the material,
REMARK   2 you must distribute your contributions under the same license as the
REMARK   2 original.
REMARK   2 No additional restrictions - you may not apply legal terms or
REMARK   2 technological measures that legally restrict others from doing
REMARK   2 anything the license permits.
REMARK   2 Find a human-readable summary of (and not a substitute for) the
REMARK   2 CC BY-SA 4.0 license at this link:
REMARK   2 https://creativecommons.org/licenses/by-sa/4.0/
REMARK   3 
REMARK   3 MODEL INFORMATION
REMARK   3  SMVERSN 2025-10.9
REMARK   3  ENGIN   PROMOD3
REMARK   3  VERSN   3.6.0
REMARK   3  OSTAT   monomer
REMARK   3  OSRSN   PREDICTION
REMARK   3  QSPRD   0.000
REMARK   3  GMQE    0.80
REMARK   3  QMNV    4.5.0
REMARK   3  QMNDG   0.78
REMARK   3  MODT    FALSE
REMARK   3 
REMARK   3 MODEL LIGAND 1
REMARK   3  NAME    CA
REMARK   3  BIND    A.304
REMARK   3  BIND 2  A.305
REMARK   3  BIND 3  A.306
REMARK   3  BIND 4  A.307
REMARK   3  BIND 5  A.309
REMARK   3  BIND 6  A.765
REMARK   3  BIND 7  A.793
REMARK   3  BIND 8  A.797
REMARK   3  BIND 9  _.1
REMARK   3 
REMARK   3 MODEL LIGAND 2
REMARK   3  NAME    CA
REMARK   3  BIND    A.765
REMARK   3  BIND 2  A.768
REMARK   3  BIND 3  A.796
REMARK   3  BIND 4  A.797
REMARK   3  BIND 5  A.905
REMARK   3  BIND 6  _.2
REMARK   3 
REMARK   3 MODEL LIGAND 3
REMARK   3  NAME    PCW
REMARK   3  BIND    A.98
REMARK   3  BIND 2  A.99
REMARK   3  BIND 3  A.102
REMARK   3  BIND 4  _.18
REMARK   3 
REMARK   3 MODEL LIGAND 4
REMARK   3  NAME    PCW
REMARK   3  BIND    A.75
REMARK   3  BIND 2  A.78
REMARK   3  BIND 3  A.287
REMARK   3  BIND 4  A.290
REMARK   3  BIND 5  _.33
REMARK   3 
REMARK   3 TEMPLATE 1
REMARK   3  PDBID   5xa7
REMARK   3  CHAIN   A
REMARK   3  MMCIF   A
REMARK   3  PDBV    2025-10-24
REMARK   3  SMTLE   5xa7.1.A
REMARK   3  SMTLV   2025-10-29
REMARK   3  MTHD    X-RAY DIFFRACTION 3.20 A
REMARK   3  FOUND   BLAST
REMARK   3  GMQE    0.85
REMARK   3  SIM     0.56
REMARK   3  SID     83.96
REMARK   3  OSTAT   monomer
REMARK   3  LIGND   CA
REMARK   3  LIGND 2 CA
REMARK   3  LIGND 3 PCW
REMARK   3  LIGND 4 PCW
REMARK   3  LIGND 5 PCW
REMARK   3  LIGND 6 PCW
REMARK   3  LIGND 7 PCW
REMARK   3  LIGND 8 PCW
REMARK   3  LIGND 9 PCW
REMARK   3  LIGND 10 PCW
REMARK   3  LIGND 11 PCW
REMARK   3  LIGND 12 PCW
REMARK   3  LIGND 13 PCW
REMARK   3  LIGND 14 PCW
REMARK   3  LIGND 15 PCW
REMARK   3  LIGND 16 PCW
REMARK   3  LIGND 17 PCW
REMARK   3  LIGND 18 PCW
REMARK   3  LIGND 19 PCW
REMARK   3  LIGND 20 PCW
REMARK   3  LIGND 21 PCW
REMARK   3  ALN A TRG MEDAHIKSPAECLAYFTVSETTGLSPDQFKKNLAKYGYNELPAEEGKSIWDLIIEQFE
REMARK   3  ALN A TRG DLLVRILLLAACISFVLAWFEEGEETVTAFVEPFVILLILIANAIVGVWQERNAESAI
REMARK   3  ALN A TRG EALKEYEPEMGKVYRSDRKNVQMIKAREIVPGDIVEVSVGDKVPADIRITAIRSTTLR
REMARK   3  ALN A TRG VDQSILTGESVSVIKHTEPVPDPRAVNQDKKNMLFSGTNIAAGKAIGVAVATGVSTEI
REMARK   3  ALN A TRG GKIRDQMAATEQEKTPLQQKLDEFGEQLSKVISLICVAVWMINIGHFNDPVHGGSWIR
REMARK   3  ALN A TRG GAVYYFKIAVALAVAAIPEGLPAVITTCLALGTRRMAKKNAIVRSLPSVETLGCTSVI
REMARK   3  ALN A TRG CSDKTGTLTTNQMCVTKMFIIDRVDGDHVELDSFDISGSKYTPEGEVSKMGARVDCGQ
REMARK   3  ALN A TRG YDGLVELATICALCNDSSLDYNETKKIYEKVGEATETALCCLVEKMNVFKSNVNNLSK
REMARK   3  ALN A TRG IERANACCSVVKQLMKKNFTLEFSRDRKSMSVYCTPTKGD---AGSKMFVKGAPEGVI
REMARK   3  ALN A TRG DRCSYVRVGSTRVPLTGIVKDKIMSVIKEWGTGRDTLRCLALATRDNPLKVEEMNLED
REMARK   3  ALN A TRG STKFGDYETDLTFVGCVGMLDPPRKEVTGSIELCRAAGIRVIMITGDNKGTAVAICRR
REMARK   3  ALN A TRG IGIFTEDEDVTGKAYTGREFDDLPRGEQSEAVCKACCFARVEPSHKSKIVEFLQGFDE
REMARK   3  ALN A TRG ITAMTGDGVNDAPALKKAEIGIAMGSGTAVAKSASEMVLADDNFSSIVAAVEEGRAIY
REMARK   3  ALN A TRG NNMKQFIRYLISSNVGEVVCIFLTAALGLPEALIPVQLLWVNLVTDGLPATALGFNPP
REMARK   3  ALN A TRG DLDIMGKPPRSAKEPLISGWLFFRYMAIGGYVGAATVAGAAHWFLYDDEGPHVTYHQL
REMARK   3  ALN A TRG SHFMQCHDENEDFVGVECEVFEAAPPMTMALSVLVTIEMLNALNSLSENQSLLRMPPW
REMARK   3  ALN A TRG SNLWLAAAMTLSMSLHFMIIYVDPLPMIFKLTHLNVEQWMVVLKLSFPVILIDEVLKF
REMARK   3  ALN A TRG VARNYLEA
REMARK   3  ALN A TPL MEAAHSKSTEECLAYFGVSETTGLTPDQVKRHLEKYGHNELPAEEGKSLWELVIEQFE
REMARK   3  ALN A TPL DLLVRILLLAACISFVLAWFEEGEETITAFVEPFVILLILIANAIVGVWQERNAENAI
REMARK   3  ALN A TPL EALKEYEPEMGKVYRADRKSVQRIKARDIVPGDIVEVAVGDKVPADIRILSIKSTTLR
REMARK   3  ALN A TPL VDQSILTGESVSVIKHTEPVPDPRAVNQDKKNMLFSGTNIAAGKALGIVATTGVSTEI
REMARK   3  ALN A TPL GKIRDQMAATEQDKTPLQQKLDEFGEQLSKVISLICVAVWLINIGHFNDPVHGGSWIR
REMARK   3  ALN A TPL GAIYYFKIAVALAVAAIPEGLPAVITTCLALGTRRMAKKNAIVRSLPSVETLGCTSVI
REMARK   3  ALN A TPL CSDKTGTLTTNQMSVCKMFIIDKVDGDFCSLNEFSITGSTYAPEGEVLKNDKPIRSGQ
REMARK   3  ALN A TPL FDGLVELATICALCNDSSLDFNETKGVYEKVGEATETALTTLVEKMNVFNTEVRNLSK
REMARK   3  ALN A TPL VERANACNSVIRQLMKKEFTLEFSRDRKSMSVYCSPAKSSRAAVGNKMFVKGAPEGVI
REMARK   3  ALN A TPL DRCNYVRVGTTRVPMTGPVKEKILSVIKEWGTGRDTLRCLALATRDTPPKREEMVLDD
REMARK   3  ALN A TPL SSRFMEYETDLTFVGVVGMLDPPRKEVMGSIQLCRDAGIRVIMITGDNKGTAIAICRR
REMARK   3  ALN A TPL IGIFGENEEVADRAYTGREFDDLPLAEQREACRRACCFARVEPSHKSKIVEYLQSYDE
REMARK   3  ALN A TPL ITAMTGDGVNDAPALKKAEIGIAMGSGTAVAKTASEMVLADDNFSTIVAAVEEGRAIY
REMARK   3  ALN A TPL NNMKQFIRYLISSNVGEVVCIFLTAALGLPEALIPVQLLWVNLVTDGLPATALGFNPP
REMARK   3  ALN A TPL DLDIMDRPPRSPKEPLISGWLFFRYMAIGGYVGAATVGAAAWWFMYAEDGPGVTYHQL
REMARK   3  ALN A TPL THFMQCTEDHPHFEGLDCEIFEAPEPMTMALSVLVTIEMCNALNSLSENQSLMRMPPW
REMARK   3  ALN A TPL VNIWLLGSICLSMSLHFLILYVDPLPMIFKLKALDLTQWLMVLKISLPVIGLDEILKF
REMARK   3  ALN A TPL IARNYLEG
REMARK   3  ALN A OFF 1
ATOM      1  N   MET A   1      86.336  22.103  52.837  1.00  0.73           N  
ATOM      2  CA  MET A   1      87.041  21.882  54.156  1.00  0.73           C  
ATOM      3  C   MET A   1      86.585  20.601  54.816  1.00  0.73           C  
ATOM      4  O   MET A   1      85.475  20.564  55.334  1.00  0.73           O  
ATOM      5  CB  MET A   1      86.732  23.104  55.075  1.00  0.73           C  
ATOM      6  CG  MET A   1      87.157  22.976  56.557  1.00  0.73           C  
ATOM      7  SD  MET A   1      87.217  24.555  57.461  1.00  0.73           S  
ATOM      8  CE  MET A   1      85.525  25.153  57.217  1.00  0.73           C  
ATOM      9  N   GLU A   2      87.315  19.474  54.839  1.00  0.70           N  
ATOM     10  CA  GLU A   2      86.754  18.261  55.399  1.00  0.70           C  
ATOM     11  C   GLU A   2      86.892  18.303  56.883  1.00  0.70           C  
ATOM     12  O   GLU A   2      87.758  19.022  57.383  1.00  0.70           O  
ATOM     13  CB  GLU A   2      87.419  16.998  54.832  1.00  0.70           C  
ATOM     14  CG  GLU A   2      87.239  16.959  53.295  1.00  0.70           C  
ATOM     15  CD  GLU A   2      85.772  16.937  52.851  1.00  0.70           C  
ATOM     16  OE1 GLU A   2      84.924  16.366  53.581  1.00  0.70           O  
ATOM     17  OE2 GLU A   2      85.496  17.562  51.792  1.00  0.70           O  
ATOM     18  N   ASP A   3      86.000  17.609  57.619  1.00  0.79           N  
ATOM     19  CA  ASP A   3      86.016  17.665  59.058  1.00  0.79           C  
ATOM     20  C   ASP A   3      85.987  19.112  59.583  1.00  0.79           C  
ATOM     21  O   ASP A   3      86.879  19.593  60.261  1.00  0.79           O  
ATOM     22  CB  ASP A   3      87.168  16.789  59.623  1.00  0.79           C  
ATOM     23  CG  ASP A   3      87.062  15.341  59.188  1.00  0.79           C  
ATOM     24  OD1 ASP A   3      85.928  14.794  59.266  1.00  0.79           O  
ATOM     25  OD2 ASP A   3      88.121  14.751  58.859  1.00  0.79           O  
ATOM     26  N   ALA A   4      84.945  19.903  59.252  1.00  0.85           N  
ATOM     27  CA  ALA A   4      84.822  21.233  59.805  1.00  0.85           C  
ATOM     28  C   ALA A   4      84.094  21.237  61.131  1.00  0.85           C  
ATOM     29  O   ALA A   4      84.128  22.203  61.885  1.00  0.85           O  
ATOM     30  CB  ALA A   4      84.003  22.093  58.854  1.00  0.85           C  
ATOM     31  N   HIS A   5      83.404  20.123  61.449  1.00  0.85           N  
ATOM     32  CA  HIS A   5      82.775  19.912  62.729  1.00  0.85           C  
ATOM     33  C   HIS A   5      83.788  19.792  63.855  1.00  0.85           C  
ATOM     34  O   HIS A   5      83.555  20.315  64.938  1.00  0.85           O  
ATOM     35  CB  HIS A   5      81.854  18.670  62.720  1.00  0.85           C  
ATOM     36  CG  HIS A   5      82.565  17.360  62.562  1.00  0.85           C  
ATOM     37  ND1 HIS A   5      82.871  16.897  61.298  1.00  0.85           N  
ATOM     38  CD2 HIS A   5      82.996  16.484  63.505  1.00  0.85           C  
ATOM     39  CE1 HIS A   5      83.482  15.734  61.503  1.00  0.85           C  
ATOM     40  NE2 HIS A   5      83.576  15.445  62.822  1.00  0.85           N  
ATOM     41  N   ILE A   6      84.934  19.110  63.604  1.00  0.88           N  
ATOM     42  CA  ILE A   6      86.030  18.940  64.556  1.00  0.88           C  
ATOM     43  C   ILE A   6      86.720  20.253  64.899  1.00  0.88           C  
ATOM     44  O   ILE A   6      87.156  20.452  66.028  1.00  0.88           O  
ATOM     45  CB  ILE A   6      87.027  17.846  64.152  1.00  0.88           C  
ATOM     46  CG1 ILE A   6      88.172  17.593  65.161  1.00  0.88           C  
ATOM     47  CG2 ILE A   6      87.568  18.158  62.757  1.00  0.88           C  
ATOM     48  CD1 ILE A   6      89.046  16.399  64.752  1.00  0.88           C  
ATOM     49  N   LYS A   7      86.822  21.193  63.930  1.00  0.86           N  
ATOM     50  CA  LYS A   7      87.447  22.497  64.104  1.00  0.86           C  
ATOM     51  C   LYS A   7      86.496  23.542  64.706  1.00  0.86           C  
ATOM     52  O   LYS A   7      85.262  23.481  64.619  1.00  0.86           O  
ATOM     53  CB  LYS A   7      88.100  23.019  62.781  1.00  0.86           C  
ATOM     54  CG  LYS A   7      89.578  22.605  62.546  1.00  0.86           C  
ATOM     55  CD  LYS A   7      89.795  21.086  62.424  1.00  0.86           C  
ATOM     56  CE  LYS A   7      91.236  20.571  62.348  1.00  0.86           C  
ATOM     57  NZ  LYS A   7      91.876  20.860  63.647  1.00  0.86           N  
ATOM     58  N   SER A   8      87.081  24.548  65.393  1.00  0.89           N  
ATOM     59  CA  SER A   8      86.365  25.654  66.027  1.00  0.89           C  
ATOM     60  C   SER A   8      85.853  26.671  65.005  1.00  0.89           C  
ATOM     61  O   SER A   8      86.269  26.614  63.849  1.00  0.89           O  
ATOM     62  CB  SER A   8      87.221  26.359  67.130  1.00  0.89           C  
ATOM     63  OG  SER A   8      88.218  27.254  66.624  1.00  0.89           O  
ATOM     64  N   PRO A   9      84.969  27.627  65.310  1.00  0.90           N  
ATOM     65  CA  PRO A   9      84.694  28.754  64.417  1.00  0.90           C  
ATOM     66  C   PRO A   9      85.925  29.502  63.934  1.00  0.90           C  
ATOM     67  O   PRO A   9      86.034  29.768  62.741  1.00  0.90           O  
ATOM     68  CB  PRO A   9      83.746  29.673  65.201  1.00  0.90           C  
ATOM     69  CG  PRO A   9      83.136  28.807  66.311  1.00  0.90           C  
ATOM     70  CD  PRO A   9      84.106  27.637  66.496  1.00  0.90           C  
ATOM     71  N   ALA A  10      86.871  29.822  64.841  1.00  0.91           N  
ATOM     72  CA  ALA A  10      88.098  30.525  64.526  1.00  0.91           C  
ATOM     73  C   ALA A  10      88.991  29.758  63.555  1.00  0.91           C  
ATOM     74  O   ALA A  10      89.491  30.320  62.583  1.00  0.91           O  
ATOM     75  CB  ALA A  10      88.882  30.847  65.819  1.00  0.91           C  
ATOM     76  N   GLU A  11      89.162  28.436  63.766  1.00  0.84           N  
ATOM     77  CA  GLU A  11      89.879  27.563  62.857  1.00  0.84           C  
ATOM     78  C   GLU A  11      89.224  27.472  61.478  1.00  0.84           C  
ATOM     79  O   GLU A  11      89.894  27.541  60.451  1.00  0.84           O  
ATOM     80  CB  GLU A  11      90.009  26.158  63.477  1.00  0.84           C  
ATOM     81  CG  GLU A  11      90.974  26.039  64.684  1.00  0.84           C  
ATOM     82  CD  GLU A  11      91.013  24.581  65.140  1.00  0.84           C  
ATOM     83  OE1 GLU A  11      89.935  24.120  65.609  1.00  0.84           O  
ATOM     84  OE2 GLU A  11      92.041  23.878  64.943  1.00  0.84           O  
ATOM     85  N   CYS A  12      87.880  27.361  61.414  1.00  0.90           N  
ATOM     86  CA  CYS A  12      87.127  27.376  60.168  1.00  0.90           C  
ATOM     87  C   CYS A  12      87.175  28.691  59.399  1.00  0.90           C  
ATOM     88  O   CYS A  12      87.337  28.700  58.179  1.00  0.90           O  
ATOM     89  CB  CYS A  12      85.671  26.934  60.423  1.00  0.90           C  
ATOM     90  SG  CYS A  12      85.637  25.170  60.880  1.00  0.90           S  
ATOM     91  N   LEU A  13      87.078  29.842  60.096  1.00  0.87           N  
ATOM     92  CA  LEU A  13      87.284  31.168  59.529  1.00  0.87           C  
ATOM     93  C   LEU A  13      88.689  31.382  58.986  1.00  0.87           C  
ATOM     94  O   LEU A  13      88.880  31.966  57.918  1.00  0.87           O  
ATOM     95  CB  LEU A  13      86.971  32.272  60.570  1.00  0.87           C  
ATOM     96  CG  LEU A  13      85.476  32.445  60.908  1.00  0.87           C  
ATOM     97  CD1 LEU A  13      85.293  33.463  62.045  1.00  0.87           C  
ATOM     98  CD2 LEU A  13      84.666  32.890  59.681  1.00  0.87           C  
ATOM     99  N   ALA A  14      89.714  30.877  59.704  1.00  0.88           N  
ATOM    100  CA  ALA A  14      91.096  30.942  59.289  1.00  0.88           C  
ATOM    101  C   ALA A  14      91.452  30.001  58.139  1.00  0.88           C  
ATOM    102  O   ALA A  14      92.398  30.260  57.405  1.00  0.88           O  
ATOM    103  CB  ALA A  14      91.994  30.620  60.498  1.00  0.88           C  
ATOM    104  N   TYR A  15      90.685  28.907  57.926  1.00  0.85           N  
ATOM    105  CA  TYR A  15      90.889  27.953  56.846  1.00  0.85           C  
ATOM    106  C   TYR A  15      90.756  28.577  55.455  1.00  0.85           C  
ATOM    107  O   TYR A  15      91.525  28.279  54.543  1.00  0.85           O  
ATOM    108  CB  TYR A  15      89.899  26.771  57.017  1.00  0.85           C  
ATOM    109  CG  TYR A  15      90.194  25.628  56.080  1.00  0.85           C  
ATOM    110  CD1 TYR A  15      91.033  24.569  56.452  1.00  0.85           C  
ATOM    111  CD2 TYR A  15      89.632  25.617  54.799  1.00  0.85           C  
ATOM    112  CE1 TYR A  15      91.266  23.500  55.571  1.00  0.85           C  
ATOM    113  CE2 TYR A  15      89.872  24.563  53.914  1.00  0.85           C  
ATOM    114  CZ  TYR A  15      90.656  23.483  54.312  1.00  0.85           C  
ATOM    115  OH  TYR A  15      90.797  22.392  53.431  1.00  0.85           O  
ATOM    116  N   PHE A  16      89.757  29.467  55.279  1.00  0.86           N  
ATOM    117  CA  PHE A  16      89.533  30.182  54.032  1.00  0.86           C  
ATOM    118  C   PHE A  16      89.943  31.636  54.118  1.00  0.86           C  
ATOM    119  O   PHE A  16      89.807  32.380  53.147  1.00  0.86           O  
ATOM    120  CB  PHE A  16      88.043  30.153  53.629  1.00  0.86           C  
ATOM    121  CG  PHE A  16      87.642  28.768  53.261  1.00  0.86           C  
ATOM    122  CD1 PHE A  16      88.067  28.228  52.043  1.00  0.86           C  
ATOM    123  CD2 PHE A  16      86.818  28.007  54.099  1.00  0.86           C  
ATOM    124  CE1 PHE A  16      87.666  26.949  51.659  1.00  0.86           C  
ATOM    125  CE2 PHE A  16      86.398  26.732  53.708  1.00  0.86           C  
ATOM    126  CZ  PHE A  16      86.834  26.197  52.492  1.00  0.86           C  
ATOM    127  N   THR A  17      90.461  32.076  55.282  1.00  0.85           N  
ATOM    128  CA  THR A  17      90.965  33.432  55.498  1.00  0.85           C  
ATOM    129  C   THR A  17      89.897  34.494  55.285  1.00  0.85           C  
ATOM    130  O   THR A  17      90.043  35.436  54.506  1.00  0.85           O  
ATOM    131  CB  THR A  17      92.235  33.745  54.713  1.00  0.85           C  
ATOM    132  OG1 THR A  17      93.167  32.686  54.853  1.00  0.85           O  
ATOM    133  CG2 THR A  17      92.976  34.981  55.239  1.00  0.85           C  
ATOM    134  N   VAL A  18      88.744  34.347  55.963  1.00  0.89           N  
ATOM    135  CA  VAL A  18      87.584  35.177  55.725  1.00  0.89           C  
ATOM    136  C   VAL A  18      87.039  35.666  57.038  1.00  0.89           C  
ATOM    137  O   VAL A  18      86.858  34.923  57.997  1.00  0.89           O  
ATOM    138  CB  VAL A  18      86.526  34.459  54.891  1.00  0.89           C  
ATOM    139  CG1 VAL A  18      86.239  33.046  55.435  1.00  0.89           C  
ATOM    140  CG2 VAL A  18      85.233  35.289  54.726  1.00  0.89           C  
ATOM    141  N   SER A  19      86.781  36.983  57.119  1.00  0.87           N  
ATOM    142  CA  SER A  19      86.087  37.553  58.257  1.00  0.87           C  
ATOM    143  C   SER A  19      84.589  37.358  58.094  1.00  0.87           C  
ATOM    144  O   SER A  19      84.051  37.560  57.005  1.00  0.87           O  
ATOM    145  CB  SER A  19      86.376  39.064  58.426  1.00  0.87           C  
ATOM    146  OG  SER A  19      85.764  39.569  59.617  1.00  0.87           O  
ATOM    147  N   GLU A  20      83.873  37.004  59.184  1.00  0.84           N  
ATOM    148  CA  GLU A  20      82.438  36.783  59.196  1.00  0.84           C  
ATOM    149  C   GLU A  20      81.636  38.081  59.174  1.00  0.84           C  
ATOM    150  O   GLU A  20      80.425  38.089  58.967  1.00  0.84           O  
ATOM    151  CB  GLU A  20      82.005  35.903  60.393  1.00  0.84           C  
ATOM    152  CG  GLU A  20      82.274  36.525  61.782  1.00  0.84           C  
ATOM    153  CD  GLU A  20      81.559  35.759  62.891  1.00  0.84           C  
ATOM    154  OE1 GLU A  20      80.312  35.606  62.790  1.00  0.84           O  
ATOM    155  OE2 GLU A  20      82.257  35.323  63.839  1.00  0.84           O  
ATOM    156  N   THR A  21      82.327  39.228  59.350  1.00  0.84           N  
ATOM    157  CA  THR A  21      81.755  40.567  59.300  1.00  0.84           C  
ATOM    158  C   THR A  21      81.992  41.229  57.958  1.00  0.84           C  
ATOM    159  O   THR A  21      81.597  42.373  57.742  1.00  0.84           O  
ATOM    160  CB  THR A  21      82.325  41.480  60.386  1.00  0.84           C  
ATOM    161  OG1 THR A  21      83.744  41.584  60.352  1.00  0.84           O  
ATOM    162  CG2 THR A  21      81.977  40.870  61.748  1.00  0.84           C  
ATOM    163  N   THR A  22      82.614  40.492  57.013  1.00  0.86           N  
ATOM    164  CA  THR A  22      82.970  41.000  55.694  1.00  0.86           C  
ATOM    165  C   THR A  22      82.484  40.021  54.660  1.00  0.86           C  
ATOM    166  O   THR A  22      81.578  40.313  53.892  1.00  0.86           O  
ATOM    167  CB  THR A  22      84.470  41.220  55.479  1.00  0.86           C  
ATOM    168  OG1 THR A  22      84.982  42.146  56.424  1.00  0.86           O  
ATOM    169  CG2 THR A  22      84.781  41.802  54.088  1.00  0.86           C  
ATOM    170  N   GLY A  23      83.049  38.798  54.611  1.00  0.93           N  
ATOM    171  CA  GLY A  23      82.741  37.855  53.551  1.00  0.93           C  
ATOM    172  C   GLY A  23      83.840  37.736  52.540  1.00  0.93           C  
ATOM    173  O   GLY A  23      84.875  38.393  52.623  1.00  0.93           O  
ATOM    174  N   LEU A  24      83.652  36.825  51.566  1.00  0.92           N  
ATOM    175  CA  LEU A  24      84.636  36.580  50.525  1.00  0.92           C  
ATOM    176  C   LEU A  24      84.798  37.704  49.528  1.00  0.92           C  
ATOM    177  O   LEU A  24      83.824  38.307  49.079  1.00  0.92           O  
ATOM    178  CB  LEU A  24      84.360  35.298  49.709  1.00  0.92           C  
ATOM    179  CG  LEU A  24      84.520  33.989  50.495  1.00  0.92           C  
ATOM    180  CD1 LEU A  24      84.308  32.815  49.532  1.00  0.92           C  
ATOM    181  CD2 LEU A  24      85.876  33.847  51.205  1.00  0.92           C  
ATOM    182  N   SER A  25      86.060  37.965  49.130  1.00  0.89           N  
ATOM    183  CA  SER A  25      86.407  38.847  48.025  1.00  0.89           C  
ATOM    184  C   SER A  25      86.027  38.293  46.653  1.00  0.89           C  
ATOM    185  O   SER A  25      85.828  37.082  46.532  1.00  0.89           O  
ATOM    186  CB  SER A  25      87.875  39.394  48.083  1.00  0.89           C  
ATOM    187  OG  SER A  25      88.882  38.451  47.717  1.00  0.89           O  
ATOM    188  N   PRO A  26      85.887  39.098  45.589  1.00  0.88           N  
ATOM    189  CA  PRO A  26      85.657  38.604  44.235  1.00  0.88           C  
ATOM    190  C   PRO A  26      86.736  37.647  43.769  1.00  0.88           C  
ATOM    191  O   PRO A  26      86.425  36.644  43.123  1.00  0.88           O  
ATOM    192  CB  PRO A  26      85.602  39.874  43.371  1.00  0.88           C  
ATOM    193  CG  PRO A  26      85.039  40.931  44.316  1.00  0.88           C  
ATOM    194  CD  PRO A  26      85.599  40.530  45.680  1.00  0.88           C  
ATOM    195  N   ASP A  27      88.004  37.937  44.130  1.00  0.84           N  
ATOM    196  CA  ASP A  27      89.172  37.121  43.887  1.00  0.84           C  
ATOM    197  C   ASP A  27      89.059  35.751  44.545  1.00  0.84           C  
ATOM    198  O   ASP A  27      89.350  34.723  43.933  1.00  0.84           O  
ATOM    199  CB  ASP A  27      90.465  37.826  44.395  1.00  0.84           C  
ATOM    200  CG  ASP A  27      90.807  39.096  43.627  1.00  0.84           C  
ATOM    201  OD1 ASP A  27      89.876  39.846  43.248  1.00  0.84           O  
ATOM    202  OD2 ASP A  27      92.031  39.311  43.438  1.00  0.84           O  
ATOM    203  N   GLN A  28      88.596  35.701  45.814  1.00  0.84           N  
ATOM    204  CA  GLN A  28      88.316  34.465  46.522  1.00  0.84           C  
ATOM    205  C   GLN A  28      87.160  33.692  45.921  1.00  0.84           C  
ATOM    206  O   GLN A  28      87.273  32.491  45.692  1.00  0.84           O  
ATOM    207  CB  GLN A  28      88.018  34.725  48.016  1.00  0.84           C  
ATOM    208  CG  GLN A  28      89.237  35.253  48.803  1.00  0.84           C  
ATOM    209  CD  GLN A  28      88.865  35.599  50.247  1.00  0.84           C  
ATOM    210  OE1 GLN A  28      88.074  36.516  50.481  1.00  0.84           O  
ATOM    211  NE2 GLN A  28      89.421  34.864  51.236  1.00  0.84           N  
ATOM    212  N   PHE A  29      86.033  34.366  45.598  1.00  0.89           N  
ATOM    213  CA  PHE A  29      84.871  33.738  44.995  1.00  0.89           C  
ATOM    214  C   PHE A  29      85.196  33.081  43.663  1.00  0.89           C  
ATOM    215  O   PHE A  29      84.887  31.911  43.454  1.00  0.89           O  
ATOM    216  CB  PHE A  29      83.731  34.788  44.835  1.00  0.89           C  
ATOM    217  CG  PHE A  29      82.480  34.196  44.237  1.00  0.89           C  
ATOM    218  CD1 PHE A  29      82.030  34.530  42.948  1.00  0.89           C  
ATOM    219  CD2 PHE A  29      81.792  33.213  44.949  1.00  0.89           C  
ATOM    220  CE1 PHE A  29      80.891  33.915  42.409  1.00  0.89           C  
ATOM    221  CE2 PHE A  29      80.682  32.570  44.399  1.00  0.89           C  
ATOM    222  CZ  PHE A  29      80.206  32.944  43.142  1.00  0.89           C  
ATOM    223  N   LYS A  30      85.905  33.800  42.772  1.00  0.81           N  
ATOM    224  CA  LYS A  30      86.318  33.287  41.485  1.00  0.81           C  
ATOM    225  C   LYS A  30      87.228  32.067  41.570  1.00  0.81           C  
ATOM    226  O   LYS A  30      87.033  31.073  40.871  1.00  0.81           O  
ATOM    227  CB  LYS A  30      87.064  34.413  40.733  1.00  0.81           C  
ATOM    228  CG  LYS A  30      87.562  34.000  39.341  1.00  0.81           C  
ATOM    229  CD  LYS A  30      88.322  35.118  38.618  1.00  0.81           C  
ATOM    230  CE  LYS A  30      88.831  34.670  37.246  1.00  0.81           C  
ATOM    231  NZ  LYS A  30      89.552  35.778  36.587  1.00  0.81           N  
ATOM    232  N   LYS A  31      88.247  32.108  42.452  1.00  0.80           N  
ATOM    233  CA  LYS A  31      89.140  30.989  42.678  1.00  0.80           C  
ATOM    234  C   LYS A  31      88.472  29.793  43.326  1.00  0.80           C  
ATOM    235  O   LYS A  31      88.686  28.656  42.912  1.00  0.80           O  
ATOM    236  CB  LYS A  31      90.344  31.420  43.534  1.00  0.80           C  
ATOM    237  CG  LYS A  31      91.266  32.396  42.791  1.00  0.80           C  
ATOM    238  CD  LYS A  31      92.432  32.861  43.673  1.00  0.80           C  
ATOM    239  CE  LYS A  31      93.346  33.864  42.964  1.00  0.80           C  
ATOM    240  NZ  LYS A  31      94.426  34.307  43.872  1.00  0.80           N  
ATOM    241  N   ASN A  32      87.624  30.021  44.348  1.00  0.86           N  
ATOM    242  CA  ASN A  32      86.878  28.967  45.003  1.00  0.86           C  
ATOM    243  C   ASN A  32      85.904  28.278  44.069  1.00  0.86           C  
ATOM    244  O   ASN A  32      85.841  27.056  44.020  1.00  0.86           O  
ATOM    245  CB  ASN A  32      86.119  29.497  46.242  1.00  0.86           C  
ATOM    246  CG  ASN A  32      87.103  29.870  47.343  1.00  0.86           C  
ATOM    247  OD1 ASN A  32      88.230  29.378  47.411  1.00  0.86           O  
ATOM    248  ND2 ASN A  32      86.651  30.738  48.276  1.00  0.86           N  
ATOM    249  N   LEU A  33      85.160  29.034  43.249  1.00  0.88           N  
ATOM    250  CA  LEU A  33      84.272  28.466  42.264  1.00  0.88           C  
ATOM    251  C   LEU A  33      85.002  27.622  41.223  1.00  0.88           C  
ATOM    252  O   LEU A  33      84.568  26.537  40.851  1.00  0.88           O  
ATOM    253  CB  LEU A  33      83.464  29.625  41.658  1.00  0.88           C  
ATOM    254  CG  LEU A  33      82.203  29.185  40.910  1.00  0.88           C  
ATOM    255  CD1 LEU A  33      81.100  30.240  41.061  1.00  0.88           C  
ATOM    256  CD2 LEU A  33      82.491  28.919  39.430  1.00  0.88           C  
ATOM    257  N   ALA A  34      86.187  28.076  40.773  1.00  0.88           N  
ATOM    258  CA  ALA A  34      87.048  27.319  39.889  1.00  0.88           C  
ATOM    259  C   ALA A  34      87.580  26.006  40.475  1.00  0.88           C  
ATOM    260  O   ALA A  34      87.643  24.985  39.796  1.00  0.88           O  
ATOM    261  CB  ALA A  34      88.242  28.212  39.499  1.00  0.88           C  
ATOM    262  N   LYS A  35      88.007  26.017  41.754  1.00  0.81           N  
ATOM    263  CA  LYS A  35      88.544  24.851  42.437  1.00  0.81           C  
ATOM    264  C   LYS A  35      87.534  23.865  42.990  1.00  0.81           C  
ATOM    265  O   LYS A  35      87.754  22.658  42.930  1.00  0.81           O  
ATOM    266  CB  LYS A  35      89.490  25.288  43.579  1.00  0.81           C  
ATOM    267  CG  LYS A  35      90.739  26.043  43.090  1.00  0.81           C  
ATOM    268  CD  LYS A  35      91.660  25.189  42.201  1.00  0.81           C  
ATOM    269  CE  LYS A  35      92.915  25.931  41.743  1.00  0.81           C  
ATOM    270  NZ  LYS A  35      93.743  25.033  40.910  1.00  0.81           N  
ATOM    271  N   TYR A  36      86.418  24.350  43.559  1.00  0.87           N  
ATOM    272  CA  TYR A  36      85.436  23.505  44.203  1.00  0.87           C  
ATOM    273  C   TYR A  36      84.223  23.266  43.316  1.00  0.87           C  
ATOM    274  O   TYR A  36      83.412  22.384  43.585  1.00  0.87           O  
ATOM    275  CB  TYR A  36      84.962  24.172  45.519  1.00  0.87           C  
ATOM    276  CG  TYR A  36      86.088  24.281  46.518  1.00  0.87           C  
ATOM    277  CD1 TYR A  36      86.426  23.184  47.321  1.00  0.87           C  
ATOM    278  CD2 TYR A  36      86.786  25.482  46.714  1.00  0.87           C  
ATOM    279  CE1 TYR A  36      87.426  23.288  48.299  1.00  0.87           C  
ATOM    280  CE2 TYR A  36      87.802  25.586  47.671  1.00  0.87           C  
ATOM    281  CZ  TYR A  36      88.115  24.488  48.475  1.00  0.87           C  
ATOM    282  OH  TYR A  36      89.097  24.601  49.478  1.00  0.87           O  
ATOM    283  N   GLY A  37      84.074  24.011  42.200  1.00  0.90           N  
ATOM    284  CA  GLY A  37      82.922  23.881  41.325  1.00  0.90           C  
ATOM    285  C   GLY A  37      81.685  24.531  41.892  1.00  0.90           C  
ATOM    286  O   GLY A  37      81.732  25.623  42.452  1.00  0.90           O  
ATOM    287  N   TYR A  38      80.530  23.864  41.727  1.00  0.81           N  
ATOM    288  CA  TYR A  38      79.233  24.398  42.076  1.00  0.81           C  
ATOM    289  C   TYR A  38      78.560  23.456  43.050  1.00  0.81           C  
ATOM    290  O   TYR A  38      78.871  22.269  43.135  1.00  0.81           O  
ATOM    291  CB  TYR A  38      78.295  24.554  40.852  1.00  0.81           C  
ATOM    292  CG  TYR A  38      78.815  25.556  39.866  1.00  0.81           C  
ATOM    293  CD1 TYR A  38      78.455  26.909  39.944  1.00  0.81           C  
ATOM    294  CD2 TYR A  38      79.659  25.147  38.825  1.00  0.81           C  
ATOM    295  CE1 TYR A  38      78.857  27.811  38.951  1.00  0.81           C  
ATOM    296  CE2 TYR A  38      80.083  26.053  37.847  1.00  0.81           C  
ATOM    297  CZ  TYR A  38      79.628  27.369  37.878  1.00  0.81           C  
ATOM    298  OH  TYR A  38      79.975  28.241  36.832  1.00  0.81           O  
ATOM    299  N   ASN A  39      77.605  23.977  43.837  1.00  0.79           N  
ATOM    300  CA  ASN A  39      76.849  23.196  44.793  1.00  0.79           C  
ATOM    301  C   ASN A  39      75.716  22.382  44.158  1.00  0.79           C  
ATOM    302  O   ASN A  39      74.539  22.713  44.296  1.00  0.79           O  
ATOM    303  CB  ASN A  39      76.344  24.123  45.919  1.00  0.79           C  
ATOM    304  CG  ASN A  39      75.754  23.347  47.082  1.00  0.79           C  
ATOM    305  OD1 ASN A  39      76.158  22.227  47.400  1.00  0.79           O  
ATOM    306  ND2 ASN A  39      74.765  24.000  47.723  1.00  0.79           N  
ATOM    307  N   GLU A  40      76.061  21.294  43.448  1.00  0.73           N  
ATOM    308  CA  GLU A  40      75.099  20.428  42.815  1.00  0.73           C  
ATOM    309  C   GLU A  40      75.739  19.088  42.502  1.00  0.73           C  
ATOM    310  O   GLU A  40      76.943  18.895  42.664  1.00  0.73           O  
ATOM    311  CB  GLU A  40      74.538  21.083  41.522  1.00  0.73           C  
ATOM    312  CG  GLU A  40      75.645  21.565  40.537  1.00  0.73           C  
ATOM    313  CD  GLU A  40      75.131  22.308  39.298  1.00  0.73           C  
ATOM    314  OE1 GLU A  40      74.082  21.910  38.743  1.00  0.73           O  
ATOM    315  OE2 GLU A  40      75.764  23.336  38.899  1.00  0.73           O  
ATOM    316  N   LEU A  41      74.916  18.107  42.082  1.00  0.69           N  
ATOM    317  CA  LEU A  41      75.359  16.801  41.635  1.00  0.69           C  
ATOM    318  C   LEU A  41      75.512  16.817  40.120  1.00  0.69           C  
ATOM    319  O   LEU A  41      74.749  17.521  39.461  1.00  0.69           O  
ATOM    320  CB  LEU A  41      74.365  15.686  42.040  1.00  0.69           C  
ATOM    321  CG  LEU A  41      74.673  15.084  43.422  1.00  0.69           C  
ATOM    322  CD1 LEU A  41      74.449  16.050  44.598  1.00  0.69           C  
ATOM    323  CD2 LEU A  41      73.870  13.794  43.607  1.00  0.69           C  
ATOM    324  N   PRO A  42      76.468  16.109  39.515  1.00  0.61           N  
ATOM    325  CA  PRO A  42      76.618  16.018  38.065  1.00  0.61           C  
ATOM    326  C   PRO A  42      75.368  15.551  37.343  1.00  0.61           C  
ATOM    327  O   PRO A  42      74.740  14.589  37.776  1.00  0.61           O  
ATOM    328  CB  PRO A  42      77.810  15.065  37.864  1.00  0.61           C  
ATOM    329  CG  PRO A  42      77.816  14.195  39.122  1.00  0.61           C  
ATOM    330  CD  PRO A  42      77.338  15.156  40.204  1.00  0.61           C  
ATOM    331  N   ALA A  43      74.990  16.220  36.232  1.00  0.57           N  
ATOM    332  CA  ALA A  43      73.899  15.785  35.388  1.00  0.57           C  
ATOM    333  C   ALA A  43      74.191  14.426  34.764  1.00  0.57           C  
ATOM    334  O   ALA A  43      75.239  14.227  34.152  1.00  0.57           O  
ATOM    335  CB  ALA A  43      73.623  16.849  34.297  1.00  0.57           C  
ATOM    336  N   GLU A  44      73.274  13.451  34.938  1.00  0.52           N  
ATOM    337  CA  GLU A  44      73.371  12.141  34.325  1.00  0.52           C  
ATOM    338  C   GLU A  44      73.353  12.202  32.805  1.00  0.52           C  
ATOM    339  O   GLU A  44      72.739  13.084  32.203  1.00  0.52           O  
ATOM    340  CB  GLU A  44      72.267  11.195  34.841  1.00  0.52           C  
ATOM    341  CG  GLU A  44      72.384   9.721  34.363  1.00  0.52           C  
ATOM    342  CD  GLU A  44      71.340   8.815  35.012  1.00  0.52           C  
ATOM    343  OE1 GLU A  44      70.706   9.275  35.984  1.00  0.52           O  
ATOM    344  OE2 GLU A  44      71.211   7.645  34.565  1.00  0.52           O  
ATOM    345  N   GLU A  45      74.063  11.259  32.151  1.00  0.52           N  
ATOM    346  CA  GLU A  45      74.095  11.100  30.713  1.00  0.52           C  
ATOM    347  C   GLU A  45      72.708  10.892  30.122  1.00  0.52           C  
ATOM    348  O   GLU A  45      72.070   9.851  30.282  1.00  0.52           O  
ATOM    349  CB  GLU A  45      75.000   9.907  30.320  1.00  0.52           C  
ATOM    350  CG  GLU A  45      75.100   9.644  28.795  1.00  0.52           C  
ATOM    351  CD  GLU A  45      75.832  10.720  28.000  1.00  0.52           C  
ATOM    352  OE1 GLU A  45      76.543  11.556  28.607  1.00  0.52           O  
ATOM    353  OE2 GLU A  45      75.679  10.674  26.751  1.00  0.52           O  
ATOM    354  N   GLY A  46      72.205  11.899  29.383  1.00  0.59           N  
ATOM    355  CA  GLY A  46      70.862  11.891  28.827  1.00  0.59           C  
ATOM    356  C   GLY A  46      70.801  11.211  27.501  1.00  0.59           C  
ATOM    357  O   GLY A  46      70.337  11.787  26.525  1.00  0.59           O  
ATOM    358  N   LYS A  47      71.248   9.947  27.458  1.00  0.55           N  
ATOM    359  CA  LYS A  47      71.279   9.154  26.256  1.00  0.55           C  
ATOM    360  C   LYS A  47      69.970   8.388  26.123  1.00  0.55           C  
ATOM    361  O   LYS A  47      69.832   7.249  26.573  1.00  0.55           O  
ATOM    362  CB  LYS A  47      72.506   8.212  26.272  1.00  0.55           C  
ATOM    363  CG  LYS A  47      72.872   7.701  24.877  1.00  0.55           C  
ATOM    364  CD  LYS A  47      74.050   6.716  24.916  1.00  0.55           C  
ATOM    365  CE  LYS A  47      74.504   6.256  23.532  1.00  0.55           C  
ATOM    366  NZ  LYS A  47      75.593   5.260  23.660  1.00  0.55           N  
ATOM    367  N   SER A  48      68.943   9.029  25.524  1.00  0.69           N  
ATOM    368  CA  SER A  48      67.608   8.454  25.373  1.00  0.69           C  
ATOM    369  C   SER A  48      67.573   7.253  24.435  1.00  0.69           C  
ATOM    370  O   SER A  48      68.510   6.974  23.697  1.00  0.69           O  
ATOM    371  CB  SER A  48      66.497   9.485  24.994  1.00  0.69           C  
ATOM    372  OG  SER A  48      66.515   9.875  23.623  1.00  0.69           O  
ATOM    373  N   ILE A  49      66.472   6.462  24.450  1.00  0.71           N  
ATOM    374  CA  ILE A  49      66.306   5.336  23.530  1.00  0.71           C  
ATOM    375  C   ILE A  49      66.192   5.832  22.101  1.00  0.71           C  
ATOM    376  O   ILE A  49      66.755   5.232  21.184  1.00  0.71           O  
ATOM    377  CB  ILE A  49      65.111   4.474  23.912  1.00  0.71           C  
ATOM    378  CG1 ILE A  49      65.380   3.744  25.249  1.00  0.71           C  
ATOM    379  CG2 ILE A  49      64.728   3.456  22.811  1.00  0.71           C  
ATOM    380  CD1 ILE A  49      64.109   3.147  25.869  1.00  0.71           C  
ATOM    381  N   TRP A  50      65.509   6.987  21.898  1.00  0.68           N  
ATOM    382  CA  TRP A  50      65.385   7.639  20.611  1.00  0.68           C  
ATOM    383  C   TRP A  50      66.744   7.879  19.952  1.00  0.68           C  
ATOM    384  O   TRP A  50      66.926   7.558  18.781  1.00  0.68           O  
ATOM    385  CB  TRP A  50      64.560   8.955  20.740  1.00  0.68           C  
ATOM    386  CG  TRP A  50      64.273   9.674  19.424  1.00  0.68           C  
ATOM    387  CD1 TRP A  50      65.113  10.490  18.723  1.00  0.68           C  
ATOM    388  CD2 TRP A  50      63.086   9.538  18.621  1.00  0.68           C  
ATOM    389  NE1 TRP A  50      64.534  10.874  17.533  1.00  0.68           N  
ATOM    390  CE2 TRP A  50      63.289  10.298  17.450  1.00  0.68           C  
ATOM    391  CE3 TRP A  50      61.913   8.819  18.812  1.00  0.68           C  
ATOM    392  CZ2 TRP A  50      62.317  10.350  16.460  1.00  0.68           C  
ATOM    393  CZ3 TRP A  50      60.928   8.884  17.819  1.00  0.68           C  
ATOM    394  CH2 TRP A  50      61.125   9.638  16.658  1.00  0.68           C  
ATOM    395  N   ASP A  51      67.758   8.352  20.709  1.00  0.65           N  
ATOM    396  CA  ASP A  51      69.087   8.603  20.198  1.00  0.65           C  
ATOM    397  C   ASP A  51      69.735   7.347  19.610  1.00  0.65           C  
ATOM    398  O   ASP A  51      70.300   7.352  18.520  1.00  0.65           O  
ATOM    399  CB  ASP A  51      69.966   9.166  21.341  1.00  0.65           C  
ATOM    400  CG  ASP A  51      69.412  10.452  21.962  1.00  0.65           C  
ATOM    401  OD1 ASP A  51      68.348  10.966  21.542  1.00  0.65           O  
ATOM    402  OD2 ASP A  51      70.046  10.866  22.973  1.00  0.65           O  
ATOM    403  N   LEU A  52      69.628   6.191  20.293  1.00  0.64           N  
ATOM    404  CA  LEU A  52      70.182   4.946  19.790  1.00  0.64           C  
ATOM    405  C   LEU A  52      69.419   4.352  18.621  1.00  0.64           C  
ATOM    406  O   LEU A  52      69.994   3.951  17.613  1.00  0.64           O  
ATOM    407  CB  LEU A  52      70.294   3.863  20.884  1.00  0.64           C  
ATOM    408  CG  LEU A  52      71.384   4.149  21.932  1.00  0.64           C  
ATOM    409  CD1 LEU A  52      70.948   5.170  22.987  1.00  0.64           C  
ATOM    410  CD2 LEU A  52      71.795   2.849  22.633  1.00  0.64           C  
ATOM    411  N   ILE A  53      68.084   4.284  18.731  1.00  0.68           N  
ATOM    412  CA  ILE A  53      67.263   3.574  17.770  1.00  0.68           C  
ATOM    413  C   ILE A  53      66.981   4.384  16.506  1.00  0.68           C  
ATOM    414  O   ILE A  53      66.755   3.820  15.438  1.00  0.68           O  
ATOM    415  CB  ILE A  53      65.983   3.107  18.464  1.00  0.68           C  
ATOM    416  CG1 ILE A  53      66.273   2.177  19.669  1.00  0.68           C  
ATOM    417  CG2 ILE A  53      65.001   2.424  17.496  1.00  0.68           C  
ATOM    418  CD1 ILE A  53      67.049   0.896  19.337  1.00  0.68           C  
ATOM    419  N   ILE A  54      67.016   5.731  16.582  1.00  0.74           N  
ATOM    420  CA  ILE A  54      66.720   6.615  15.470  1.00  0.74           C  
ATOM    421  C   ILE A  54      68.000   7.307  15.062  1.00  0.74           C  
ATOM    422  O   ILE A  54      68.524   7.055  13.984  1.00  0.74           O  
ATOM    423  CB  ILE A  54      65.569   7.585  15.765  1.00  0.74           C  
ATOM    424  CG1 ILE A  54      64.222   6.827  15.840  1.00  0.74           C  
ATOM    425  CG2 ILE A  54      65.458   8.703  14.701  1.00  0.74           C  
ATOM    426  CD1 ILE A  54      63.939   6.149  17.181  1.00  0.74           C  
ATOM    427  N   GLU A  55      68.562   8.188  15.911  1.00  0.61           N  
ATOM    428  CA  GLU A  55      69.658   9.046  15.500  1.00  0.61           C  
ATOM    429  C   GLU A  55      70.962   8.336  15.138  1.00  0.61           C  
ATOM    430  O   GLU A  55      71.535   8.532  14.067  1.00  0.61           O  
ATOM    431  CB  GLU A  55      69.937  10.069  16.608  1.00  0.61           C  
ATOM    432  CG  GLU A  55      68.762  11.042  16.848  1.00  0.61           C  
ATOM    433  CD  GLU A  55      69.193  12.209  17.733  1.00  0.61           C  
ATOM    434  OE1 GLU A  55      68.409  13.196  17.770  1.00  0.61           O  
ATOM    435  OE2 GLU A  55      70.303  12.135  18.312  1.00  0.61           O  
ATOM    436  N   GLN A  56      71.432   7.419  16.004  1.00  0.50           N  
ATOM    437  CA  GLN A  56      72.573   6.555  15.752  1.00  0.50           C  
ATOM    438  C   GLN A  56      72.339   5.572  14.625  1.00  0.50           C  
ATOM    439  O   GLN A  56      73.243   5.261  13.850  1.00  0.50           O  
ATOM    440  CB  GLN A  56      72.997   5.778  17.019  1.00  0.50           C  
ATOM    441  CG  GLN A  56      73.557   6.697  18.123  1.00  0.50           C  
ATOM    442  CD  GLN A  56      74.144   5.913  19.290  1.00  0.50           C  
ATOM    443  OE1 GLN A  56      74.092   4.694  19.437  1.00  0.50           O  
ATOM    444  NE2 GLN A  56      74.797   6.667  20.205  1.00  0.50           N  
ATOM    445  N   PHE A  57      71.096   5.067  14.494  1.00  0.53           N  
ATOM    446  CA  PHE A  57      70.702   4.226  13.386  1.00  0.53           C  
ATOM    447  C   PHE A  57      70.835   4.967  12.060  1.00  0.53           C  
ATOM    448  O   PHE A  57      71.476   4.493  11.128  1.00  0.53           O  
ATOM    449  CB  PHE A  57      69.252   3.735  13.624  1.00  0.53           C  
ATOM    450  CG  PHE A  57      68.714   2.894  12.502  1.00  0.53           C  
ATOM    451  CD1 PHE A  57      69.347   1.699  12.146  1.00  0.53           C  
ATOM    452  CD2 PHE A  57      67.605   3.322  11.755  1.00  0.53           C  
ATOM    453  CE1 PHE A  57      68.885   0.941  11.066  1.00  0.53           C  
ATOM    454  CE2 PHE A  57      67.128   2.556  10.686  1.00  0.53           C  
ATOM    455  CZ  PHE A  57      67.770   1.364  10.339  1.00  0.53           C  
ATOM    456  N   GLU A  58      70.306   6.197  11.976  1.00  0.65           N  
ATOM    457  CA  GLU A  58      70.434   7.014  10.801  1.00  0.65           C  
ATOM    458  C   GLU A  58      71.859   7.416  10.432  1.00  0.65           C  
ATOM    459  O   GLU A  58      72.222   7.424   9.255  1.00  0.65           O  
ATOM    460  CB  GLU A  58      69.544   8.231  10.927  1.00  0.65           C  
ATOM    461  CG  GLU A  58      69.447   8.965   9.586  1.00  0.65           C  
ATOM    462  CD  GLU A  58      68.726  10.286   9.763  1.00  0.65           C  
ATOM    463  OE1 GLU A  58      68.229  10.540  10.895  1.00  0.65           O  
ATOM    464  OE2 GLU A  58      68.821  11.062   8.787  1.00  0.65           O  
ATOM    465  N   ASP A  59      72.737   7.686  11.431  1.00  0.68           N  
ATOM    466  CA  ASP A  59      74.166   7.884  11.203  1.00  0.68           C  
ATOM    467  C   ASP A  59      74.761   6.674  10.481  1.00  0.68           C  
ATOM    468  O   ASP A  59      75.437   6.801   9.468  1.00  0.68           O  
ATOM    469  CB  ASP A  59      74.917   8.163  12.546  1.00  0.68           C  
ATOM    470  CG  ASP A  59      76.413   8.431  12.379  1.00  0.68           C  
ATOM    471  OD1 ASP A  59      76.859   8.895  11.301  1.00  0.68           O  
ATOM    472  OD2 ASP A  59      77.195   8.120  13.316  1.00  0.68           O  
ATOM    473  N   LEU A  60      74.432   5.436  10.903  1.00  0.67           N  
ATOM    474  CA  LEU A  60      74.869   4.267  10.166  1.00  0.67           C  
ATOM    475  C   LEU A  60      74.363   4.235   8.719  1.00  0.67           C  
ATOM    476  O   LEU A  60      75.120   3.945   7.792  1.00  0.67           O  
ATOM    477  CB  LEU A  60      74.471   2.981  10.915  1.00  0.67           C  
ATOM    478  CG  LEU A  60      74.936   1.669  10.254  1.00  0.67           C  
ATOM    479  CD1 LEU A  60      76.468   1.582  10.127  1.00  0.67           C  
ATOM    480  CD2 LEU A  60      74.369   0.475  11.032  1.00  0.67           C  
ATOM    481  N   LEU A  61      73.085   4.613   8.491  1.00  0.60           N  
ATOM    482  CA  LEU A  61      72.468   4.680   7.175  1.00  0.60           C  
ATOM    483  C   LEU A  61      73.166   5.608   6.201  1.00  0.60           C  
ATOM    484  O   LEU A  61      73.413   5.241   5.056  1.00  0.60           O  
ATOM    485  CB  LEU A  61      70.980   5.086   7.245  1.00  0.60           C  
ATOM    486  CG  LEU A  61      70.076   4.087   7.988  1.00  0.60           C  
ATOM    487  CD1 LEU A  61      68.646   4.643   8.031  1.00  0.60           C  
ATOM    488  CD2 LEU A  61      70.103   2.672   7.379  1.00  0.60           C  
ATOM    489  N   VAL A  62      73.563   6.822   6.613  1.00  0.64           N  
ATOM    490  CA  VAL A  62      74.260   7.729   5.722  1.00  0.64           C  
ATOM    491  C   VAL A  62      75.669   7.255   5.371  1.00  0.64           C  
ATOM    492  O   VAL A  62      76.172   7.488   4.274  1.00  0.64           O  
ATOM    493  CB  VAL A  62      74.252   9.167   6.221  1.00  0.64           C  
ATOM    494  CG1 VAL A  62      72.799   9.589   6.534  1.00  0.64           C  
ATOM    495  CG2 VAL A  62      75.153   9.366   7.454  1.00  0.64           C  
ATOM    496  N   ARG A  63      76.324   6.524   6.298  1.00  0.65           N  
ATOM    497  CA  ARG A  63      77.632   5.939   6.087  1.00  0.65           C  
ATOM    498  C   ARG A  63      77.616   4.778   5.111  1.00  0.65           C  
ATOM    499  O   ARG A  63      78.446   4.704   4.210  1.00  0.65           O  
ATOM    500  CB  ARG A  63      78.255   5.492   7.423  1.00  0.65           C  
ATOM    501  CG  ARG A  63      78.496   6.656   8.402  1.00  0.65           C  
ATOM    502  CD  ARG A  63      79.237   6.185   9.645  1.00  0.65           C  
ATOM    503  NE  ARG A  63      79.177   7.262  10.673  1.00  0.65           N  
ATOM    504  CZ  ARG A  63      80.007   7.303  11.720  1.00  0.65           C  
ATOM    505  NH1 ARG A  63      80.959   6.393  11.887  1.00  0.65           N  
ATOM    506  NH2 ARG A  63      79.780   8.201  12.670  1.00  0.65           N  
ATOM    507  N   ILE A  64      76.637   3.856   5.230  1.00  0.69           N  
ATOM    508  CA  ILE A  64      76.472   2.752   4.297  1.00  0.69           C  
ATOM    509  C   ILE A  64      75.952   3.233   2.947  1.00  0.69           C  
ATOM    510  O   ILE A  64      76.238   2.643   1.910  1.00  0.69           O  
ATOM    511  CB  ILE A  64      75.609   1.612   4.847  1.00  0.69           C  
ATOM    512  CG1 ILE A  64      74.133   2.038   5.040  1.00  0.69           C  
ATOM    513  CG2 ILE A  64      76.274   1.109   6.152  1.00  0.69           C  
ATOM    514  CD1 ILE A  64      73.195   0.972   5.619  1.00  0.69           C  
ATOM    515  N   LEU A  65      75.201   4.359   2.925  1.00  0.62           N  
ATOM    516  CA  LEU A  65      74.771   5.024   1.712  1.00  0.62           C  
ATOM    517  C   LEU A  65      75.919   5.645   0.951  1.00  0.62           C  
ATOM    518  O   LEU A  65      76.075   5.440  -0.252  1.00  0.62           O  
ATOM    519  CB  LEU A  65      73.769   6.147   2.051  1.00  0.62           C  
ATOM    520  CG  LEU A  65      73.208   6.925   0.848  1.00  0.62           C  
ATOM    521  CD1 LEU A  65      72.493   6.008  -0.153  1.00  0.62           C  
ATOM    522  CD2 LEU A  65      72.263   8.027   1.339  1.00  0.62           C  
ATOM    523  N   LEU A  66      76.791   6.386   1.667  1.00  0.64           N  
ATOM    524  CA  LEU A  66      78.015   6.924   1.121  1.00  0.64           C  
ATOM    525  C   LEU A  66      78.950   5.821   0.675  1.00  0.64           C  
ATOM    526  O   LEU A  66      79.543   5.895  -0.394  1.00  0.64           O  
ATOM    527  CB  LEU A  66      78.727   7.838   2.136  1.00  0.64           C  
ATOM    528  CG  LEU A  66      79.920   8.630   1.560  1.00  0.64           C  
ATOM    529  CD1 LEU A  66      79.489   9.641   0.481  1.00  0.64           C  
ATOM    530  CD2 LEU A  66      80.675   9.331   2.698  1.00  0.64           C  
ATOM    531  N   LEU A  67      79.056   4.725   1.453  1.00  0.75           N  
ATOM    532  CA  LEU A  67      79.775   3.543   1.030  1.00  0.75           C  
ATOM    533  C   LEU A  67      79.230   2.922  -0.251  1.00  0.75           C  
ATOM    534  O   LEU A  67      79.986   2.669  -1.181  1.00  0.75           O  
ATOM    535  CB  LEU A  67      79.748   2.485   2.151  1.00  0.75           C  
ATOM    536  CG  LEU A  67      80.428   1.140   1.828  1.00  0.75           C  
ATOM    537  CD1 LEU A  67      81.916   1.306   1.479  1.00  0.75           C  
ATOM    538  CD2 LEU A  67      80.220   0.159   2.993  1.00  0.75           C  
ATOM    539  N   ALA A  68      77.903   2.718  -0.380  1.00  0.68           N  
ATOM    540  CA  ALA A  68      77.283   2.213  -1.587  1.00  0.68           C  
ATOM    541  C   ALA A  68      77.497   3.109  -2.809  1.00  0.68           C  
ATOM    542  O   ALA A  68      77.691   2.616  -3.920  1.00  0.68           O  
ATOM    543  CB  ALA A  68      75.787   1.977  -1.313  1.00  0.68           C  
ATOM    544  N   ALA A  69      77.498   4.448  -2.605  1.00  0.67           N  
ATOM    545  CA  ALA A  69      77.917   5.451  -3.568  1.00  0.67           C  
ATOM    546  C   ALA A  69      79.396   5.345  -3.949  1.00  0.67           C  
ATOM    547  O   ALA A  69      79.742   5.356  -5.127  1.00  0.67           O  
ATOM    548  CB  ALA A  69      77.597   6.856  -3.013  1.00  0.67           C  
ATOM    549  N   CYS A  70      80.303   5.172  -2.959  1.00  0.71           N  
ATOM    550  CA  CYS A  70      81.723   4.907  -3.161  1.00  0.71           C  
ATOM    551  C   CYS A  70      81.995   3.613  -3.919  1.00  0.71           C  
ATOM    552  O   CYS A  70      82.848   3.582  -4.798  1.00  0.71           O  
ATOM    553  CB  CYS A  70      82.531   4.903  -1.831  1.00  0.71           C  
ATOM    554  SG  CYS A  70      82.677   6.551  -1.069  1.00  0.71           S  
ATOM    555  N   ILE A  71      81.264   2.511  -3.644  1.00  0.63           N  
ATOM    556  CA  ILE A  71      81.405   1.261  -4.389  1.00  0.63           C  
ATOM    557  C   ILE A  71      81.094   1.425  -5.867  1.00  0.63           C  
ATOM    558  O   ILE A  71      81.894   1.070  -6.732  1.00  0.63           O  
ATOM    559  CB  ILE A  71      80.506   0.156  -3.821  1.00  0.63           C  
ATOM    560  CG1 ILE A  71      80.976  -0.223  -2.396  1.00  0.63           C  
ATOM    561  CG2 ILE A  71      80.475  -1.098  -4.739  1.00  0.63           C  
ATOM    562  CD1 ILE A  71      80.051  -1.212  -1.674  1.00  0.63           C  
ATOM    563  N   SER A  72      79.941   2.032  -6.210  1.00  0.59           N  
ATOM    564  CA  SER A  72      79.528   2.203  -7.584  1.00  0.59           C  
ATOM    565  C   SER A  72      80.346   3.234  -8.326  1.00  0.59           C  
ATOM    566  O   SER A  72      80.501   3.147  -9.540  1.00  0.59           O  
ATOM    567  CB  SER A  72      78.008   2.554  -7.705  1.00  0.59           C  
ATOM    568  OG  SER A  72      77.514   3.653  -6.917  1.00  0.59           O  
ATOM    569  N   PHE A  73      80.936   4.198  -7.595  1.00  0.62           N  
ATOM    570  CA  PHE A  73      81.938   5.128  -8.072  1.00  0.62           C  
ATOM    571  C   PHE A  73      83.203   4.427  -8.574  1.00  0.62           C  
ATOM    572  O   PHE A  73      83.722   4.746  -9.639  1.00  0.62           O  
ATOM    573  CB  PHE A  73      82.237   6.123  -6.921  1.00  0.62           C  
ATOM    574  CG  PHE A  73      83.179   7.216  -7.298  1.00  0.62           C  
ATOM    575  CD1 PHE A  73      82.867   8.048  -8.374  1.00  0.62           C  
ATOM    576  CD2 PHE A  73      84.361   7.447  -6.576  1.00  0.62           C  
ATOM    577  CE1 PHE A  73      83.730   9.075  -8.750  1.00  0.62           C  
ATOM    578  CE2 PHE A  73      85.239   8.466  -6.965  1.00  0.62           C  
ATOM    579  CZ  PHE A  73      84.925   9.278  -8.059  1.00  0.62           C  
ATOM    580  N   VAL A  74      83.694   3.401  -7.842  1.00  0.74           N  
ATOM    581  CA  VAL A  74      84.800   2.562  -8.291  1.00  0.74           C  
ATOM    582  C   VAL A  74      84.412   1.735  -9.510  1.00  0.74           C  
ATOM    583  O   VAL A  74      85.131   1.678 -10.506  1.00  0.74           O  
ATOM    584  CB  VAL A  74      85.311   1.658  -7.172  1.00  0.74           C  
ATOM    585  CG1 VAL A  74      86.482   0.776  -7.656  1.00  0.74           C  
ATOM    586  CG2 VAL A  74      85.786   2.541  -6.000  1.00  0.74           C  
ATOM    587  N   LEU A  75      83.210   1.118  -9.490  1.00  0.56           N  
ATOM    588  CA  LEU A  75      82.691   0.309 -10.585  1.00  0.56           C  
ATOM    589  C   LEU A  75      82.476   1.068 -11.885  1.00  0.56           C  
ATOM    590  O   LEU A  75      82.603   0.504 -12.970  1.00  0.56           O  
ATOM    591  CB  LEU A  75      81.363  -0.390 -10.217  1.00  0.56           C  
ATOM    592  CG  LEU A  75      81.440  -1.372  -9.030  1.00  0.56           C  
ATOM    593  CD1 LEU A  75      80.045  -1.950  -8.735  1.00  0.56           C  
ATOM    594  CD2 LEU A  75      82.467  -2.497  -9.247  1.00  0.56           C  
ATOM    595  N   ALA A  76      82.161   2.373 -11.786  1.00  0.56           N  
ATOM    596  CA  ALA A  76      82.049   3.310 -12.881  1.00  0.56           C  
ATOM    597  C   ALA A  76      83.353   3.507 -13.652  1.00  0.56           C  
ATOM    598  O   ALA A  76      83.333   3.790 -14.842  1.00  0.56           O  
ATOM    599  CB  ALA A  76      81.548   4.667 -12.342  1.00  0.56           C  
ATOM    600  N   TRP A  77      84.529   3.355 -13.002  1.00  0.43           N  
ATOM    601  CA  TRP A  77      85.818   3.378 -13.676  1.00  0.43           C  
ATOM    602  C   TRP A  77      86.035   2.194 -14.618  1.00  0.43           C  
ATOM    603  O   TRP A  77      86.580   2.332 -15.708  1.00  0.43           O  
ATOM    604  CB  TRP A  77      86.958   3.426 -12.628  1.00  0.43           C  
ATOM    605  CG  TRP A  77      88.343   3.675 -13.211  1.00  0.43           C  
ATOM    606  CD1 TRP A  77      88.927   4.871 -13.508  1.00  0.43           C  
ATOM    607  CD2 TRP A  77      89.253   2.658 -13.669  1.00  0.43           C  
ATOM    608  NE1 TRP A  77      90.155   4.675 -14.100  1.00  0.43           N  
ATOM    609  CE2 TRP A  77      90.370   3.320 -14.217  1.00  0.43           C  
ATOM    610  CE3 TRP A  77      89.176   1.270 -13.671  1.00  0.43           C  
ATOM    611  CZ2 TRP A  77      91.429   2.601 -14.756  1.00  0.43           C  
ATOM    612  CZ3 TRP A  77      90.238   0.547 -14.225  1.00  0.43           C  
ATOM    613  CH2 TRP A  77      91.356   1.200 -14.752  1.00  0.43           C  
ATOM    614  N   PHE A  78      85.600   0.986 -14.198  1.00  0.49           N  
ATOM    615  CA  PHE A  78      85.732  -0.242 -14.969  1.00  0.49           C  
ATOM    616  C   PHE A  78      84.703  -0.337 -16.078  1.00  0.49           C  
ATOM    617  O   PHE A  78      84.795  -1.183 -16.965  1.00  0.49           O  
ATOM    618  CB  PHE A  78      85.557  -1.502 -14.086  1.00  0.49           C  
ATOM    619  CG  PHE A  78      86.700  -1.670 -13.133  1.00  0.49           C  
ATOM    620  CD1 PHE A  78      86.660  -1.113 -11.848  1.00  0.49           C  
ATOM    621  CD2 PHE A  78      87.834  -2.402 -13.514  1.00  0.49           C  
ATOM    622  CE1 PHE A  78      87.735  -1.270 -10.967  1.00  0.49           C  
ATOM    623  CE2 PHE A  78      88.903  -2.579 -12.629  1.00  0.49           C  
ATOM    624  CZ  PHE A  78      88.855  -2.011 -11.354  1.00  0.49           C  
ATOM    625  N   GLU A  79      83.676   0.528 -16.046  1.00  0.47           N  
ATOM    626  CA  GLU A  79      82.751   0.696 -17.136  1.00  0.47           C  
ATOM    627  C   GLU A  79      83.460   1.307 -18.340  1.00  0.47           C  
ATOM    628  O   GLU A  79      83.843   2.467 -18.330  1.00  0.47           O  
ATOM    629  CB  GLU A  79      81.554   1.567 -16.691  1.00  0.47           C  
ATOM    630  CG  GLU A  79      80.441   1.723 -17.767  1.00  0.47           C  
ATOM    631  CD  GLU A  79      79.195   2.419 -17.243  1.00  0.47           C  
ATOM    632  OE1 GLU A  79      79.129   2.570 -16.006  1.00  0.47           O  
ATOM    633  OE2 GLU A  79      78.270   2.725 -18.040  1.00  0.47           O  
ATOM    634  N   GLU A  80      83.657   0.508 -19.413  1.00  0.44           N  
ATOM    635  CA  GLU A  80      84.347   0.924 -20.629  1.00  0.44           C  
ATOM    636  C   GLU A  80      83.508   1.829 -21.532  1.00  0.44           C  
ATOM    637  O   GLU A  80      83.978   2.449 -22.483  1.00  0.44           O  
ATOM    638  CB  GLU A  80      84.747  -0.339 -21.426  1.00  0.44           C  
ATOM    639  CG  GLU A  80      85.738  -0.081 -22.589  1.00  0.44           C  
ATOM    640  CD  GLU A  80      86.037  -1.326 -23.420  1.00  0.44           C  
ATOM    641  OE1 GLU A  80      85.683  -2.448 -22.977  1.00  0.44           O  
ATOM    642  OE2 GLU A  80      86.626  -1.150 -24.519  1.00  0.44           O  
ATOM    643  N   GLY A  81      82.193   1.905 -21.244  1.00  0.54           N  
ATOM    644  CA  GLY A  81      81.257   2.839 -21.861  1.00  0.54           C  
ATOM    645  C   GLY A  81      81.619   4.282 -21.649  1.00  0.54           C  
ATOM    646  O   GLY A  81      82.576   4.602 -20.959  1.00  0.54           O  
ATOM    647  N   GLU A  82      80.829   5.209 -22.223  1.00  0.49           N  
ATOM    648  CA  GLU A  82      81.095   6.632 -22.108  1.00  0.49           C  
ATOM    649  C   GLU A  82      81.190   7.103 -20.665  1.00  0.49           C  
ATOM    650  O   GLU A  82      80.271   6.898 -19.869  1.00  0.49           O  
ATOM    651  CB  GLU A  82      79.972   7.421 -22.823  1.00  0.49           C  
ATOM    652  CG  GLU A  82      80.142   8.962 -22.842  1.00  0.49           C  
ATOM    653  CD  GLU A  82      78.966   9.677 -23.509  1.00  0.49           C  
ATOM    654  OE1 GLU A  82      77.957   9.002 -23.844  1.00  0.49           O  
ATOM    655  OE2 GLU A  82      79.070  10.918 -23.685  1.00  0.49           O  
ATOM    656  N   GLU A  83      82.323   7.735 -20.291  1.00  0.39           N  
ATOM    657  CA  GLU A  83      82.541   8.314 -18.990  1.00  0.39           C  
ATOM    658  C   GLU A  83      81.481   9.345 -18.603  1.00  0.39           C  
ATOM    659  O   GLU A  83      81.481  10.515 -18.977  1.00  0.39           O  
ATOM    660  CB  GLU A  83      83.983   8.892 -18.877  1.00  0.39           C  
ATOM    661  CG  GLU A  83      84.462   9.759 -20.082  1.00  0.39           C  
ATOM    662  CD  GLU A  83      85.068   8.999 -21.266  1.00  0.39           C  
ATOM    663  OE1 GLU A  83      85.038   7.746 -21.260  1.00  0.39           O  
ATOM    664  OE2 GLU A  83      85.553   9.690 -22.199  1.00  0.39           O  
ATOM    665  N   THR A  84      80.505   8.880 -17.803  1.00  0.53           N  
ATOM    666  CA  THR A  84      79.402   9.664 -17.279  1.00  0.53           C  
ATOM    667  C   THR A  84      79.825  10.778 -16.348  1.00  0.53           C  
ATOM    668  O   THR A  84      80.875  10.758 -15.710  1.00  0.53           O  
ATOM    669  CB  THR A  84      78.328   8.781 -16.641  1.00  0.53           C  
ATOM    670  OG1 THR A  84      77.170   9.453 -16.150  1.00  0.53           O  
ATOM    671  CG2 THR A  84      78.921   8.024 -15.457  1.00  0.53           C  
ATOM    672  N   VAL A  85      78.967  11.806 -16.269  1.00  0.54           N  
ATOM    673  CA  VAL A  85      79.189  12.978 -15.462  1.00  0.54           C  
ATOM    674  C   VAL A  85      78.397  12.820 -14.189  1.00  0.54           C  
ATOM    675  O   VAL A  85      78.941  12.711 -13.103  1.00  0.54           O  
ATOM    676  CB  VAL A  85      78.815  14.245 -16.207  1.00  0.54           C  
ATOM    677  CG1 VAL A  85      79.105  15.468 -15.314  1.00  0.54           C  
ATOM    678  CG2 VAL A  85      79.656  14.301 -17.501  1.00  0.54           C  
ATOM    679  N   THR A  86      77.060  12.729 -14.263  1.00  0.56           N  
ATOM    680  CA  THR A  86      76.216  12.783 -13.076  1.00  0.56           C  
ATOM    681  C   THR A  86      76.484  11.733 -12.020  1.00  0.56           C  
ATOM    682  O   THR A  86      76.538  12.014 -10.827  1.00  0.56           O  
ATOM    683  CB  THR A  86      74.762  12.667 -13.447  1.00  0.56           C  
ATOM    684  OG1 THR A  86      74.469  13.602 -14.475  1.00  0.56           O  
ATOM    685  CG2 THR A  86      73.872  12.976 -12.241  1.00  0.56           C  
ATOM    686  N   ALA A  87      76.716  10.485 -12.456  1.00  0.59           N  
ATOM    687  CA  ALA A  87      77.012   9.378 -11.578  1.00  0.59           C  
ATOM    688  C   ALA A  87      78.446   9.427 -11.033  1.00  0.59           C  
ATOM    689  O   ALA A  87      78.759   8.785 -10.037  1.00  0.59           O  
ATOM    690  CB  ALA A  87      76.771   8.069 -12.355  1.00  0.59           C  
ATOM    691  N   PHE A  88      79.346  10.227 -11.656  1.00  0.55           N  
ATOM    692  CA  PHE A  88      80.692  10.490 -11.190  1.00  0.55           C  
ATOM    693  C   PHE A  88      80.664  11.420  -9.973  1.00  0.55           C  
ATOM    694  O   PHE A  88      81.445  11.284  -9.036  1.00  0.55           O  
ATOM    695  CB  PHE A  88      81.527  11.043 -12.388  1.00  0.55           C  
ATOM    696  CG  PHE A  88      82.920  11.451 -12.033  1.00  0.55           C  
ATOM    697  CD1 PHE A  88      83.947  10.506 -11.971  1.00  0.55           C  
ATOM    698  CD2 PHE A  88      83.204  12.787 -11.717  1.00  0.55           C  
ATOM    699  CE1 PHE A  88      85.226  10.876 -11.541  1.00  0.55           C  
ATOM    700  CE2 PHE A  88      84.484  13.165 -11.302  1.00  0.55           C  
ATOM    701  CZ  PHE A  88      85.496  12.207 -11.207  1.00  0.55           C  
ATOM    702  N   VAL A  89      79.711  12.378  -9.930  1.00  0.64           N  
ATOM    703  CA  VAL A  89      79.677  13.392  -8.892  1.00  0.64           C  
ATOM    704  C   VAL A  89      78.770  12.946  -7.740  1.00  0.64           C  
ATOM    705  O   VAL A  89      78.691  13.601  -6.703  1.00  0.64           O  
ATOM    706  CB  VAL A  89      79.257  14.762  -9.444  1.00  0.64           C  
ATOM    707  CG1 VAL A  89      79.737  15.882  -8.505  1.00  0.64           C  
ATOM    708  CG2 VAL A  89      79.889  15.040 -10.821  1.00  0.64           C  
ATOM    709  N   GLU A  90      78.123  11.756  -7.847  1.00  0.57           N  
ATOM    710  CA  GLU A  90      77.222  11.195  -6.836  1.00  0.57           C  
ATOM    711  C   GLU A  90      77.844  11.126  -5.428  1.00  0.57           C  
ATOM    712  O   GLU A  90      77.218  11.668  -4.514  1.00  0.57           O  
ATOM    713  CB  GLU A  90      76.618   9.814  -7.290  1.00  0.57           C  
ATOM    714  CG  GLU A  90      75.579   9.151  -6.327  1.00  0.57           C  
ATOM    715  CD  GLU A  90      75.141   7.726  -6.665  1.00  0.57           C  
ATOM    716  OE1 GLU A  90      74.174   7.225  -6.029  1.00  0.57           O  
ATOM    717  OE2 GLU A  90      75.747   7.048  -7.534  1.00  0.57           O  
ATOM    718  N   PRO A  91      79.055  10.613  -5.141  1.00  0.64           N  
ATOM    719  CA  PRO A  91      79.610  10.615  -3.789  1.00  0.64           C  
ATOM    720  C   PRO A  91      79.880  12.007  -3.239  1.00  0.64           C  
ATOM    721  O   PRO A  91      79.704  12.219  -2.040  1.00  0.64           O  
ATOM    722  CB  PRO A  91      80.910   9.793  -3.889  1.00  0.64           C  
ATOM    723  CG  PRO A  91      80.753   8.990  -5.180  1.00  0.64           C  
ATOM    724  CD  PRO A  91      79.936   9.912  -6.075  1.00  0.64           C  
ATOM    725  N   PHE A  92      80.311  12.963  -4.097  1.00  0.67           N  
ATOM    726  CA  PHE A  92      80.540  14.357  -3.747  1.00  0.67           C  
ATOM    727  C   PHE A  92      79.239  15.027  -3.330  1.00  0.67           C  
ATOM    728  O   PHE A  92      79.164  15.626  -2.261  1.00  0.67           O  
ATOM    729  CB  PHE A  92      81.196  15.120  -4.946  1.00  0.67           C  
ATOM    730  CG  PHE A  92      81.203  16.630  -4.775  1.00  0.67           C  
ATOM    731  CD1 PHE A  92      82.119  17.255  -3.920  1.00  0.67           C  
ATOM    732  CD2 PHE A  92      80.206  17.429  -5.366  1.00  0.67           C  
ATOM    733  CE1 PHE A  92      82.069  18.637  -3.694  1.00  0.67           C  
ATOM    734  CE2 PHE A  92      80.174  18.813  -5.175  1.00  0.67           C  
ATOM    735  CZ  PHE A  92      81.111  19.421  -4.341  1.00  0.67           C  
ATOM    736  N   VAL A  93      78.169  14.891  -4.148  1.00  0.65           N  
ATOM    737  CA  VAL A  93      76.865  15.483  -3.872  1.00  0.65           C  
ATOM    738  C   VAL A  93      76.251  14.934  -2.616  1.00  0.65           C  
ATOM    739  O   VAL A  93      75.756  15.687  -1.780  1.00  0.65           O  
ATOM    740  CB  VAL A  93      75.876  15.276  -5.006  1.00  0.65           C  
ATOM    741  CG1 VAL A  93      74.476  15.856  -4.687  1.00  0.65           C  
ATOM    742  CG2 VAL A  93      76.421  16.001  -6.237  1.00  0.65           C  
ATOM    743  N   ILE A  94      76.317  13.600  -2.416  1.00  0.65           N  
ATOM    744  CA  ILE A  94      75.829  12.980  -1.196  1.00  0.65           C  
ATOM    745  C   ILE A  94      76.535  13.533   0.015  1.00  0.65           C  
ATOM    746  O   ILE A  94      75.885  14.001   0.945  1.00  0.65           O  
ATOM    747  CB  ILE A  94      75.987  11.462  -1.233  1.00  0.65           C  
ATOM    748  CG1 ILE A  94      74.979  10.887  -2.256  1.00  0.65           C  
ATOM    749  CG2 ILE A  94      75.824  10.821   0.174  1.00  0.65           C  
ATOM    750  CD1 ILE A  94      75.052   9.367  -2.408  1.00  0.65           C  
ATOM    751  N   LEU A  95      77.884  13.579   0.000  1.00  0.67           N  
ATOM    752  CA  LEU A  95      78.635  14.123   1.110  1.00  0.67           C  
ATOM    753  C   LEU A  95      78.326  15.591   1.362  1.00  0.67           C  
ATOM    754  O   LEU A  95      78.097  15.997   2.495  1.00  0.67           O  
ATOM    755  CB  LEU A  95      80.149  13.914   0.907  1.00  0.67           C  
ATOM    756  CG  LEU A  95      81.034  14.396   2.078  1.00  0.67           C  
ATOM    757  CD1 LEU A  95      80.701  13.693   3.408  1.00  0.67           C  
ATOM    758  CD2 LEU A  95      82.518  14.221   1.723  1.00  0.67           C  
ATOM    759  N   LEU A  96      78.228  16.410   0.299  1.00  0.72           N  
ATOM    760  CA  LEU A  96      77.854  17.808   0.374  1.00  0.72           C  
ATOM    761  C   LEU A  96      76.483  18.058   1.003  1.00  0.72           C  
ATOM    762  O   LEU A  96      76.303  18.958   1.825  1.00  0.72           O  
ATOM    763  CB  LEU A  96      77.889  18.397  -1.052  1.00  0.72           C  
ATOM    764  CG  LEU A  96      77.666  19.915  -1.132  1.00  0.72           C  
ATOM    765  CD1 LEU A  96      78.802  20.685  -0.437  1.00  0.72           C  
ATOM    766  CD2 LEU A  96      77.508  20.348  -2.597  1.00  0.72           C  
ATOM    767  N   ILE A  97      75.478  17.233   0.661  1.00  0.62           N  
ATOM    768  CA  ILE A  97      74.176  17.225   1.317  1.00  0.62           C  
ATOM    769  C   ILE A  97      74.264  16.814   2.774  1.00  0.62           C  
ATOM    770  O   ILE A  97      73.666  17.434   3.652  1.00  0.62           O  
ATOM    771  CB  ILE A  97      73.194  16.340   0.559  1.00  0.62           C  
ATOM    772  CG1 ILE A  97      72.432  17.149  -0.510  1.00  0.62           C  
ATOM    773  CG2 ILE A  97      72.130  15.681   1.464  1.00  0.62           C  
ATOM    774  CD1 ILE A  97      73.297  17.807  -1.585  1.00  0.62           C  
ATOM    775  N   LEU A  98      75.051  15.766   3.083  1.00  0.59           N  
ATOM    776  CA  LEU A  98      75.285  15.313   4.442  1.00  0.59           C  
ATOM    777  C   LEU A  98      75.956  16.360   5.313  1.00  0.59           C  
ATOM    778  O   LEU A  98      75.610  16.507   6.485  1.00  0.59           O  
ATOM    779  CB  LEU A  98      76.089  13.997   4.489  1.00  0.59           C  
ATOM    780  CG  LEU A  98      75.366  12.753   3.931  1.00  0.59           C  
ATOM    781  CD1 LEU A  98      76.300  11.538   4.063  1.00  0.59           C  
ATOM    782  CD2 LEU A  98      74.000  12.493   4.594  1.00  0.59           C  
ATOM    783  N   ILE A  99      76.886  17.156   4.742  1.00  0.73           N  
ATOM    784  CA  ILE A  99      77.435  18.346   5.379  1.00  0.73           C  
ATOM    785  C   ILE A  99      76.327  19.327   5.737  1.00  0.73           C  
ATOM    786  O   ILE A  99      76.213  19.738   6.887  1.00  0.73           O  
ATOM    787  CB  ILE A  99      78.487  19.040   4.500  1.00  0.73           C  
ATOM    788  CG1 ILE A  99      79.751  18.154   4.359  1.00  0.73           C  
ATOM    789  CG2 ILE A  99      78.853  20.447   5.045  1.00  0.73           C  
ATOM    790  CD1 ILE A  99      80.760  18.670   3.322  1.00  0.73           C  
ATOM    791  N   ALA A 100      75.417  19.659   4.792  1.00  0.70           N  
ATOM    792  CA  ALA A 100      74.305  20.557   5.046  1.00  0.70           C  
ATOM    793  C   ALA A 100      73.370  20.061   6.149  1.00  0.70           C  
ATOM    794  O   ALA A 100      72.991  20.818   7.040  1.00  0.70           O  
ATOM    795  CB  ALA A 100      73.519  20.814   3.743  1.00  0.70           C  
ATOM    796  N   ASN A 101      73.051  18.750   6.163  1.00  0.62           N  
ATOM    797  CA  ASN A 101      72.296  18.100   7.227  1.00  0.62           C  
ATOM    798  C   ASN A 101      72.957  18.234   8.595  1.00  0.62           C  
ATOM    799  O   ASN A 101      72.293  18.530   9.587  1.00  0.62           O  
ATOM    800  CB  ASN A 101      72.107  16.591   6.936  1.00  0.62           C  
ATOM    801  CG  ASN A 101      71.179  16.388   5.748  1.00  0.62           C  
ATOM    802  OD1 ASN A 101      70.311  17.200   5.437  1.00  0.62           O  
ATOM    803  ND2 ASN A 101      71.322  15.229   5.065  1.00  0.62           N  
ATOM    804  N   ALA A 102      74.296  18.065   8.673  1.00  0.72           N  
ATOM    805  CA  ALA A 102      75.068  18.319   9.873  1.00  0.72           C  
ATOM    806  C   ALA A 102      74.991  19.777  10.332  1.00  0.72           C  
ATOM    807  O   ALA A 102      74.777  20.040  11.510  1.00  0.72           O  
ATOM    808  CB  ALA A 102      76.540  17.888   9.671  1.00  0.72           C  
ATOM    809  N   ILE A 103      75.092  20.766   9.410  1.00  0.82           N  
ATOM    810  CA  ILE A 103      74.959  22.192   9.725  1.00  0.82           C  
ATOM    811  C   ILE A 103      73.600  22.522  10.328  1.00  0.82           C  
ATOM    812  O   ILE A 103      73.509  23.177  11.368  1.00  0.82           O  
ATOM    813  CB  ILE A 103      75.190  23.079   8.494  1.00  0.82           C  
ATOM    814  CG1 ILE A 103      76.617  22.873   7.928  1.00  0.82           C  
ATOM    815  CG2 ILE A 103      74.936  24.574   8.827  1.00  0.82           C  
ATOM    816  CD1 ILE A 103      76.878  23.600   6.600  1.00  0.82           C  
ATOM    817  N   VAL A 104      72.505  22.013   9.719  1.00  0.67           N  
ATOM    818  CA  VAL A 104      71.150  22.161  10.236  1.00  0.67           C  
ATOM    819  C   VAL A 104      71.004  21.514  11.604  1.00  0.67           C  
ATOM    820  O   VAL A 104      70.454  22.113  12.528  1.00  0.67           O  
ATOM    821  CB  VAL A 104      70.096  21.596   9.281  1.00  0.67           C  
ATOM    822  CG1 VAL A 104      68.671  21.779   9.850  1.00  0.67           C  
ATOM    823  CG2 VAL A 104      70.182  22.314   7.918  1.00  0.67           C  
ATOM    824  N   GLY A 105      71.549  20.288  11.780  1.00  0.66           N  
ATOM    825  CA  GLY A 105      71.583  19.586  13.059  1.00  0.66           C  
ATOM    826  C   GLY A 105      72.269  20.356  14.164  1.00  0.66           C  
ATOM    827  O   GLY A 105      71.710  20.528  15.241  1.00  0.66           O  
ATOM    828  N   VAL A 106      73.468  20.922  13.889  1.00  0.68           N  
ATOM    829  CA  VAL A 106      74.200  21.778  14.825  1.00  0.68           C  
ATOM    830  C   VAL A 106      73.393  22.997  15.230  1.00  0.68           C  
ATOM    831  O   VAL A 106      73.345  23.378  16.398  1.00  0.68           O  
ATOM    832  CB  VAL A 106      75.542  22.255  14.256  1.00  0.68           C  
ATOM    833  CG1 VAL A 106      76.218  23.331  15.144  1.00  0.68           C  
ATOM    834  CG2 VAL A 106      76.489  21.047  14.143  1.00  0.68           C  
ATOM    835  N   TRP A 107      72.701  23.651  14.276  1.00  0.63           N  
ATOM    836  CA  TRP A 107      71.834  24.776  14.571  1.00  0.63           C  
ATOM    837  C   TRP A 107      70.680  24.427  15.496  1.00  0.63           C  
ATOM    838  O   TRP A 107      70.382  25.161  16.435  1.00  0.63           O  
ATOM    839  CB  TRP A 107      71.314  25.422  13.266  1.00  0.63           C  
ATOM    840  CG  TRP A 107      72.378  26.096  12.412  1.00  0.63           C  
ATOM    841  CD1 TRP A 107      73.703  26.313  12.668  1.00  0.63           C  
ATOM    842  CD2 TRP A 107      72.136  26.621  11.100  1.00  0.63           C  
ATOM    843  NE1 TRP A 107      74.299  26.971  11.616  1.00  0.63           N  
ATOM    844  CE2 TRP A 107      73.351  27.159  10.638  1.00  0.63           C  
ATOM    845  CE3 TRP A 107      70.993  26.653  10.315  1.00  0.63           C  
ATOM    846  CZ2 TRP A 107      73.441  27.727   9.376  1.00  0.63           C  
ATOM    847  CZ3 TRP A 107      71.079  27.235   9.045  1.00  0.63           C  
ATOM    848  CH2 TRP A 107      72.289  27.761   8.578  1.00  0.63           C  
ATOM    849  N   GLN A 108      70.036  23.267  15.288  1.00  0.61           N  
ATOM    850  CA  GLN A 108      69.019  22.751  16.180  1.00  0.61           C  
ATOM    851  C   GLN A 108      69.519  22.449  17.589  1.00  0.61           C  
ATOM    852  O   GLN A 108      68.867  22.825  18.564  1.00  0.61           O  
ATOM    853  CB  GLN A 108      68.412  21.465  15.590  1.00  0.61           C  
ATOM    854  CG  GLN A 108      67.627  21.665  14.273  1.00  0.61           C  
ATOM    855  CD  GLN A 108      67.145  20.307  13.755  1.00  0.61           C  
ATOM    856  OE1 GLN A 108      67.554  19.256  14.238  1.00  0.61           O  
ATOM    857  NE2 GLN A 108      66.226  20.292  12.763  1.00  0.61           N  
ATOM    858  N   GLU A 109      70.695  21.798  17.734  1.00  0.58           N  
ATOM    859  CA  GLU A 109      71.325  21.547  19.020  1.00  0.58           C  
ATOM    860  C   GLU A 109      71.691  22.838  19.740  1.00  0.58           C  
ATOM    861  O   GLU A 109      71.314  23.052  20.887  1.00  0.58           O  
ATOM    862  CB  GLU A 109      72.566  20.641  18.849  1.00  0.58           C  
ATOM    863  CG  GLU A 109      72.221  19.229  18.310  1.00  0.58           C  
ATOM    864  CD  GLU A 109      73.448  18.340  18.091  1.00  0.58           C  
ATOM    865  OE1 GLU A 109      74.573  18.741  18.478  1.00  0.58           O  
ATOM    866  OE2 GLU A 109      73.257  17.247  17.498  1.00  0.58           O  
ATOM    867  N   ARG A 110      72.324  23.788  19.017  1.00  0.59           N  
ATOM    868  CA  ARG A 110      72.704  25.094  19.523  1.00  0.59           C  
ATOM    869  C   ARG A 110      71.529  25.919  20.044  1.00  0.59           C  
ATOM    870  O   ARG A 110      71.631  26.593  21.068  1.00  0.59           O  
ATOM    871  CB  ARG A 110      73.459  25.880  18.423  1.00  0.59           C  
ATOM    872  CG  ARG A 110      74.105  27.178  18.943  1.00  0.59           C  
ATOM    873  CD  ARG A 110      75.160  27.794  18.024  1.00  0.59           C  
ATOM    874  NE  ARG A 110      74.460  28.196  16.760  1.00  0.59           N  
ATOM    875  CZ  ARG A 110      75.077  28.710  15.687  1.00  0.59           C  
ATOM    876  NH1 ARG A 110      76.393  28.898  15.691  1.00  0.59           N  
ATOM    877  NH2 ARG A 110      74.383  29.038  14.599  1.00  0.59           N  
ATOM    878  N   ASN A 111      70.371  25.854  19.349  1.00  0.59           N  
ATOM    879  CA  ASN A 111      69.103  26.415  19.790  1.00  0.59           C  
ATOM    880  C   ASN A 111      68.574  25.804  21.080  1.00  0.59           C  
ATOM    881  O   ASN A 111      68.047  26.509  21.936  1.00  0.59           O  
ATOM    882  CB  ASN A 111      67.987  26.219  18.735  1.00  0.59           C  
ATOM    883  CG  ASN A 111      68.171  27.109  17.514  1.00  0.59           C  
ATOM    884  OD1 ASN A 111      69.143  27.835  17.322  1.00  0.59           O  
ATOM    885  ND2 ASN A 111      67.130  27.085  16.643  1.00  0.59           N  
ATOM    886  N   ALA A 112      68.676  24.470  21.248  1.00  0.63           N  
ATOM    887  CA  ALA A 112      68.301  23.822  22.483  1.00  0.63           C  
ATOM    888  C   ALA A 112      69.216  24.179  23.652  1.00  0.63           C  
ATOM    889  O   ALA A 112      68.744  24.551  24.725  1.00  0.63           O  
ATOM    890  CB  ALA A 112      68.255  22.295  22.273  1.00  0.63           C  
ATOM    891  N   GLU A 113      70.553  24.141  23.458  1.00  0.59           N  
ATOM    892  CA  GLU A 113      71.534  24.501  24.467  1.00  0.59           C  
ATOM    893  C   GLU A 113      71.402  25.946  24.940  1.00  0.59           C  
ATOM    894  O   GLU A 113      71.406  26.227  26.138  1.00  0.59           O  
ATOM    895  CB  GLU A 113      72.958  24.249  23.929  1.00  0.59           C  
ATOM    896  CG  GLU A 113      73.283  22.756  23.682  1.00  0.59           C  
ATOM    897  CD  GLU A 113      74.693  22.561  23.126  1.00  0.59           C  
ATOM    898  OE1 GLU A 113      75.354  23.577  22.785  1.00  0.59           O  
ATOM    899  OE2 GLU A 113      75.117  21.381  23.064  1.00  0.59           O  
ATOM    900  N   SER A 114      71.205  26.900  23.999  1.00  0.66           N  
ATOM    901  CA  SER A 114      70.959  28.306  24.303  1.00  0.66           C  
ATOM    902  C   SER A 114      69.673  28.543  25.082  1.00  0.66           C  
ATOM    903  O   SER A 114      69.651  29.295  26.057  1.00  0.66           O  
ATOM    904  CB  SER A 114      70.964  29.218  23.036  1.00  0.66           C  
ATOM    905  OG  SER A 114      69.834  29.010  22.186  1.00  0.66           O  
ATOM    906  N   ALA A 115      68.571  27.867  24.690  1.00  0.65           N  
ATOM    907  CA  ALA A 115      67.295  27.919  25.366  1.00  0.65           C  
ATOM    908  C   ALA A 115      67.345  27.388  26.800  1.00  0.65           C  
ATOM    909  O   ALA A 115      66.785  27.995  27.710  1.00  0.65           O  
ATOM    910  CB  ALA A 115      66.231  27.187  24.517  1.00  0.65           C  
ATOM    911  N   ILE A 116      68.056  26.260  27.039  1.00  0.60           N  
ATOM    912  CA  ILE A 116      68.330  25.721  28.373  1.00  0.60           C  
ATOM    913  C   ILE A 116      69.160  26.669  29.219  1.00  0.60           C  
ATOM    914  O   ILE A 116      68.820  26.936  30.371  1.00  0.60           O  
ATOM    915  CB  ILE A 116      69.006  24.347  28.306  1.00  0.60           C  
ATOM    916  CG1 ILE A 116      68.069  23.280  27.681  1.00  0.60           C  
ATOM    917  CG2 ILE A 116      69.539  23.873  29.684  1.00  0.60           C  
ATOM    918  CD1 ILE A 116      66.825  22.945  28.514  1.00  0.60           C  
ATOM    919  N   GLU A 117      70.235  27.263  28.655  1.00  0.62           N  
ATOM    920  CA  GLU A 117      71.076  28.224  29.350  1.00  0.62           C  
ATOM    921  C   GLU A 117      70.298  29.448  29.830  1.00  0.62           C  
ATOM    922  O   GLU A 117      70.452  29.928  30.952  1.00  0.62           O  
ATOM    923  CB  GLU A 117      72.265  28.637  28.452  1.00  0.62           C  
ATOM    924  CG  GLU A 117      73.296  29.568  29.144  1.00  0.62           C  
ATOM    925  CD  GLU A 117      73.954  28.975  30.399  1.00  0.62           C  
ATOM    926  OE1 GLU A 117      74.065  27.725  30.542  1.00  0.62           O  
ATOM    927  OE2 GLU A 117      74.345  29.788  31.276  1.00  0.62           O  
ATOM    928  N   ALA A 118      69.338  29.928  29.013  1.00  0.69           N  
ATOM    929  CA  ALA A 118      68.484  31.052  29.333  1.00  0.69           C  
ATOM    930  C   ALA A 118      67.536  30.826  30.516  1.00  0.69           C  
ATOM    931  O   ALA A 118      67.003  31.778  31.087  1.00  0.69           O  
ATOM    932  CB  ALA A 118      67.641  31.388  28.088  1.00  0.69           C  
ATOM    933  N   LEU A 119      67.306  29.559  30.921  1.00  0.63           N  
ATOM    934  CA  LEU A 119      66.546  29.216  32.108  1.00  0.63           C  
ATOM    935  C   LEU A 119      67.331  29.365  33.376  1.00  0.63           C  
ATOM    936  O   LEU A 119      66.752  29.552  34.443  1.00  0.63           O  
ATOM    937  CB  LEU A 119      66.030  27.770  32.042  1.00  0.63           C  
ATOM    938  CG  LEU A 119      65.002  27.555  30.931  1.00  0.63           C  
ATOM    939  CD1 LEU A 119      64.580  26.084  30.927  1.00  0.63           C  
ATOM    940  CD2 LEU A 119      63.784  28.471  31.113  1.00  0.63           C  
ATOM    941  N   LYS A 120      68.676  29.376  33.296  1.00  0.59           N  
ATOM    942  CA  LYS A 120      69.499  29.580  34.461  1.00  0.59           C  
ATOM    943  C   LYS A 120      69.329  30.953  35.062  1.00  0.59           C  
ATOM    944  O   LYS A 120      69.515  31.135  36.253  1.00  0.59           O  
ATOM    945  CB  LYS A 120      70.995  29.358  34.177  1.00  0.59           C  
ATOM    946  CG  LYS A 120      71.354  27.880  34.015  1.00  0.59           C  
ATOM    947  CD  LYS A 120      72.871  27.688  33.939  1.00  0.59           C  
ATOM    948  CE  LYS A 120      73.274  26.220  33.934  1.00  0.59           C  
ATOM    949  NZ  LYS A 120      74.742  26.145  33.858  1.00  0.59           N  
ATOM    950  N   GLU A 121      68.958  31.987  34.293  1.00  0.59           N  
ATOM    951  CA  GLU A 121      68.715  33.300  34.851  1.00  0.59           C  
ATOM    952  C   GLU A 121      67.582  33.334  35.872  1.00  0.59           C  
ATOM    953  O   GLU A 121      67.728  33.916  36.943  1.00  0.59           O  
ATOM    954  CB  GLU A 121      68.440  34.288  33.712  1.00  0.59           C  
ATOM    955  CG  GLU A 121      68.230  35.754  34.152  1.00  0.59           C  
ATOM    956  CD  GLU A 121      67.801  36.643  32.983  1.00  0.59           C  
ATOM    957  OE1 GLU A 121      67.486  36.111  31.879  1.00  0.59           O  
ATOM    958  OE2 GLU A 121      67.762  37.879  33.200  1.00  0.59           O  
ATOM    959  N   TYR A 122      66.477  32.607  35.594  1.00  0.56           N  
ATOM    960  CA  TYR A 122      65.249  32.624  36.368  1.00  0.56           C  
ATOM    961  C   TYR A 122      65.270  31.565  37.456  1.00  0.56           C  
ATOM    962  O   TYR A 122      64.243  31.273  38.069  1.00  0.56           O  
ATOM    963  CB  TYR A 122      64.022  32.322  35.471  1.00  0.56           C  
ATOM    964  CG  TYR A 122      63.864  33.362  34.412  1.00  0.56           C  
ATOM    965  CD1 TYR A 122      64.463  33.190  33.159  1.00  0.56           C  
ATOM    966  CD2 TYR A 122      63.112  34.519  34.654  1.00  0.56           C  
ATOM    967  CE1 TYR A 122      64.296  34.152  32.161  1.00  0.56           C  
ATOM    968  CE2 TYR A 122      62.932  35.472  33.645  1.00  0.56           C  
ATOM    969  CZ  TYR A 122      63.505  35.278  32.389  1.00  0.56           C  
ATOM    970  OH  TYR A 122      63.294  36.257  31.400  1.00  0.56           O  
ATOM    971  N   GLU A 123      66.449  30.962  37.722  1.00  0.50           N  
ATOM    972  CA  GLU A 123      66.637  29.986  38.781  1.00  0.50           C  
ATOM    973  C   GLU A 123      66.356  30.606  40.157  1.00  0.50           C  
ATOM    974  O   GLU A 123      66.945  31.648  40.448  1.00  0.50           O  
ATOM    975  CB  GLU A 123      68.091  29.449  38.808  1.00  0.50           C  
ATOM    976  CG  GLU A 123      68.341  28.195  39.697  1.00  0.50           C  
ATOM    977  CD  GLU A 123      67.885  26.872  39.076  1.00  0.50           C  
ATOM    978  OE1 GLU A 123      68.000  26.724  37.836  1.00  0.50           O  
ATOM    979  OE2 GLU A 123      67.477  25.970  39.861  1.00  0.50           O  
ATOM    980  N   PRO A 124      65.507  30.078  41.030  1.00  0.52           N  
ATOM    981  CA  PRO A 124      65.203  30.674  42.330  1.00  0.52           C  
ATOM    982  C   PRO A 124      66.435  30.891  43.216  1.00  0.52           C  
ATOM    983  O   PRO A 124      67.117  29.933  43.580  1.00  0.52           O  
ATOM    984  CB  PRO A 124      64.150  29.714  42.931  1.00  0.52           C  
ATOM    985  CG  PRO A 124      64.388  28.383  42.209  1.00  0.52           C  
ATOM    986  CD  PRO A 124      64.816  28.816  40.815  1.00  0.52           C  
ATOM    987  N   GLU A 125      66.715  32.149  43.627  1.00  0.51           N  
ATOM    988  CA  GLU A 125      67.801  32.489  44.527  1.00  0.51           C  
ATOM    989  C   GLU A 125      67.483  32.165  45.979  1.00  0.51           C  
ATOM    990  O   GLU A 125      67.137  33.012  46.802  1.00  0.51           O  
ATOM    991  CB  GLU A 125      68.213  33.963  44.361  1.00  0.51           C  
ATOM    992  CG  GLU A 125      68.728  34.276  42.937  1.00  0.51           C  
ATOM    993  CD  GLU A 125      69.235  35.708  42.789  1.00  0.51           C  
ATOM    994  OE1 GLU A 125      68.806  36.587  43.575  1.00  0.51           O  
ATOM    995  OE2 GLU A 125      70.070  35.900  41.863  1.00  0.51           O  
ATOM    996  N   MET A 126      67.582  30.876  46.336  1.00  0.64           N  
ATOM    997  CA  MET A 126      67.325  30.408  47.677  1.00  0.64           C  
ATOM    998  C   MET A 126      68.623  30.277  48.452  1.00  0.64           C  
ATOM    999  O   MET A 126      69.152  29.187  48.663  1.00  0.64           O  
ATOM   1000  CB  MET A 126      66.569  29.063  47.645  1.00  0.64           C  
ATOM   1001  CG  MET A 126      65.159  29.169  47.032  1.00  0.64           C  
ATOM   1002  SD  MET A 126      64.380  27.564  46.650  1.00  0.64           S  
ATOM   1003  CE  MET A 126      64.465  26.871  48.323  1.00  0.64           C  
ATOM   1004  N   GLY A 127      69.168  31.417  48.910  1.00  0.87           N  
ATOM   1005  CA  GLY A 127      70.395  31.398  49.679  1.00  0.87           C  
ATOM   1006  C   GLY A 127      70.873  32.795  49.936  1.00  0.87           C  
ATOM   1007  O   GLY A 127      70.979  33.602  49.020  1.00  0.87           O  
ATOM   1008  N   LYS A 128      71.169  33.128  51.209  1.00  0.84           N  
ATOM   1009  CA  LYS A 128      71.576  34.465  51.590  1.00  0.84           C  
ATOM   1010  C   LYS A 128      73.023  34.451  52.042  1.00  0.84           C  
ATOM   1011  O   LYS A 128      73.384  33.690  52.937  1.00  0.84           O  
ATOM   1012  CB  LYS A 128      70.755  35.017  52.779  1.00  0.84           C  
ATOM   1013  CG  LYS A 128      69.254  34.724  52.720  1.00  0.84           C  
ATOM   1014  CD  LYS A 128      68.514  35.372  53.905  1.00  0.84           C  
ATOM   1015  CE  LYS A 128      67.078  34.878  54.094  1.00  0.84           C  
ATOM   1016  NZ  LYS A 128      67.158  33.468  54.465  1.00  0.84           N  
ATOM   1017  N   VAL A 129      73.876  35.305  51.451  1.00  0.92           N  
ATOM   1018  CA  VAL A 129      75.299  35.331  51.724  1.00  0.92           C  
ATOM   1019  C   VAL A 129      75.763  36.737  52.035  1.00  0.92           C  
ATOM   1020  O   VAL A 129      75.117  37.723  51.689  1.00  0.92           O  
ATOM   1021  CB  VAL A 129      76.156  34.784  50.575  1.00  0.92           C  
ATOM   1022  CG1 VAL A 129      75.829  33.296  50.376  1.00  0.92           C  
ATOM   1023  CG2 VAL A 129      75.957  35.569  49.263  1.00  0.92           C  
ATOM   1024  N   TYR A 130      76.932  36.842  52.689  1.00  0.89           N  
ATOM   1025  CA  TYR A 130      77.671  38.063  52.906  1.00  0.89           C  
ATOM   1026  C   TYR A 130      78.967  37.933  52.126  1.00  0.89           C  
ATOM   1027  O   TYR A 130      79.688  36.936  52.215  1.00  0.89           O  
ATOM   1028  CB  TYR A 130      78.004  38.296  54.397  1.00  0.89           C  
ATOM   1029  CG  TYR A 130      76.772  38.658  55.159  1.00  0.89           C  
ATOM   1030  CD1 TYR A 130      75.880  37.700  55.671  1.00  0.89           C  
ATOM   1031  CD2 TYR A 130      76.540  40.009  55.418  1.00  0.89           C  
ATOM   1032  CE1 TYR A 130      74.816  38.091  56.497  1.00  0.89           C  
ATOM   1033  CE2 TYR A 130      75.483  40.406  56.230  1.00  0.89           C  
ATOM   1034  CZ  TYR A 130      74.663  39.443  56.808  1.00  0.89           C  
ATOM   1035  OH  TYR A 130      73.714  39.886  57.735  1.00  0.89           O  
ATOM   1036  N   ARG A 131      79.268  38.953  51.304  1.00  0.82           N  
ATOM   1037  CA  ARG A 131      80.439  39.028  50.461  1.00  0.82           C  
ATOM   1038  C   ARG A 131      81.048  40.379  50.701  1.00  0.82           C  
ATOM   1039  O   ARG A 131      80.419  41.240  51.301  1.00  0.82           O  
ATOM   1040  CB  ARG A 131      80.083  38.917  48.959  1.00  0.82           C  
ATOM   1041  CG  ARG A 131      79.502  37.544  48.586  1.00  0.82           C  
ATOM   1042  CD  ARG A 131      80.543  36.428  48.662  1.00  0.82           C  
ATOM   1043  NE  ARG A 131      79.871  35.137  48.304  1.00  0.82           N  
ATOM   1044  CZ  ARG A 131      79.560  34.752  47.060  1.00  0.82           C  
ATOM   1045  NH1 ARG A 131      79.804  35.495  45.995  1.00  0.82           N  
ATOM   1046  NH2 ARG A 131      79.044  33.544  46.889  1.00  0.82           N  
ATOM   1047  N   SER A 132      82.288  40.610  50.234  1.00  0.89           N  
ATOM   1048  CA  SER A 132      82.967  41.875  50.464  1.00  0.89           C  
ATOM   1049  C   SER A 132      82.382  43.049  49.658  1.00  0.89           C  
ATOM   1050  O   SER A 132      82.614  44.208  50.004  1.00  0.89           O  
ATOM   1051  CB  SER A 132      84.483  41.747  50.135  1.00  0.89           C  
ATOM   1052  OG  SER A 132      84.707  41.680  48.727  1.00  0.89           O  
ATOM   1053  N   ASP A 133      81.608  42.732  48.579  1.00  0.82           N  
ATOM   1054  CA  ASP A 133      80.970  43.621  47.619  1.00  0.82           C  
ATOM   1055  C   ASP A 133      79.958  44.581  48.264  1.00  0.82           C  
ATOM   1056  O   ASP A 133      79.996  45.799  48.099  1.00  0.82           O  
ATOM   1057  CB  ASP A 133      80.204  42.787  46.528  1.00  0.82           C  
ATOM   1058  CG  ASP A 133      81.000  41.650  45.890  1.00  0.82           C  
ATOM   1059  OD1 ASP A 133      82.244  41.759  45.795  1.00  0.82           O  
ATOM   1060  OD2 ASP A 133      80.352  40.637  45.508  1.00  0.82           O  
ATOM   1061  N   ARG A 134      79.023  44.031  49.065  1.00  0.74           N  
ATOM   1062  CA  ARG A 134      77.991  44.782  49.738  1.00  0.74           C  
ATOM   1063  C   ARG A 134      78.139  44.537  51.209  1.00  0.74           C  
ATOM   1064  O   ARG A 134      78.473  43.452  51.657  1.00  0.74           O  
ATOM   1065  CB  ARG A 134      76.537  44.349  49.358  1.00  0.74           C  
ATOM   1066  CG  ARG A 134      76.124  44.651  47.900  1.00  0.74           C  
ATOM   1067  CD  ARG A 134      74.761  44.091  47.441  1.00  0.74           C  
ATOM   1068  NE  ARG A 134      73.698  44.593  48.383  1.00  0.74           N  
ATOM   1069  CZ  ARG A 134      72.424  44.172  48.409  1.00  0.74           C  
ATOM   1070  NH1 ARG A 134      71.973  43.276  47.539  1.00  0.74           N  
ATOM   1071  NH2 ARG A 134      71.564  44.659  49.306  1.00  0.74           N  
ATOM   1072  N   LYS A 135      77.815  45.551  52.030  1.00  0.79           N  
ATOM   1073  CA  LYS A 135      77.921  45.389  53.464  1.00  0.79           C  
ATOM   1074  C   LYS A 135      76.638  44.835  54.065  1.00  0.79           C  
ATOM   1075  O   LYS A 135      76.526  44.618  55.266  1.00  0.79           O  
ATOM   1076  CB  LYS A 135      78.224  46.758  54.098  1.00  0.79           C  
ATOM   1077  CG  LYS A 135      79.571  47.330  53.635  1.00  0.79           C  
ATOM   1078  CD  LYS A 135      79.931  48.627  54.372  1.00  0.79           C  
ATOM   1079  CE  LYS A 135      81.311  49.158  53.978  1.00  0.79           C  
ATOM   1080  NZ  LYS A 135      81.626  50.380  54.750  1.00  0.79           N  
ATOM   1081  N   ASN A 136      75.651  44.571  53.190  1.00  0.79           N  
ATOM   1082  CA  ASN A 136      74.372  43.987  53.511  1.00  0.79           C  
ATOM   1083  C   ASN A 136      74.344  42.595  52.923  1.00  0.79           C  
ATOM   1084  O   ASN A 136      75.161  42.254  52.074  1.00  0.79           O  
ATOM   1085  CB  ASN A 136      73.182  44.773  52.898  1.00  0.79           C  
ATOM   1086  CG  ASN A 136      73.137  46.157  53.521  1.00  0.79           C  
ATOM   1087  OD1 ASN A 136      73.288  46.299  54.731  1.00  0.79           O  
ATOM   1088  ND2 ASN A 136      72.885  47.218  52.719  1.00  0.79           N  
ATOM   1089  N   VAL A 137      73.364  41.773  53.351  1.00  0.87           N  
ATOM   1090  CA  VAL A 137      73.118  40.443  52.813  1.00  0.87           C  
ATOM   1091  C   VAL A 137      72.809  40.440  51.314  1.00  0.87           C  
ATOM   1092  O   VAL A 137      72.296  41.413  50.752  1.00  0.87           O  
ATOM   1093  CB  VAL A 137      72.033  39.708  53.609  1.00  0.87           C  
ATOM   1094  CG1 VAL A 137      70.598  40.046  53.134  1.00  0.87           C  
ATOM   1095  CG2 VAL A 137      72.313  38.193  53.617  1.00  0.87           C  
ATOM   1096  N   GLN A 138      73.152  39.344  50.616  1.00  0.82           N  
ATOM   1097  CA  GLN A 138      72.915  39.165  49.205  1.00  0.82           C  
ATOM   1098  C   GLN A 138      72.202  37.864  48.928  1.00  0.82           C  
ATOM   1099  O   GLN A 138      72.519  36.837  49.517  1.00  0.82           O  
ATOM   1100  CB  GLN A 138      74.259  39.116  48.460  1.00  0.82           C  
ATOM   1101  CG  GLN A 138      75.092  40.386  48.715  1.00  0.82           C  
ATOM   1102  CD  GLN A 138      76.403  40.466  47.937  1.00  0.82           C  
ATOM   1103  OE1 GLN A 138      77.205  41.362  48.189  1.00  0.82           O  
ATOM   1104  NE2 GLN A 138      76.631  39.562  46.962  1.00  0.82           N  
ATOM   1105  N   MET A 139      71.237  37.876  47.991  1.00  0.77           N  
ATOM   1106  CA  MET A 139      70.551  36.696  47.526  1.00  0.77           C  
ATOM   1107  C   MET A 139      71.361  36.142  46.380  1.00  0.77           C  
ATOM   1108  O   MET A 139      71.720  36.879  45.470  1.00  0.77           O  
ATOM   1109  CB  MET A 139      69.124  37.057  47.058  1.00  0.77           C  
ATOM   1110  CG  MET A 139      68.253  37.587  48.214  1.00  0.77           C  
ATOM   1111  SD  MET A 139      66.571  38.098  47.745  1.00  0.77           S  
ATOM   1112  CE  MET A 139      65.956  36.446  47.313  1.00  0.77           C  
ATOM   1113  N   ILE A 140      71.736  34.850  46.456  1.00  0.79           N  
ATOM   1114  CA  ILE A 140      72.548  34.200  45.448  1.00  0.79           C  
ATOM   1115  C   ILE A 140      71.960  32.810  45.266  1.00  0.79           C  
ATOM   1116  O   ILE A 140      71.398  32.202  46.176  1.00  0.79           O  
ATOM   1117  CB  ILE A 140      74.041  34.144  45.838  1.00  0.79           C  
ATOM   1118  CG1 ILE A 140      74.670  35.556  45.980  1.00  0.79           C  
ATOM   1119  CG2 ILE A 140      74.904  33.290  44.882  1.00  0.79           C  
ATOM   1120  CD1 ILE A 140      74.739  36.367  44.679  1.00  0.79           C  
ATOM   1121  N   LYS A 141      72.039  32.268  44.040  1.00  0.75           N  
ATOM   1122  CA  LYS A 141      71.660  30.907  43.722  1.00  0.75           C  
ATOM   1123  C   LYS A 141      72.409  29.846  44.494  1.00  0.75           C  
ATOM   1124  O   LYS A 141      73.611  29.945  44.696  1.00  0.75           O  
ATOM   1125  CB  LYS A 141      72.007  30.606  42.266  1.00  0.75           C  
ATOM   1126  CG  LYS A 141      71.261  31.493  41.288  1.00  0.75           C  
ATOM   1127  CD  LYS A 141      71.695  31.168  39.867  1.00  0.75           C  
ATOM   1128  CE  LYS A 141      70.854  31.926  38.853  1.00  0.75           C  
ATOM   1129  NZ  LYS A 141      71.555  33.026  38.168  1.00  0.75           N  
ATOM   1130  N   ALA A 142      71.717  28.746  44.859  1.00  0.86           N  
ATOM   1131  CA  ALA A 142      72.264  27.716  45.718  1.00  0.86           C  
ATOM   1132  C   ALA A 142      73.520  27.044  45.182  1.00  0.86           C  
ATOM   1133  O   ALA A 142      74.457  26.773  45.926  1.00  0.86           O  
ATOM   1134  CB  ALA A 142      71.188  26.647  45.976  1.00  0.86           C  
ATOM   1135  N   ARG A 143      73.567  26.800  43.856  1.00  0.74           N  
ATOM   1136  CA  ARG A 143      74.700  26.227  43.162  1.00  0.74           C  
ATOM   1137  C   ARG A 143      75.919  27.146  43.094  1.00  0.74           C  
ATOM   1138  O   ARG A 143      77.044  26.666  43.050  1.00  0.74           O  
ATOM   1139  CB  ARG A 143      74.300  25.695  41.761  1.00  0.74           C  
ATOM   1140  CG  ARG A 143      73.711  26.741  40.792  1.00  0.74           C  
ATOM   1141  CD  ARG A 143      73.239  26.166  39.444  1.00  0.74           C  
ATOM   1142  NE  ARG A 143      74.407  25.654  38.668  1.00  0.74           N  
ATOM   1143  CZ  ARG A 143      75.190  26.302  37.816  1.00  0.74           C  
ATOM   1144  NH1 ARG A 143      75.071  27.600  37.571  1.00  0.74           N  
ATOM   1145  NH2 ARG A 143      76.224  25.625  37.323  1.00  0.74           N  
ATOM   1146  N   GLU A 144      75.729  28.482  43.173  1.00  0.82           N  
ATOM   1147  CA  GLU A 144      76.768  29.487  43.050  1.00  0.82           C  
ATOM   1148  C   GLU A 144      77.341  29.810  44.435  1.00  0.82           C  
ATOM   1149  O   GLU A 144      78.108  30.752  44.616  1.00  0.82           O  
ATOM   1150  CB  GLU A 144      76.163  30.801  42.483  1.00  0.82           C  
ATOM   1151  CG  GLU A 144      75.505  30.742  41.075  1.00  0.82           C  
ATOM   1152  CD  GLU A 144      76.436  30.386  39.927  1.00  0.82           C  
ATOM   1153  OE1 GLU A 144      77.568  30.912  39.883  1.00  0.82           O  
ATOM   1154  OE2 GLU A 144      75.972  29.604  39.048  1.00  0.82           O  
ATOM   1155  N   ILE A 145      76.970  29.025  45.469  1.00  0.89           N  
ATOM   1156  CA  ILE A 145      77.554  29.107  46.796  1.00  0.89           C  
ATOM   1157  C   ILE A 145      78.830  28.286  46.821  1.00  0.89           C  
ATOM   1158  O   ILE A 145      78.847  27.113  46.449  1.00  0.89           O  
ATOM   1159  CB  ILE A 145      76.586  28.645  47.880  1.00  0.89           C  
ATOM   1160  CG1 ILE A 145      75.362  29.597  47.867  1.00  0.89           C  
ATOM   1161  CG2 ILE A 145      77.287  28.600  49.261  1.00  0.89           C  
ATOM   1162  CD1 ILE A 145      74.283  29.244  48.892  1.00  0.89           C  
ATOM   1163  N   VAL A 146      79.944  28.902  47.263  1.00  0.93           N  
ATOM   1164  CA  VAL A 146      81.251  28.275  47.277  1.00  0.93           C  
ATOM   1165  C   VAL A 146      81.669  28.057  48.720  1.00  0.93           C  
ATOM   1166  O   VAL A 146      81.340  28.886  49.564  1.00  0.93           O  
ATOM   1167  CB  VAL A 146      82.330  29.103  46.580  1.00  0.93           C  
ATOM   1168  CG1 VAL A 146      82.016  29.134  45.075  1.00  0.93           C  
ATOM   1169  CG2 VAL A 146      82.466  30.524  47.172  1.00  0.93           C  
ATOM   1170  N   PRO A 147      82.367  27.002  49.121  1.00  0.95           N  
ATOM   1171  CA  PRO A 147      82.928  26.922  50.469  1.00  0.95           C  
ATOM   1172  C   PRO A 147      83.811  28.126  50.831  1.00  0.95           C  
ATOM   1173  O   PRO A 147      84.807  28.384  50.163  1.00  0.95           O  
ATOM   1174  CB  PRO A 147      83.653  25.570  50.473  1.00  0.95           C  
ATOM   1175  CG  PRO A 147      84.046  25.347  49.013  1.00  0.95           C  
ATOM   1176  CD  PRO A 147      82.898  25.973  48.229  1.00  0.95           C  
ATOM   1177  N   GLY A 148      83.432  28.871  51.897  1.00  0.95           N  
ATOM   1178  CA  GLY A 148      84.187  30.004  52.408  1.00  0.95           C  
ATOM   1179  C   GLY A 148      83.315  31.207  52.631  1.00  0.95           C  
ATOM   1180  O   GLY A 148      83.588  32.020  53.508  1.00  0.95           O  
ATOM   1181  N   ASP A 149      82.246  31.393  51.826  1.00  0.89           N  
ATOM   1182  CA  ASP A 149      81.323  32.493  52.024  1.00  0.89           C  
ATOM   1183  C   ASP A 149      80.529  32.384  53.321  1.00  0.89           C  
ATOM   1184  O   ASP A 149      80.334  31.315  53.899  1.00  0.89           O  
ATOM   1185  CB  ASP A 149      80.538  32.929  50.744  1.00  0.89           C  
ATOM   1186  CG  ASP A 149      79.753  31.844  50.024  1.00  0.89           C  
ATOM   1187  OD1 ASP A 149      79.307  30.869  50.651  1.00  0.89           O  
ATOM   1188  OD2 ASP A 149      79.557  32.031  48.802  1.00  0.89           O  
ATOM   1189  N   ILE A 150      80.131  33.550  53.867  1.00  0.94           N  
ATOM   1190  CA  ILE A 150      79.374  33.598  55.095  1.00  0.94           C  
ATOM   1191  C   ILE A 150      77.911  33.550  54.713  1.00  0.94           C  
ATOM   1192  O   ILE A 150      77.437  34.392  53.954  1.00  0.94           O  
ATOM   1193  CB  ILE A 150      79.663  34.865  55.880  1.00  0.94           C  
ATOM   1194  CG1 ILE A 150      81.184  35.132  56.017  1.00  0.94           C  
ATOM   1195  CG2 ILE A 150      78.929  34.814  57.242  1.00  0.94           C  
ATOM   1196  CD1 ILE A 150      81.957  34.031  56.748  1.00  0.94           C  
ATOM   1197  N   VAL A 151      77.169  32.556  55.224  1.00  0.94           N  
ATOM   1198  CA  VAL A 151      75.788  32.295  54.868  1.00  0.94           C  
ATOM   1199  C   VAL A 151      74.909  32.610  56.069  1.00  0.94           C  
ATOM   1200  O   VAL A 151      75.228  32.266  57.208  1.00  0.94           O  
ATOM   1201  CB  VAL A 151      75.571  30.844  54.434  1.00  0.94           C  
ATOM   1202  CG1 VAL A 151      74.086  30.548  54.127  1.00  0.94           C  
ATOM   1203  CG2 VAL A 151      76.382  30.536  53.161  1.00  0.94           C  
ATOM   1204  N   GLU A 152      73.767  33.287  55.821  1.00  0.86           N  
ATOM   1205  CA  GLU A 152      72.737  33.557  56.808  1.00  0.86           C  
ATOM   1206  C   GLU A 152      71.480  32.769  56.497  1.00  0.86           C  
ATOM   1207  O   GLU A 152      70.951  32.779  55.384  1.00  0.86           O  
ATOM   1208  CB  GLU A 152      72.366  35.059  56.891  1.00  0.86           C  
ATOM   1209  CG  GLU A 152      71.153  35.365  57.821  1.00  0.86           C  
ATOM   1210  CD  GLU A 152      70.909  36.838  58.072  1.00  0.86           C  
ATOM   1211  OE1 GLU A 152      71.905  37.514  58.404  1.00  0.86           O  
ATOM   1212  OE2 GLU A 152      69.735  37.302  58.057  1.00  0.86           O  
ATOM   1213  N   VAL A 153      70.958  32.058  57.514  1.00  0.93           N  
ATOM   1214  CA  VAL A 153      69.762  31.255  57.396  1.00  0.93           C  
ATOM   1215  C   VAL A 153      68.776  31.674  58.463  1.00  0.93           C  
ATOM   1216  O   VAL A 153      69.132  32.285  59.472  1.00  0.93           O  
ATOM   1217  CB  VAL A 153      70.032  29.756  57.491  1.00  0.93           C  
ATOM   1218  CG1 VAL A 153      70.932  29.332  56.310  1.00  0.93           C  
ATOM   1219  CG2 VAL A 153      70.666  29.383  58.851  1.00  0.93           C  
ATOM   1220  N   SER A 154      67.483  31.380  58.240  1.00  0.89           N  
ATOM   1221  CA  SER A 154      66.418  31.757  59.151  1.00  0.89           C  
ATOM   1222  C   SER A 154      65.359  30.677  59.112  1.00  0.89           C  
ATOM   1223  O   SER A 154      65.575  29.597  58.570  1.00  0.89           O  
ATOM   1224  CB  SER A 154      65.814  33.159  58.837  1.00  0.89           C  
ATOM   1225  OG  SER A 154      65.052  33.700  59.923  1.00  0.89           O  
ATOM   1226  N   VAL A 155      64.211  30.931  59.754  1.00  0.84           N  
ATOM   1227  CA  VAL A 155      63.062  30.046  59.876  1.00  0.84           C  
ATOM   1228  C   VAL A 155      62.406  29.691  58.558  1.00  0.84           C  
ATOM   1229  O   VAL A 155      62.111  30.553  57.737  1.00  0.84           O  
ATOM   1230  CB  VAL A 155      61.970  30.641  60.759  1.00  0.84           C  
ATOM   1231  CG1 VAL A 155      61.002  29.519  61.189  1.00  0.84           C  
ATOM   1232  CG2 VAL A 155      62.605  31.304  61.994  1.00  0.84           C  
ATOM   1233  N   GLY A 156      62.109  28.390  58.336  1.00  0.88           N  
ATOM   1234  CA  GLY A 156      61.438  27.949  57.124  1.00  0.88           C  
ATOM   1235  C   GLY A 156      62.371  27.752  55.967  1.00  0.88           C  
ATOM   1236  O   GLY A 156      61.941  27.370  54.880  1.00  0.88           O  
ATOM   1237  N   ASP A 157      63.675  27.981  56.187  1.00  0.85           N  
ATOM   1238  CA  ASP A 157      64.679  27.881  55.164  1.00  0.85           C  
ATOM   1239  C   ASP A 157      65.180  26.453  55.025  1.00  0.85           C  
ATOM   1240  O   ASP A 157      65.309  25.705  55.986  1.00  0.85           O  
ATOM   1241  CB  ASP A 157      65.866  28.844  55.392  1.00  0.85           C  
ATOM   1242  CG  ASP A 157      65.547  30.276  55.012  1.00  0.85           C  
ATOM   1243  OD1 ASP A 157      64.403  30.620  54.645  1.00  0.85           O  
ATOM   1244  OD2 ASP A 157      66.528  31.068  55.040  1.00  0.85           O  
ATOM   1245  N   LYS A 158      65.494  26.039  53.787  1.00  0.78           N  
ATOM   1246  CA  LYS A 158      66.185  24.798  53.522  1.00  0.78           C  
ATOM   1247  C   LYS A 158      67.655  25.125  53.448  1.00  0.78           C  
ATOM   1248  O   LYS A 158      68.047  26.092  52.797  1.00  0.78           O  
ATOM   1249  CB  LYS A 158      65.715  24.181  52.183  1.00  0.78           C  
ATOM   1250  CG  LYS A 158      66.568  23.012  51.665  1.00  0.78           C  
ATOM   1251  CD  LYS A 158      66.091  22.543  50.283  1.00  0.78           C  
ATOM   1252  CE  LYS A 158      67.017  21.483  49.690  1.00  0.78           C  
ATOM   1253  NZ  LYS A 158      66.584  21.040  48.347  1.00  0.78           N  
ATOM   1254  N   VAL A 159      68.506  24.338  54.128  1.00  0.89           N  
ATOM   1255  CA  VAL A 159      69.942  24.550  54.139  1.00  0.89           C  
ATOM   1256  C   VAL A 159      70.565  24.378  52.739  1.00  0.89           C  
ATOM   1257  O   VAL A 159      70.315  23.350  52.104  1.00  0.89           O  
ATOM   1258  CB  VAL A 159      70.639  23.658  55.155  1.00  0.89           C  
ATOM   1259  CG1 VAL A 159      72.120  24.057  55.264  1.00  0.89           C  
ATOM   1260  CG2 VAL A 159      69.966  23.810  56.533  1.00  0.89           C  
ATOM   1261  N   PRO A 160      71.362  25.317  52.198  1.00  0.88           N  
ATOM   1262  CA  PRO A 160      71.810  25.229  50.813  1.00  0.88           C  
ATOM   1263  C   PRO A 160      72.993  24.295  50.657  1.00  0.88           C  
ATOM   1264  O   PRO A 160      72.995  23.483  49.735  1.00  0.88           O  
ATOM   1265  CB  PRO A 160      72.190  26.675  50.428  1.00  0.88           C  
ATOM   1266  CG  PRO A 160      72.404  27.395  51.762  1.00  0.88           C  
ATOM   1267  CD  PRO A 160      71.406  26.696  52.675  1.00  0.88           C  
ATOM   1268  N   ALA A 161      74.007  24.394  51.529  1.00  0.93           N  
ATOM   1269  CA  ALA A 161      75.244  23.647  51.455  1.00  0.93           C  
ATOM   1270  C   ALA A 161      75.597  23.203  52.864  1.00  0.93           C  
ATOM   1271  O   ALA A 161      74.941  23.621  53.812  1.00  0.93           O  
ATOM   1272  CB  ALA A 161      76.389  24.491  50.861  1.00  0.93           C  
ATOM   1273  N   ASP A 162      76.614  22.335  53.049  1.00  0.91           N  
ATOM   1274  CA  ASP A 162      77.092  21.968  54.369  1.00  0.91           C  
ATOM   1275  C   ASP A 162      77.788  23.155  55.034  1.00  0.91           C  
ATOM   1276  O   ASP A 162      78.816  23.644  54.567  1.00  0.91           O  
ATOM   1277  CB  ASP A 162      78.027  20.729  54.294  1.00  0.91           C  
ATOM   1278  CG  ASP A 162      77.235  19.439  54.110  1.00  0.91           C  
ATOM   1279  OD1 ASP A 162      75.978  19.481  54.174  1.00  0.91           O  
ATOM   1280  OD2 ASP A 162      77.868  18.369  53.923  1.00  0.91           O  
ATOM   1281  N   ILE A 163      77.219  23.669  56.141  1.00  0.93           N  
ATOM   1282  CA  ILE A 163      77.666  24.897  56.779  1.00  0.93           C  
ATOM   1283  C   ILE A 163      78.079  24.633  58.211  1.00  0.93           C  
ATOM   1284  O   ILE A 163      77.375  24.003  58.997  1.00  0.93           O  
ATOM   1285  CB  ILE A 163      76.598  25.990  56.715  1.00  0.93           C  
ATOM   1286  CG1 ILE A 163      76.321  26.365  55.242  1.00  0.93           C  
ATOM   1287  CG2 ILE A 163      77.007  27.246  57.512  1.00  0.93           C  
ATOM   1288  CD1 ILE A 163      75.113  27.286  55.063  1.00  0.93           C  
ATOM   1289  N   ARG A 164      79.268  25.139  58.592  1.00  0.87           N  
ATOM   1290  CA  ARG A 164      79.723  25.159  59.957  1.00  0.87           C  
ATOM   1291  C   ARG A 164      79.131  26.386  60.606  1.00  0.87           C  
ATOM   1292  O   ARG A 164      79.359  27.502  60.146  1.00  0.87           O  
ATOM   1293  CB  ARG A 164      81.270  25.224  60.025  1.00  0.87           C  
ATOM   1294  CG  ARG A 164      81.837  25.327  61.446  1.00  0.87           C  
ATOM   1295  CD  ARG A 164      81.509  24.099  62.285  1.00  0.87           C  
ATOM   1296  NE  ARG A 164      82.352  24.184  63.495  1.00  0.87           N  
ATOM   1297  CZ  ARG A 164      81.930  24.699  64.648  1.00  0.87           C  
ATOM   1298  NH1 ARG A 164      80.796  25.377  64.784  1.00  0.87           N  
ATOM   1299  NH2 ARG A 164      82.664  24.533  65.738  1.00  0.87           N  
ATOM   1300  N   ILE A 165      78.325  26.213  61.673  1.00  0.93           N  
ATOM   1301  CA  ILE A 165      77.718  27.324  62.389  1.00  0.93           C  
ATOM   1302  C   ILE A 165      78.743  28.176  63.116  1.00  0.93           C  
ATOM   1303  O   ILE A 165      79.540  27.680  63.913  1.00  0.93           O  
ATOM   1304  CB  ILE A 165      76.651  26.864  63.369  1.00  0.93           C  
ATOM   1305  CG1 ILE A 165      75.612  25.985  62.639  1.00  0.93           C  
ATOM   1306  CG2 ILE A 165      75.967  28.087  64.031  1.00  0.93           C  
ATOM   1307  CD1 ILE A 165      74.559  25.411  63.585  1.00  0.93           C  
ATOM   1308  N   THR A 166      78.727  29.490  62.847  1.00  0.93           N  
ATOM   1309  CA  THR A 166      79.627  30.466  63.436  1.00  0.93           C  
ATOM   1310  C   THR A 166      78.967  31.122  64.615  1.00  0.93           C  
ATOM   1311  O   THR A 166      79.502  31.120  65.721  1.00  0.93           O  
ATOM   1312  CB  THR A 166      80.051  31.515  62.432  1.00  0.93           C  
ATOM   1313  OG1 THR A 166      80.690  30.878  61.349  1.00  0.93           O  
ATOM   1314  CG2 THR A 166      81.094  32.476  62.984  1.00  0.93           C  
ATOM   1315  N   ALA A 167      77.735  31.644  64.429  1.00  0.95           N  
ATOM   1316  CA  ALA A 167      77.061  32.354  65.485  1.00  0.95           C  
ATOM   1317  C   ALA A 167      75.554  32.174  65.374  1.00  0.95           C  
ATOM   1318  O   ALA A 167      74.989  32.200  64.285  1.00  0.95           O  
ATOM   1319  CB  ALA A 167      77.427  33.851  65.420  1.00  0.95           C  
ATOM   1320  N   ILE A 168      74.839  31.997  66.504  1.00  0.93           N  
ATOM   1321  CA  ILE A 168      73.390  31.911  66.501  1.00  0.93           C  
ATOM   1322  C   ILE A 168      72.892  33.264  66.986  1.00  0.93           C  
ATOM   1323  O   ILE A 168      73.223  33.712  68.077  1.00  0.93           O  
ATOM   1324  CB  ILE A 168      72.864  30.738  67.327  1.00  0.93           C  
ATOM   1325  CG1 ILE A 168      73.458  29.407  66.787  1.00  0.93           C  
ATOM   1326  CG2 ILE A 168      71.315  30.735  67.301  1.00  0.93           C  
ATOM   1327  CD1 ILE A 168      73.042  28.165  67.584  1.00  0.93           C  
ATOM   1328  N   ARG A 169      72.148  33.992  66.123  1.00  0.81           N  
ATOM   1329  CA  ARG A 169      71.620  35.306  66.443  1.00  0.81           C  
ATOM   1330  C   ARG A 169      70.319  35.243  67.229  1.00  0.81           C  
ATOM   1331  O   ARG A 169      69.985  36.166  67.966  1.00  0.81           O  
ATOM   1332  CB  ARG A 169      71.340  36.094  65.144  1.00  0.81           C  
ATOM   1333  CG  ARG A 169      72.611  36.543  64.392  1.00  0.81           C  
ATOM   1334  CD  ARG A 169      72.241  37.253  63.084  1.00  0.81           C  
ATOM   1335  NE  ARG A 169      73.439  37.902  62.423  1.00  0.81           N  
ATOM   1336  CZ  ARG A 169      73.390  38.497  61.225  1.00  0.81           C  
ATOM   1337  NH1 ARG A 169      72.224  38.646  60.610  1.00  0.81           N  
ATOM   1338  NH2 ARG A 169      74.467  38.723  60.479  1.00  0.81           N  
ATOM   1339  N   SER A 170      69.539  34.159  67.065  1.00  0.89           N  
ATOM   1340  CA  SER A 170      68.346  33.898  67.847  1.00  0.89           C  
ATOM   1341  C   SER A 170      68.694  33.235  69.165  1.00  0.89           C  
ATOM   1342  O   SER A 170      69.843  32.924  69.445  1.00  0.89           O  
ATOM   1343  CB  SER A 170      67.322  33.017  67.080  1.00  0.89           C  
ATOM   1344  OG  SER A 170      67.898  31.782  66.623  1.00  0.89           O  
ATOM   1345  N   THR A 171      67.697  33.014  70.047  1.00  0.85           N  
ATOM   1346  CA  THR A 171      67.889  32.309  71.310  1.00  0.85           C  
ATOM   1347  C   THR A 171      68.286  30.844  71.147  1.00  0.85           C  
ATOM   1348  O   THR A 171      69.166  30.332  71.834  1.00  0.85           O  
ATOM   1349  CB  THR A 171      66.634  32.377  72.177  1.00  0.85           C  
ATOM   1350  OG1 THR A 171      65.496  31.836  71.520  1.00  0.85           O  
ATOM   1351  CG2 THR A 171      66.268  33.840  72.464  1.00  0.85           C  
ATOM   1352  N   THR A 172      67.624  30.141  70.210  1.00  0.88           N  
ATOM   1353  CA  THR A 172      67.857  28.748  69.879  1.00  0.88           C  
ATOM   1354  C   THR A 172      67.723  28.574  68.391  1.00  0.88           C  
ATOM   1355  O   THR A 172      67.065  29.356  67.701  1.00  0.88           O  
ATOM   1356  CB  THR A 172      66.895  27.757  70.541  1.00  0.88           C  
ATOM   1357  OG1 THR A 172      65.530  28.094  70.326  1.00  0.88           O  
ATOM   1358  CG2 THR A 172      67.130  27.766  72.054  1.00  0.88           C  
ATOM   1359  N   LEU A 173      68.378  27.529  67.858  1.00  0.91           N  
ATOM   1360  CA  LEU A 173      68.311  27.169  66.467  1.00  0.91           C  
ATOM   1361  C   LEU A 173      67.928  25.710  66.401  1.00  0.91           C  
ATOM   1362  O   LEU A 173      68.604  24.847  66.960  1.00  0.91           O  
ATOM   1363  CB  LEU A 173      69.672  27.384  65.778  1.00  0.91           C  
ATOM   1364  CG  LEU A 173      69.698  27.060  64.272  1.00  0.91           C  
ATOM   1365  CD1 LEU A 173      68.943  28.114  63.445  1.00  0.91           C  
ATOM   1366  CD2 LEU A 173      71.146  26.906  63.790  1.00  0.91           C  
ATOM   1367  N   ARG A 174      66.805  25.428  65.718  1.00  0.80           N  
ATOM   1368  CA  ARG A 174      66.267  24.104  65.545  1.00  0.80           C  
ATOM   1369  C   ARG A 174      66.281  23.743  64.068  1.00  0.80           C  
ATOM   1370  O   ARG A 174      65.874  24.530  63.218  1.00  0.80           O  
ATOM   1371  CB  ARG A 174      64.813  24.001  66.062  1.00  0.80           C  
ATOM   1372  CG  ARG A 174      64.681  23.869  67.590  1.00  0.80           C  
ATOM   1373  CD  ARG A 174      63.220  23.723  68.036  1.00  0.80           C  
ATOM   1374  NE  ARG A 174      63.171  23.186  69.440  1.00  0.80           N  
ATOM   1375  CZ  ARG A 174      63.174  21.888  69.783  1.00  0.80           C  
ATOM   1376  NH1 ARG A 174      63.213  20.886  68.918  1.00  0.80           N  
ATOM   1377  NH2 ARG A 174      63.114  21.556  71.076  1.00  0.80           N  
ATOM   1378  N   VAL A 175      66.744  22.522  63.736  1.00  0.90           N  
ATOM   1379  CA  VAL A 175      66.882  22.018  62.376  1.00  0.90           C  
ATOM   1380  C   VAL A 175      66.172  20.670  62.268  1.00  0.90           C  
ATOM   1381  O   VAL A 175      66.256  19.844  63.168  1.00  0.90           O  
ATOM   1382  CB  VAL A 175      68.354  21.874  61.982  1.00  0.90           C  
ATOM   1383  CG1 VAL A 175      68.486  21.594  60.472  1.00  0.90           C  
ATOM   1384  CG2 VAL A 175      69.120  23.162  62.356  1.00  0.90           C  
ATOM   1385  N   ASP A 176      65.439  20.403  61.175  1.00  0.81           N  
ATOM   1386  CA  ASP A 176      64.793  19.145  60.865  1.00  0.81           C  
ATOM   1387  C   ASP A 176      65.734  18.341  59.990  1.00  0.81           C  
ATOM   1388  O   ASP A 176      65.964  18.677  58.835  1.00  0.81           O  
ATOM   1389  CB  ASP A 176      63.494  19.447  60.075  1.00  0.81           C  
ATOM   1390  CG  ASP A 176      62.787  18.198  59.568  1.00  0.81           C  
ATOM   1391  OD1 ASP A 176      62.988  17.112  60.165  1.00  0.81           O  
ATOM   1392  OD2 ASP A 176      62.111  18.324  58.513  1.00  0.81           O  
ATOM   1393  N   GLN A 177      66.288  17.243  60.526  1.00  0.80           N  
ATOM   1394  CA  GLN A 177      67.218  16.389  59.829  1.00  0.80           C  
ATOM   1395  C   GLN A 177      66.552  15.106  59.376  1.00  0.80           C  
ATOM   1396  O   GLN A 177      67.222  14.130  59.059  1.00  0.80           O  
ATOM   1397  CB  GLN A 177      68.425  16.086  60.734  1.00  0.80           C  
ATOM   1398  CG  GLN A 177      69.269  17.344  61.029  1.00  0.80           C  
ATOM   1399  CD  GLN A 177      70.493  17.052  61.893  1.00  0.80           C  
ATOM   1400  OE1 GLN A 177      71.459  17.819  61.879  1.00  0.80           O  
ATOM   1401  NE2 GLN A 177      70.460  15.968  62.695  1.00  0.80           N  
ATOM   1402  N   SER A 178      65.200  15.099  59.271  1.00  0.77           N  
ATOM   1403  CA  SER A 178      64.432  13.926  58.874  1.00  0.77           C  
ATOM   1404  C   SER A 178      64.842  13.311  57.555  1.00  0.77           C  
ATOM   1405  O   SER A 178      64.831  12.097  57.384  1.00  0.77           O  
ATOM   1406  CB  SER A 178      62.915  14.221  58.871  1.00  0.77           C  
ATOM   1407  OG  SER A 178      62.135  13.026  58.767  1.00  0.77           O  
ATOM   1408  N   ILE A 179      65.313  14.147  56.612  1.00  0.73           N  
ATOM   1409  CA  ILE A 179      65.798  13.714  55.316  1.00  0.73           C  
ATOM   1410  C   ILE A 179      67.093  12.898  55.370  1.00  0.73           C  
ATOM   1411  O   ILE A 179      67.441  12.190  54.427  1.00  0.73           O  
ATOM   1412  CB  ILE A 179      65.955  14.930  54.397  1.00  0.73           C  
ATOM   1413  CG1 ILE A 179      65.917  14.497  52.910  1.00  0.73           C  
ATOM   1414  CG2 ILE A 179      67.189  15.788  54.786  1.00  0.73           C  
ATOM   1415  CD1 ILE A 179      65.968  15.656  51.907  1.00  0.73           C  
ATOM   1416  N   LEU A 180      67.836  12.980  56.495  1.00  0.81           N  
ATOM   1417  CA  LEU A 180      69.132  12.367  56.652  1.00  0.81           C  
ATOM   1418  C   LEU A 180      69.159  11.372  57.803  1.00  0.81           C  
ATOM   1419  O   LEU A 180      69.220  10.166  57.588  1.00  0.81           O  
ATOM   1420  CB  LEU A 180      70.214  13.452  56.850  1.00  0.81           C  
ATOM   1421  CG  LEU A 180      71.658  12.914  56.867  1.00  0.81           C  
ATOM   1422  CD1 LEU A 180      72.028  12.232  55.536  1.00  0.81           C  
ATOM   1423  CD2 LEU A 180      72.620  14.065  57.187  1.00  0.81           C  
ATOM   1424  N   THR A 181      69.154  11.866  59.067  1.00  0.74           N  
ATOM   1425  CA  THR A 181      69.227  11.072  60.293  1.00  0.74           C  
ATOM   1426  C   THR A 181      68.010  10.197  60.492  1.00  0.74           C  
ATOM   1427  O   THR A 181      68.128   9.046  60.906  1.00  0.74           O  
ATOM   1428  CB  THR A 181      69.510  11.891  61.563  1.00  0.74           C  
ATOM   1429  OG1 THR A 181      68.611  12.976  61.774  1.00  0.74           O  
ATOM   1430  CG2 THR A 181      70.915  12.512  61.465  1.00  0.74           C  
ATOM   1431  N   GLY A 182      66.813  10.721  60.155  1.00  0.77           N  
ATOM   1432  CA  GLY A 182      65.572   9.952  60.172  1.00  0.77           C  
ATOM   1433  C   GLY A 182      64.665  10.242  61.335  1.00  0.77           C  
ATOM   1434  O   GLY A 182      64.123   9.337  61.961  1.00  0.77           O  
ATOM   1435  N   GLU A 183      64.470  11.535  61.643  1.00  0.67           N  
ATOM   1436  CA  GLU A 183      63.598  11.976  62.701  1.00  0.67           C  
ATOM   1437  C   GLU A 183      63.024  13.340  62.337  1.00  0.67           C  
ATOM   1438  O   GLU A 183      63.757  14.250  61.968  1.00  0.67           O  
ATOM   1439  CB  GLU A 183      64.375  12.034  64.049  1.00  0.67           C  
ATOM   1440  CG  GLU A 183      65.764  12.732  63.967  1.00  0.67           C  
ATOM   1441  CD  GLU A 183      66.580  12.749  65.261  1.00  0.67           C  
ATOM   1442  OE1 GLU A 183      66.072  12.326  66.328  1.00  0.67           O  
ATOM   1443  OE2 GLU A 183      67.765  13.180  65.149  1.00  0.67           O  
ATOM   1444  N   SER A 184      61.680  13.515  62.432  1.00  0.69           N  
ATOM   1445  CA  SER A 184      60.972  14.777  62.194  1.00  0.69           C  
ATOM   1446  C   SER A 184      61.034  15.710  63.385  1.00  0.69           C  
ATOM   1447  O   SER A 184      60.705  16.893  63.312  1.00  0.69           O  
ATOM   1448  CB  SER A 184      59.468  14.531  61.881  1.00  0.69           C  
ATOM   1449  OG  SER A 184      58.825  13.781  62.920  1.00  0.69           O  
ATOM   1450  N   VAL A 185      61.464  15.170  64.542  1.00  0.82           N  
ATOM   1451  CA  VAL A 185      61.786  15.926  65.731  1.00  0.82           C  
ATOM   1452  C   VAL A 185      62.979  16.810  65.462  1.00  0.82           C  
ATOM   1453  O   VAL A 185      64.097  16.361  65.230  1.00  0.82           O  
ATOM   1454  CB  VAL A 185      62.046  15.046  66.947  1.00  0.82           C  
ATOM   1455  CG1 VAL A 185      62.356  15.912  68.191  1.00  0.82           C  
ATOM   1456  CG2 VAL A 185      60.804  14.166  67.198  1.00  0.82           C  
ATOM   1457  N   SER A 186      62.748  18.131  65.455  1.00  0.83           N  
ATOM   1458  CA  SER A 186      63.808  19.083  65.229  1.00  0.83           C  
ATOM   1459  C   SER A 186      64.914  19.063  66.280  1.00  0.83           C  
ATOM   1460  O   SER A 186      64.675  19.013  67.487  1.00  0.83           O  
ATOM   1461  CB  SER A 186      63.260  20.515  64.989  1.00  0.83           C  
ATOM   1462  OG  SER A 186      62.503  21.050  66.083  1.00  0.83           O  
ATOM   1463  N   VAL A 187      66.177  19.112  65.826  1.00  0.87           N  
ATOM   1464  CA  VAL A 187      67.355  19.027  66.661  1.00  0.87           C  
ATOM   1465  C   VAL A 187      67.894  20.409  66.927  1.00  0.87           C  
ATOM   1466  O   VAL A 187      67.836  21.298  66.081  1.00  0.87           O  
ATOM   1467  CB  VAL A 187      68.467  18.159  66.072  1.00  0.87           C  
ATOM   1468  CG1 VAL A 187      67.981  16.699  66.032  1.00  0.87           C  
ATOM   1469  CG2 VAL A 187      68.889  18.642  64.669  1.00  0.87           C  
ATOM   1470  N   ILE A 188      68.437  20.619  68.139  1.00  0.88           N  
ATOM   1471  CA  ILE A 188      69.016  21.874  68.571  1.00  0.88           C  
ATOM   1472  C   ILE A 188      70.491  21.879  68.197  1.00  0.88           C  
ATOM   1473  O   ILE A 188      71.168  20.849  68.257  1.00  0.88           O  
ATOM   1474  CB  ILE A 188      68.838  22.103  70.075  1.00  0.88           C  
ATOM   1475  CG1 ILE A 188      67.391  21.761  70.528  1.00  0.88           C  
ATOM   1476  CG2 ILE A 188      69.214  23.567  70.418  1.00  0.88           C  
ATOM   1477  CD1 ILE A 188      67.187  21.841  72.047  1.00  0.88           C  
ATOM   1478  N   LYS A 189      71.007  23.044  67.768  1.00  0.88           N  
ATOM   1479  CA  LYS A 189      72.374  23.225  67.346  1.00  0.88           C  
ATOM   1480  C   LYS A 189      73.172  24.138  68.253  1.00  0.88           C  
ATOM   1481  O   LYS A 189      72.638  24.879  69.075  1.00  0.88           O  
ATOM   1482  CB  LYS A 189      72.401  23.822  65.925  1.00  0.88           C  
ATOM   1483  CG  LYS A 189      71.741  22.934  64.860  1.00  0.88           C  
ATOM   1484  CD  LYS A 189      72.486  21.605  64.687  1.00  0.88           C  
ATOM   1485  CE  LYS A 189      71.958  20.738  63.552  1.00  0.88           C  
ATOM   1486  NZ  LYS A 189      72.756  19.502  63.472  1.00  0.88           N  
ATOM   1487  N   HIS A 190      74.506  24.089  68.101  1.00  0.88           N  
ATOM   1488  CA  HIS A 190      75.441  24.896  68.847  1.00  0.88           C  
ATOM   1489  C   HIS A 190      76.600  25.286  67.943  1.00  0.88           C  
ATOM   1490  O   HIS A 190      76.627  24.962  66.758  1.00  0.88           O  
ATOM   1491  CB  HIS A 190      75.910  24.164  70.132  1.00  0.88           C  
ATOM   1492  CG  HIS A 190      76.549  22.837  69.887  1.00  0.88           C  
ATOM   1493  ND1 HIS A 190      77.847  22.829  69.443  1.00  0.88           N  
ATOM   1494  CD2 HIS A 190      76.098  21.566  70.047  1.00  0.88           C  
ATOM   1495  CE1 HIS A 190      78.175  21.562  69.339  1.00  0.88           C  
ATOM   1496  NE2 HIS A 190      77.152  20.750  69.695  1.00  0.88           N  
ATOM   1497  N   THR A 191      77.554  26.076  68.470  1.00  0.92           N  
ATOM   1498  CA  THR A 191      78.706  26.576  67.738  1.00  0.92           C  
ATOM   1499  C   THR A 191      80.006  25.920  68.168  1.00  0.92           C  
ATOM   1500  O   THR A 191      81.031  26.077  67.497  1.00  0.92           O  
ATOM   1501  CB  THR A 191      78.863  28.076  67.946  1.00  0.92           C  
ATOM   1502  OG1 THR A 191      78.829  28.430  69.320  1.00  0.92           O  
ATOM   1503  CG2 THR A 191      77.660  28.770  67.311  1.00  0.92           C  
ATOM   1504  N   GLU A 192      79.995  25.125  69.256  1.00  0.87           N  
ATOM   1505  CA  GLU A 192      81.140  24.416  69.788  1.00  0.87           C  
ATOM   1506  C   GLU A 192      81.650  23.347  68.826  1.00  0.87           C  
ATOM   1507  O   GLU A 192      80.872  22.792  68.048  1.00  0.87           O  
ATOM   1508  CB  GLU A 192      80.849  23.830  71.199  1.00  0.87           C  
ATOM   1509  CG  GLU A 192      80.655  24.922  72.278  1.00  0.87           C  
ATOM   1510  CD  GLU A 192      81.914  25.775  72.374  1.00  0.87           C  
ATOM   1511  OE1 GLU A 192      82.953  25.237  72.832  1.00  0.87           O  
ATOM   1512  OE2 GLU A 192      81.857  26.947  71.924  1.00  0.87           O  
ATOM   1513  N   PRO A 193      82.931  23.039  68.745  1.00  0.91           N  
ATOM   1514  CA  PRO A 193      83.425  21.966  67.897  1.00  0.91           C  
ATOM   1515  C   PRO A 193      83.052  20.592  68.422  1.00  0.91           C  
ATOM   1516  O   PRO A 193      82.932  20.389  69.625  1.00  0.91           O  
ATOM   1517  CB  PRO A 193      84.932  22.204  67.861  1.00  0.91           C  
ATOM   1518  CG  PRO A 193      85.245  22.873  69.198  1.00  0.91           C  
ATOM   1519  CD  PRO A 193      84.000  23.714  69.475  1.00  0.91           C  
ATOM   1520  N   VAL A 194      82.835  19.626  67.515  1.00  0.90           N  
ATOM   1521  CA  VAL A 194      82.558  18.246  67.863  1.00  0.90           C  
ATOM   1522  C   VAL A 194      83.891  17.516  67.807  1.00  0.90           C  
ATOM   1523  O   VAL A 194      84.346  17.244  66.703  1.00  0.90           O  
ATOM   1524  CB  VAL A 194      81.580  17.580  66.907  1.00  0.90           C  
ATOM   1525  CG1 VAL A 194      81.412  16.081  67.252  1.00  0.90           C  
ATOM   1526  CG2 VAL A 194      80.239  18.324  67.018  1.00  0.90           C  
ATOM   1527  N   PRO A 195      84.569  17.181  68.900  1.00  0.86           N  
ATOM   1528  CA  PRO A 195      85.983  16.801  68.919  1.00  0.86           C  
ATOM   1529  C   PRO A 195      86.295  15.521  68.180  1.00  0.86           C  
ATOM   1530  O   PRO A 195      87.425  15.357  67.731  1.00  0.86           O  
ATOM   1531  CB  PRO A 195      86.313  16.647  70.416  1.00  0.86           C  
ATOM   1532  CG  PRO A 195      84.950  16.427  71.076  1.00  0.86           C  
ATOM   1533  CD  PRO A 195      84.032  17.304  70.242  1.00  0.86           C  
ATOM   1534  N   ASP A 196      85.338  14.583  68.107  1.00  0.83           N  
ATOM   1535  CA  ASP A 196      85.506  13.337  67.406  1.00  0.83           C  
ATOM   1536  C   ASP A 196      85.490  13.552  65.863  1.00  0.83           C  
ATOM   1537  O   ASP A 196      84.473  13.995  65.322  1.00  0.83           O  
ATOM   1538  CB  ASP A 196      84.448  12.323  67.927  1.00  0.83           C  
ATOM   1539  CG  ASP A 196      84.639  10.954  67.298  1.00  0.83           C  
ATOM   1540  OD1 ASP A 196      85.751  10.699  66.765  1.00  0.83           O  
ATOM   1541  OD2 ASP A 196      83.669  10.163  67.323  1.00  0.83           O  
ATOM   1542  N   PRO A 197      86.549  13.272  65.085  1.00  0.84           N  
ATOM   1543  CA  PRO A 197      86.531  13.337  63.629  1.00  0.84           C  
ATOM   1544  C   PRO A 197      85.672  12.237  63.039  1.00  0.84           C  
ATOM   1545  O   PRO A 197      85.195  12.358  61.912  1.00  0.84           O  
ATOM   1546  CB  PRO A 197      88.002  13.167  63.210  1.00  0.84           C  
ATOM   1547  CG  PRO A 197      88.661  12.423  64.374  1.00  0.84           C  
ATOM   1548  CD  PRO A 197      87.844  12.838  65.594  1.00  0.84           C  
ATOM   1549  N   ARG A 198      85.483  11.118  63.752  1.00  0.72           N  
ATOM   1550  CA  ARG A 198      84.801   9.956  63.228  1.00  0.72           C  
ATOM   1551  C   ARG A 198      83.444   9.781  63.858  1.00  0.72           C  
ATOM   1552  O   ARG A 198      82.976   8.668  64.083  1.00  0.72           O  
ATOM   1553  CB  ARG A 198      85.690   8.694  63.332  1.00  0.72           C  
ATOM   1554  CG  ARG A 198      86.873   8.655  62.335  1.00  0.72           C  
ATOM   1555  CD  ARG A 198      86.497   8.214  60.911  1.00  0.72           C  
ATOM   1556  NE  ARG A 198      85.837   9.355  60.184  1.00  0.72           N  
ATOM   1557  CZ  ARG A 198      85.247   9.249  58.985  1.00  0.72           C  
ATOM   1558  NH1 ARG A 198      85.253   8.094  58.323  1.00  0.72           N  
ATOM   1559  NH2 ARG A 198      84.667  10.315  58.437  1.00  0.72           N  
ATOM   1560  N   ALA A 199      82.756  10.917  64.076  1.00  0.83           N  
ATOM   1561  CA  ALA A 199      81.432  10.929  64.623  1.00  0.83           C  
ATOM   1562  C   ALA A 199      80.381  10.929  63.532  1.00  0.83           C  
ATOM   1563  O   ALA A 199      80.585  11.411  62.415  1.00  0.83           O  
ATOM   1564  CB  ALA A 199      81.249  12.137  65.554  1.00  0.83           C  
ATOM   1565  N   VAL A 200      79.206  10.356  63.849  1.00  0.80           N  
ATOM   1566  CA  VAL A 200      78.070  10.267  62.956  1.00  0.80           C  
ATOM   1567  C   VAL A 200      77.355  11.609  62.866  1.00  0.80           C  
ATOM   1568  O   VAL A 200      77.470  12.477  63.726  1.00  0.80           O  
ATOM   1569  CB  VAL A 200      77.067   9.182  63.369  1.00  0.80           C  
ATOM   1570  CG1 VAL A 200      76.303   8.650  62.133  1.00  0.80           C  
ATOM   1571  CG2 VAL A 200      77.771   8.004  64.077  1.00  0.80           C  
ATOM   1572  N   ASN A 201      76.551  11.824  61.807  1.00  0.79           N  
ATOM   1573  CA  ASN A 201      75.836  13.070  61.559  1.00  0.79           C  
ATOM   1574  C   ASN A 201      74.809  13.446  62.620  1.00  0.79           C  
ATOM   1575  O   ASN A 201      74.446  14.610  62.772  1.00  0.79           O  
ATOM   1576  CB  ASN A 201      75.147  13.058  60.169  1.00  0.79           C  
ATOM   1577  CG  ASN A 201      76.171  12.787  59.071  1.00  0.79           C  
ATOM   1578  OD1 ASN A 201      77.366  13.011  59.243  1.00  0.79           O  
ATOM   1579  ND2 ASN A 201      75.686  12.325  57.894  1.00  0.79           N  
ATOM   1580  N   GLN A 202      74.352  12.452  63.398  1.00  0.76           N  
ATOM   1581  CA  GLN A 202      73.532  12.615  64.574  1.00  0.76           C  
ATOM   1582  C   GLN A 202      74.240  13.373  65.710  1.00  0.76           C  
ATOM   1583  O   GLN A 202      73.625  14.177  66.414  1.00  0.76           O  
ATOM   1584  CB  GLN A 202      73.026  11.223  65.010  1.00  0.76           C  
ATOM   1585  CG  GLN A 202      71.943  11.291  66.104  1.00  0.76           C  
ATOM   1586  CD  GLN A 202      71.426   9.904  66.475  1.00  0.76           C  
ATOM   1587  OE1 GLN A 202      71.670   8.898  65.808  1.00  0.76           O  
ATOM   1588  NE2 GLN A 202      70.652   9.851  67.584  1.00  0.76           N  
ATOM   1589  N   ASP A 203      75.568  13.166  65.879  1.00  0.81           N  
ATOM   1590  CA  ASP A 203      76.372  13.761  66.929  1.00  0.81           C  
ATOM   1591  C   ASP A 203      76.983  15.086  66.482  1.00  0.81           C  
ATOM   1592  O   ASP A 203      77.445  15.906  67.278  1.00  0.81           O  
ATOM   1593  CB  ASP A 203      77.490  12.768  67.313  1.00  0.81           C  
ATOM   1594  CG  ASP A 203      76.824  11.481  67.757  1.00  0.81           C  
ATOM   1595  OD1 ASP A 203      76.682  10.577  66.892  1.00  0.81           O  
ATOM   1596  OD2 ASP A 203      76.415  11.424  68.943  1.00  0.81           O  
ATOM   1597  N   LYS A 204      76.937  15.377  65.167  1.00  0.80           N  
ATOM   1598  CA  LYS A 204      77.429  16.612  64.605  1.00  0.80           C  
ATOM   1599  C   LYS A 204      76.414  17.745  64.763  1.00  0.80           C  
ATOM   1600  O   LYS A 204      75.748  18.198  63.828  1.00  0.80           O  
ATOM   1601  CB  LYS A 204      77.821  16.437  63.125  1.00  0.80           C  
ATOM   1602  CG  LYS A 204      78.968  15.446  62.850  1.00  0.80           C  
ATOM   1603  CD  LYS A 204      79.162  15.107  61.352  1.00  0.80           C  
ATOM   1604  CE  LYS A 204      79.555  16.278  60.447  1.00  0.80           C  
ATOM   1605  NZ  LYS A 204      79.772  15.833  59.045  1.00  0.80           N  
ATOM   1606  N   LYS A 205      76.282  18.265  65.994  1.00  0.83           N  
ATOM   1607  CA  LYS A 205      75.271  19.243  66.340  1.00  0.83           C  
ATOM   1608  C   LYS A 205      75.712  20.692  66.123  1.00  0.83           C  
ATOM   1609  O   LYS A 205      75.048  21.624  66.562  1.00  0.83           O  
ATOM   1610  CB  LYS A 205      74.800  19.037  67.794  1.00  0.83           C  
ATOM   1611  CG  LYS A 205      74.078  17.704  68.032  1.00  0.83           C  
ATOM   1612  CD  LYS A 205      73.495  17.645  69.451  1.00  0.83           C  
ATOM   1613  CE  LYS A 205      72.655  16.390  69.692  1.00  0.83           C  
ATOM   1614  NZ  LYS A 205      72.052  16.435  71.042  1.00  0.83           N  
ATOM   1615  N   ASN A 206      76.814  20.918  65.386  1.00  0.89           N  
ATOM   1616  CA  ASN A 206      77.321  22.233  65.047  1.00  0.89           C  
ATOM   1617  C   ASN A 206      77.376  22.490  63.541  1.00  0.89           C  
ATOM   1618  O   ASN A 206      77.924  23.487  63.064  1.00  0.89           O  
ATOM   1619  CB  ASN A 206      78.729  22.384  65.657  1.00  0.89           C  
ATOM   1620  CG  ASN A 206      79.740  21.395  65.082  1.00  0.89           C  
ATOM   1621  OD1 ASN A 206      79.435  20.362  64.481  1.00  0.89           O  
ATOM   1622  ND2 ASN A 206      81.024  21.735  65.302  1.00  0.89           N  
ATOM   1623  N   MET A 207      76.801  21.560  62.761  1.00  0.89           N  
ATOM   1624  CA  MET A 207      76.783  21.590  61.323  1.00  0.89           C  
ATOM   1625  C   MET A 207      75.354  21.677  60.858  1.00  0.89           C  
ATOM   1626  O   MET A 207      74.443  21.080  61.440  1.00  0.89           O  
ATOM   1627  CB  MET A 207      77.404  20.305  60.722  1.00  0.89           C  
ATOM   1628  CG  MET A 207      78.931  20.217  60.896  1.00  0.89           C  
ATOM   1629  SD  MET A 207      79.904  21.527  60.091  1.00  0.89           S  
ATOM   1630  CE  MET A 207      79.329  21.310  58.382  1.00  0.89           C  
ATOM   1631  N   LEU A 208      75.154  22.433  59.770  1.00  0.92           N  
ATOM   1632  CA  LEU A 208      73.924  22.483  59.031  1.00  0.92           C  
ATOM   1633  C   LEU A 208      74.185  21.706  57.769  1.00  0.92           C  
ATOM   1634  O   LEU A 208      74.881  22.168  56.877  1.00  0.92           O  
ATOM   1635  CB  LEU A 208      73.541  23.942  58.696  1.00  0.92           C  
ATOM   1636  CG  LEU A 208      73.321  24.829  59.931  1.00  0.92           C  
ATOM   1637  CD1 LEU A 208      72.876  26.238  59.517  1.00  0.92           C  
ATOM   1638  CD2 LEU A 208      72.295  24.209  60.888  1.00  0.92           C  
ATOM   1639  N   PHE A 209      73.659  20.468  57.719  1.00  0.89           N  
ATOM   1640  CA  PHE A 209      73.699  19.603  56.558  1.00  0.89           C  
ATOM   1641  C   PHE A 209      72.804  20.112  55.463  1.00  0.89           C  
ATOM   1642  O   PHE A 209      71.652  20.440  55.728  1.00  0.89           O  
ATOM   1643  CB  PHE A 209      73.206  18.176  56.892  1.00  0.89           C  
ATOM   1644  CG  PHE A 209      74.013  17.652  58.023  1.00  0.89           C  
ATOM   1645  CD1 PHE A 209      75.311  17.209  57.770  1.00  0.89           C  
ATOM   1646  CD2 PHE A 209      73.521  17.625  59.335  1.00  0.89           C  
ATOM   1647  CE1 PHE A 209      76.088  16.678  58.797  1.00  0.89           C  
ATOM   1648  CE2 PHE A 209      74.310  17.119  60.372  1.00  0.89           C  
ATOM   1649  CZ  PHE A 209      75.583  16.623  60.093  1.00  0.89           C  
ATOM   1650  N   SER A 210      73.266  20.156  54.204  1.00  0.88           N  
ATOM   1651  CA  SER A 210      72.388  20.520  53.098  1.00  0.88           C  
ATOM   1652  C   SER A 210      71.183  19.614  52.966  1.00  0.88           C  
ATOM   1653  O   SER A 210      71.215  18.412  53.229  1.00  0.88           O  
ATOM   1654  CB  SER A 210      73.129  20.547  51.743  1.00  0.88           C  
ATOM   1655  OG  SER A 210      72.332  20.841  50.584  1.00  0.88           O  
ATOM   1656  N   GLY A 211      70.048  20.218  52.588  1.00  0.85           N  
ATOM   1657  CA  GLY A 211      68.818  19.493  52.362  1.00  0.85           C  
ATOM   1658  C   GLY A 211      67.888  19.463  53.531  1.00  0.85           C  
ATOM   1659  O   GLY A 211      66.715  19.147  53.361  1.00  0.85           O  
ATOM   1660  N   THR A 212      68.381  19.818  54.729  1.00  0.84           N  
ATOM   1661  CA  THR A 212      67.604  19.882  55.954  1.00  0.84           C  
ATOM   1662  C   THR A 212      66.832  21.173  56.041  1.00  0.84           C  
ATOM   1663  O   THR A 212      67.128  22.144  55.345  1.00  0.84           O  
ATOM   1664  CB  THR A 212      68.425  19.665  57.225  1.00  0.84           C  
ATOM   1665  OG1 THR A 212      69.385  20.669  57.495  1.00  0.84           O  
ATOM   1666  CG2 THR A 212      69.151  18.321  57.116  1.00  0.84           C  
ATOM   1667  N   ASN A 213      65.792  21.210  56.895  1.00  0.79           N  
ATOM   1668  CA  ASN A 213      64.913  22.360  56.991  1.00  0.79           C  
ATOM   1669  C   ASN A 213      65.166  23.058  58.317  1.00  0.79           C  
ATOM   1670  O   ASN A 213      65.307  22.409  59.348  1.00  0.79           O  
ATOM   1671  CB  ASN A 213      63.413  21.967  56.934  1.00  0.79           C  
ATOM   1672  CG  ASN A 213      63.102  21.124  55.702  1.00  0.79           C  
ATOM   1673  OD1 ASN A 213      63.580  21.382  54.598  1.00  0.79           O  
ATOM   1674  ND2 ASN A 213      62.242  20.089  55.877  1.00  0.79           N  
ATOM   1675  N   ILE A 214      65.229  24.398  58.372  1.00  0.86           N  
ATOM   1676  CA  ILE A 214      65.358  25.110  59.631  1.00  0.86           C  
ATOM   1677  C   ILE A 214      63.974  25.289  60.255  1.00  0.86           C  
ATOM   1678  O   ILE A 214      63.122  26.037  59.771  1.00  0.86           O  
ATOM   1679  CB  ILE A 214      66.076  26.443  59.465  1.00  0.86           C  
ATOM   1680  CG1 ILE A 214      67.435  26.289  58.720  1.00  0.86           C  
ATOM   1681  CG2 ILE A 214      66.251  27.152  60.831  1.00  0.86           C  
ATOM   1682  CD1 ILE A 214      68.498  25.471  59.465  1.00  0.86           C  
ATOM   1683  N   ALA A 215      63.711  24.555  61.359  1.00  0.83           N  
ATOM   1684  CA  ALA A 215      62.473  24.592  62.107  1.00  0.83           C  
ATOM   1685  C   ALA A 215      62.257  25.907  62.843  1.00  0.83           C  
ATOM   1686  O   ALA A 215      61.154  26.442  62.860  1.00  0.83           O  
ATOM   1687  CB  ALA A 215      62.432  23.435  63.129  1.00  0.83           C  
ATOM   1688  N   ALA A 216      63.312  26.458  63.480  1.00  0.86           N  
ATOM   1689  CA  ALA A 216      63.177  27.703  64.194  1.00  0.86           C  
ATOM   1690  C   ALA A 216      64.539  28.323  64.401  1.00  0.86           C  
ATOM   1691  O   ALA A 216      65.545  27.620  64.469  1.00  0.86           O  
ATOM   1692  CB  ALA A 216      62.514  27.507  65.579  1.00  0.86           C  
ATOM   1693  N   GLY A 217      64.577  29.662  64.549  1.00  0.92           N  
ATOM   1694  CA  GLY A 217      65.784  30.422  64.817  1.00  0.92           C  
ATOM   1695  C   GLY A 217      66.414  31.069  63.612  1.00  0.92           C  
ATOM   1696  O   GLY A 217      65.896  31.032  62.504  1.00  0.92           O  
ATOM   1697  N   LYS A 218      67.554  31.737  63.842  1.00  0.88           N  
ATOM   1698  CA  LYS A 218      68.319  32.433  62.846  1.00  0.88           C  
ATOM   1699  C   LYS A 218      69.782  32.333  63.241  1.00  0.88           C  
ATOM   1700  O   LYS A 218      70.174  32.695  64.350  1.00  0.88           O  
ATOM   1701  CB  LYS A 218      67.870  33.913  62.814  1.00  0.88           C  
ATOM   1702  CG  LYS A 218      68.720  34.845  61.947  1.00  0.88           C  
ATOM   1703  CD  LYS A 218      68.238  36.301  62.045  1.00  0.88           C  
ATOM   1704  CE  LYS A 218      69.058  37.212  61.137  1.00  0.88           C  
ATOM   1705  NZ  LYS A 218      68.790  38.655  61.328  1.00  0.88           N  
ATOM   1706  N   ALA A 219      70.640  31.854  62.323  1.00  0.95           N  
ATOM   1707  CA  ALA A 219      72.041  31.662  62.592  1.00  0.95           C  
ATOM   1708  C   ALA A 219      72.871  32.018  61.376  1.00  0.95           C  
ATOM   1709  O   ALA A 219      72.375  32.127  60.255  1.00  0.95           O  
ATOM   1710  CB  ALA A 219      72.322  30.216  63.042  1.00  0.95           C  
ATOM   1711  N   ILE A 220      74.169  32.239  61.631  1.00  0.93           N  
ATOM   1712  CA  ILE A 220      75.204  32.636  60.701  1.00  0.93           C  
ATOM   1713  C   ILE A 220      76.233  31.537  60.703  1.00  0.93           C  
ATOM   1714  O   ILE A 220      76.558  30.966  61.746  1.00  0.93           O  
ATOM   1715  CB  ILE A 220      75.856  33.954  61.123  1.00  0.93           C  
ATOM   1716  CG1 ILE A 220      74.791  35.062  61.267  1.00  0.93           C  
ATOM   1717  CG2 ILE A 220      76.967  34.392  60.144  1.00  0.93           C  
ATOM   1718  CD1 ILE A 220      74.008  35.293  59.976  1.00  0.93           C  
ATOM   1719  N   GLY A 221      76.757  31.176  59.521  1.00  0.96           N  
ATOM   1720  CA  GLY A 221      77.786  30.165  59.425  1.00  0.96           C  
ATOM   1721  C   GLY A 221      78.625  30.333  58.196  1.00  0.96           C  
ATOM   1722  O   GLY A 221      78.402  31.228  57.387  1.00  0.96           O  
ATOM   1723  N   VAL A 222      79.614  29.436  58.032  1.00  0.96           N  
ATOM   1724  CA  VAL A 222      80.551  29.424  56.917  1.00  0.96           C  
ATOM   1725  C   VAL A 222      80.469  28.103  56.199  1.00  0.96           C  
ATOM   1726  O   VAL A 222      80.509  27.037  56.817  1.00  0.96           O  
ATOM   1727  CB  VAL A 222      81.999  29.596  57.344  1.00  0.96           C  
ATOM   1728  CG1 VAL A 222      82.891  29.871  56.116  1.00  0.96           C  
ATOM   1729  CG2 VAL A 222      82.060  30.784  58.300  1.00  0.96           C  
ATOM   1730  N   ALA A 223      80.327  28.132  54.860  1.00  0.96           N  
ATOM   1731  CA  ALA A 223      80.258  26.932  54.064  1.00  0.96           C  
ATOM   1732  C   ALA A 223      81.514  26.071  54.090  1.00  0.96           C  
ATOM   1733  O   ALA A 223      82.648  26.522  53.944  1.00  0.96           O  
ATOM   1734  CB  ALA A 223      79.839  27.270  52.627  1.00  0.96           C  
ATOM   1735  N   VAL A 224      81.295  24.768  54.300  1.00  0.93           N  
ATOM   1736  CA  VAL A 224      82.320  23.777  54.478  1.00  0.93           C  
ATOM   1737  C   VAL A 224      82.589  22.985  53.215  1.00  0.93           C  
ATOM   1738  O   VAL A 224      83.725  22.906  52.739  1.00  0.93           O  
ATOM   1739  CB  VAL A 224      81.881  22.839  55.577  1.00  0.93           C  
ATOM   1740  CG1 VAL A 224      82.919  21.747  55.723  1.00  0.93           C  
ATOM   1741  CG2 VAL A 224      81.823  23.635  56.886  1.00  0.93           C  
ATOM   1742  N   ALA A 225      81.531  22.367  52.662  1.00  0.95           N  
ATOM   1743  CA  ALA A 225      81.599  21.516  51.507  1.00  0.95           C  
ATOM   1744  C   ALA A 225      80.345  21.737  50.687  1.00  0.95           C  
ATOM   1745  O   ALA A 225      79.273  22.048  51.207  1.00  0.95           O  
ATOM   1746  CB  ALA A 225      81.717  20.032  51.911  1.00  0.95           C  
ATOM   1747  N   THR A 226      80.491  21.632  49.358  1.00  0.91           N  
ATOM   1748  CA  THR A 226      79.430  21.847  48.402  1.00  0.91           C  
ATOM   1749  C   THR A 226      79.447  20.694  47.422  1.00  0.91           C  
ATOM   1750  O   THR A 226      80.406  19.927  47.338  1.00  0.91           O  
ATOM   1751  CB  THR A 226      79.549  23.177  47.640  1.00  0.91           C  
ATOM   1752  OG1 THR A 226      80.759  23.323  46.913  1.00  0.91           O  
ATOM   1753  CG2 THR A 226      79.506  24.361  48.614  1.00  0.91           C  
ATOM   1754  N   GLY A 227      78.356  20.523  46.654  1.00  0.90           N  
ATOM   1755  CA  GLY A 227      78.285  19.557  45.566  1.00  0.90           C  
ATOM   1756  C   GLY A 227      78.141  18.126  45.990  1.00  0.90           C  
ATOM   1757  O   GLY A 227      77.268  17.774  46.777  1.00  0.90           O  
ATOM   1758  N   VAL A 228      78.992  17.238  45.442  1.00  0.84           N  
ATOM   1759  CA  VAL A 228      78.988  15.821  45.771  1.00  0.84           C  
ATOM   1760  C   VAL A 228      79.640  15.559  47.125  1.00  0.84           C  
ATOM   1761  O   VAL A 228      79.394  14.553  47.786  1.00  0.84           O  
ATOM   1762  CB  VAL A 228      79.698  14.999  44.701  1.00  0.84           C  
ATOM   1763  CG1 VAL A 228      79.285  13.519  44.849  1.00  0.84           C  
ATOM   1764  CG2 VAL A 228      79.332  15.515  43.292  1.00  0.84           C  
ATOM   1765  N   SER A 229      80.451  16.522  47.612  1.00  0.87           N  
ATOM   1766  CA  SER A 229      81.168  16.439  48.875  1.00  0.87           C  
ATOM   1767  C   SER A 229      80.243  16.575  50.062  1.00  0.87           C  
ATOM   1768  O   SER A 229      80.588  16.223  51.186  1.00  0.87           O  
ATOM   1769  CB  SER A 229      82.220  17.565  48.998  1.00  0.87           C  
ATOM   1770  OG  SER A 229      83.102  17.563  47.875  1.00  0.87           O  
ATOM   1771  N   THR A 230      79.020  17.085  49.823  1.00  0.86           N  
ATOM   1772  CA  THR A 230      77.961  17.238  50.810  1.00  0.86           C  
ATOM   1773  C   THR A 230      77.575  15.920  51.464  1.00  0.86           C  
ATOM   1774  O   THR A 230      77.465  14.898  50.792  1.00  0.86           O  
ATOM   1775  CB  THR A 230      76.704  17.792  50.158  1.00  0.86           C  
ATOM   1776  OG1 THR A 230      76.952  19.025  49.502  1.00  0.86           O  
ATOM   1777  CG2 THR A 230      75.606  18.097  51.163  1.00  0.86           C  
ATOM   1778  N   GLU A 231      77.284  15.885  52.784  1.00  0.80           N  
ATOM   1779  CA  GLU A 231      76.853  14.662  53.466  1.00  0.80           C  
ATOM   1780  C   GLU A 231      75.646  13.976  52.849  1.00  0.80           C  
ATOM   1781  O   GLU A 231      75.661  12.778  52.583  1.00  0.80           O  
ATOM   1782  CB  GLU A 231      76.601  14.904  54.968  1.00  0.80           C  
ATOM   1783  CG  GLU A 231      77.926  15.088  55.748  1.00  0.80           C  
ATOM   1784  CD  GLU A 231      78.803  13.850  55.928  1.00  0.80           C  
ATOM   1785  OE1 GLU A 231      78.530  12.758  55.373  1.00  0.80           O  
ATOM   1786  OE2 GLU A 231      79.833  14.022  56.635  1.00  0.80           O  
ATOM   1787  N   ILE A 232      74.599  14.753  52.504  1.00  0.77           N  
ATOM   1788  CA  ILE A 232      73.458  14.250  51.762  1.00  0.77           C  
ATOM   1789  C   ILE A 232      73.762  14.052  50.285  1.00  0.77           C  
ATOM   1790  O   ILE A 232      73.094  13.292  49.594  1.00  0.77           O  
ATOM   1791  CB  ILE A 232      72.237  15.148  51.933  1.00  0.77           C  
ATOM   1792  CG1 ILE A 232      70.939  14.325  51.770  1.00  0.77           C  
ATOM   1793  CG2 ILE A 232      72.296  16.394  51.013  1.00  0.77           C  
ATOM   1794  CD1 ILE A 232      69.680  15.146  52.051  1.00  0.77           C  
ATOM   1795  N   GLY A 233      74.821  14.702  49.759  1.00  0.81           N  
ATOM   1796  CA  GLY A 233      75.253  14.591  48.370  1.00  0.81           C  
ATOM   1797  C   GLY A 233      75.879  13.268  48.075  1.00  0.81           C  
ATOM   1798  O   GLY A 233      75.690  12.738  46.993  1.00  0.81           O  
ATOM   1799  N   LYS A 234      76.579  12.679  49.061  1.00  0.71           N  
ATOM   1800  CA  LYS A 234      77.059  11.311  49.028  1.00  0.71           C  
ATOM   1801  C   LYS A 234      75.942  10.272  49.149  1.00  0.71           C  
ATOM   1802  O   LYS A 234      76.038   9.161  48.644  1.00  0.71           O  
ATOM   1803  CB  LYS A 234      78.057  11.076  50.186  1.00  0.71           C  
ATOM   1804  CG  LYS A 234      79.315  11.963  50.145  1.00  0.71           C  
ATOM   1805  CD  LYS A 234      80.271  11.746  51.343  1.00  0.71           C  
ATOM   1806  CE  LYS A 234      79.628  12.141  52.682  1.00  0.71           C  
ATOM   1807  NZ  LYS A 234      80.511  12.008  53.870  1.00  0.71           N  
ATOM   1808  N   ILE A 235      74.833  10.606  49.842  1.00  0.66           N  
ATOM   1809  CA  ILE A 235      73.624   9.785  49.877  1.00  0.66           C  
ATOM   1810  C   ILE A 235      72.879   9.877  48.556  1.00  0.66           C  
ATOM   1811  O   ILE A 235      72.378   8.899  48.004  1.00  0.66           O  
ATOM   1812  CB  ILE A 235      72.719  10.166  51.046  1.00  0.66           C  
ATOM   1813  CG1 ILE A 235      73.491  10.129  52.391  1.00  0.66           C  
ATOM   1814  CG2 ILE A 235      71.459   9.271  51.096  1.00  0.66           C  
ATOM   1815  CD1 ILE A 235      74.098   8.771  52.767  1.00  0.66           C  
ATOM   1816  N   ARG A 236      72.829  11.091  47.977  1.00  0.56           N  
ATOM   1817  CA  ARG A 236      72.210  11.356  46.701  1.00  0.56           C  
ATOM   1818  C   ARG A 236      73.041  10.876  45.521  1.00  0.56           C  
ATOM   1819  O   ARG A 236      72.513  10.731  44.421  1.00  0.56           O  
ATOM   1820  CB  ARG A 236      71.843  12.860  46.572  1.00  0.56           C  
ATOM   1821  CG  ARG A 236      70.680  13.151  45.599  1.00  0.56           C  
ATOM   1822  CD  ARG A 236      69.364  12.568  46.116  1.00  0.56           C  
ATOM   1823  NE  ARG A 236      68.262  12.938  45.175  1.00  0.56           N  
ATOM   1824  CZ  ARG A 236      66.986  12.584  45.384  1.00  0.56           C  
ATOM   1825  NH1 ARG A 236      66.639  11.894  46.468  1.00  0.56           N  
ATOM   1826  NH2 ARG A 236      66.047  12.894  44.494  1.00  0.56           N  
ATOM   1827  N   ASP A 237      74.331  10.543  45.760  1.00  0.55           N  
ATOM   1828  CA  ASP A 237      75.270   9.973  44.821  1.00  0.55           C  
ATOM   1829  C   ASP A 237      74.795   8.593  44.361  1.00  0.55           C  
ATOM   1830  O   ASP A 237      75.059   8.145  43.251  1.00  0.55           O  
ATOM   1831  CB  ASP A 237      76.693   9.973  45.440  1.00  0.55           C  
ATOM   1832  CG  ASP A 237      77.786   9.790  44.398  1.00  0.55           C  
ATOM   1833  OD1 ASP A 237      77.616  10.323  43.272  1.00  0.55           O  
ATOM   1834  OD2 ASP A 237      78.822   9.167  44.744  1.00  0.55           O  
ATOM   1835  N   GLN A 238      73.979   7.903  45.198  1.00  0.53           N  
ATOM   1836  CA  GLN A 238      73.453   6.592  44.871  1.00  0.53           C  
ATOM   1837  C   GLN A 238      72.614   6.516  43.601  1.00  0.53           C  
ATOM   1838  O   GLN A 238      72.808   5.636  42.774  1.00  0.53           O  
ATOM   1839  CB  GLN A 238      72.549   6.092  46.024  1.00  0.53           C  
ATOM   1840  CG  GLN A 238      71.976   4.667  45.817  1.00  0.53           C  
ATOM   1841  CD  GLN A 238      73.083   3.616  45.861  1.00  0.53           C  
ATOM   1842  OE1 GLN A 238      74.149   3.807  46.444  1.00  0.53           O  
ATOM   1843  NE2 GLN A 238      72.825   2.440  45.245  1.00  0.53           N  
ATOM   1844  N   MET A 239      71.666   7.465  43.440  1.00  0.42           N  
ATOM   1845  CA  MET A 239      70.804   7.583  42.283  1.00  0.42           C  
ATOM   1846  C   MET A 239      71.265   8.773  41.453  1.00  0.42           C  
ATOM   1847  O   MET A 239      70.453   9.480  40.874  1.00  0.42           O  
ATOM   1848  CB  MET A 239      69.312   7.776  42.690  1.00  0.42           C  
ATOM   1849  CG  MET A 239      68.692   6.588  43.455  1.00  0.42           C  
ATOM   1850  SD  MET A 239      68.524   5.057  42.480  1.00  0.42           S  
ATOM   1851  CE  MET A 239      67.199   5.641  41.381  1.00  0.42           C  
ATOM   1852  N   ALA A 240      72.583   9.086  41.441  1.00  0.43           N  
ATOM   1853  CA  ALA A 240      73.087  10.234  40.709  1.00  0.43           C  
ATOM   1854  C   ALA A 240      73.265  10.042  39.216  1.00  0.43           C  
ATOM   1855  O   ALA A 240      72.689  10.768  38.419  1.00  0.43           O  
ATOM   1856  CB  ALA A 240      74.471  10.601  41.262  1.00  0.43           C  
ATOM   1857  N   ALA A 241      74.098   9.052  38.826  1.00  0.42           N  
ATOM   1858  CA  ALA A 241      74.320   8.696  37.444  1.00  0.42           C  
ATOM   1859  C   ALA A 241      73.756   7.317  37.134  1.00  0.42           C  
ATOM   1860  O   ALA A 241      74.058   6.729  36.099  1.00  0.42           O  
ATOM   1861  CB  ALA A 241      75.835   8.667  37.140  1.00  0.42           C  
ATOM   1862  N   THR A 242      72.979   6.742  38.071  1.00  0.48           N  
ATOM   1863  CA  THR A 242      72.356   5.445  37.894  1.00  0.48           C  
ATOM   1864  C   THR A 242      70.906   5.510  38.337  1.00  0.48           C  
ATOM   1865  O   THR A 242      70.584   5.436  39.521  1.00  0.48           O  
ATOM   1866  CB  THR A 242      73.084   4.324  38.653  1.00  0.48           C  
ATOM   1867  OG1 THR A 242      73.356   4.668  40.003  1.00  0.48           O  
ATOM   1868  CG2 THR A 242      74.468   4.094  38.034  1.00  0.48           C  
ATOM   1869  N   GLU A 243      69.959   5.599  37.384  1.00  0.47           N  
ATOM   1870  CA  GLU A 243      68.554   5.620  37.726  1.00  0.47           C  
ATOM   1871  C   GLU A 243      67.718   4.993  36.639  1.00  0.47           C  
ATOM   1872  O   GLU A 243      68.210   4.561  35.599  1.00  0.47           O  
ATOM   1873  CB  GLU A 243      68.048   7.054  38.039  1.00  0.47           C  
ATOM   1874  CG  GLU A 243      67.808   7.979  36.818  1.00  0.47           C  
ATOM   1875  CD  GLU A 243      67.232   9.351  37.188  1.00  0.47           C  
ATOM   1876  OE1 GLU A 243      67.203   9.706  38.396  1.00  0.47           O  
ATOM   1877  OE2 GLU A 243      66.710  10.011  36.247  1.00  0.47           O  
ATOM   1878  N   GLN A 244      66.397   4.874  36.876  1.00  0.52           N  
ATOM   1879  CA  GLN A 244      65.517   4.331  35.869  1.00  0.52           C  
ATOM   1880  C   GLN A 244      64.092   4.806  36.098  1.00  0.52           C  
ATOM   1881  O   GLN A 244      63.237   4.061  36.572  1.00  0.52           O  
ATOM   1882  CB  GLN A 244      65.575   2.781  35.800  1.00  0.52           C  
ATOM   1883  CG  GLN A 244      64.791   2.185  34.608  1.00  0.52           C  
ATOM   1884  CD  GLN A 244      64.851   0.660  34.610  1.00  0.52           C  
ATOM   1885  OE1 GLN A 244      65.578   0.021  35.368  1.00  0.52           O  
ATOM   1886  NE2 GLN A 244      64.045   0.036  33.719  1.00  0.52           N  
ATOM   1887  N   GLU A 245      63.794   6.075  35.759  1.00  0.57           N  
ATOM   1888  CA  GLU A 245      62.459   6.611  35.928  1.00  0.57           C  
ATOM   1889  C   GLU A 245      62.151   7.591  34.808  1.00  0.57           C  
ATOM   1890  O   GLU A 245      62.396   8.789  34.884  1.00  0.57           O  
ATOM   1891  CB  GLU A 245      62.290   7.257  37.318  1.00  0.57           C  
ATOM   1892  CG  GLU A 245      60.844   7.722  37.621  1.00  0.57           C  
ATOM   1893  CD  GLU A 245      60.660   8.265  39.039  1.00  0.57           C  
ATOM   1894  OE1 GLU A 245      61.427   7.865  39.951  1.00  0.57           O  
ATOM   1895  OE2 GLU A 245      59.698   9.058  39.218  1.00  0.57           O  
ATOM   1896  N   LYS A 246      61.617   7.087  33.677  1.00  0.63           N  
ATOM   1897  CA  LYS A 246      61.238   7.948  32.574  1.00  0.63           C  
ATOM   1898  C   LYS A 246      59.820   8.424  32.696  1.00  0.63           C  
ATOM   1899  O   LYS A 246      58.946   7.690  33.155  1.00  0.63           O  
ATOM   1900  CB  LYS A 246      61.357   7.248  31.214  1.00  0.63           C  
ATOM   1901  CG  LYS A 246      62.818   6.986  30.874  1.00  0.63           C  
ATOM   1902  CD  LYS A 246      62.969   6.413  29.472  1.00  0.63           C  
ATOM   1903  CE  LYS A 246      64.432   6.263  29.085  1.00  0.63           C  
ATOM   1904  NZ  LYS A 246      64.473   5.737  27.729  1.00  0.63           N  
ATOM   1905  N   THR A 247      59.575   9.668  32.240  1.00  0.63           N  
ATOM   1906  CA  THR A 247      58.269  10.312  32.232  1.00  0.63           C  
ATOM   1907  C   THR A 247      57.256   9.574  31.375  1.00  0.63           C  
ATOM   1908  O   THR A 247      57.663   8.934  30.403  1.00  0.63           O  
ATOM   1909  CB  THR A 247      58.285  11.790  31.843  1.00  0.63           C  
ATOM   1910  OG1 THR A 247      58.495  12.062  30.464  1.00  0.63           O  
ATOM   1911  CG2 THR A 247      59.382  12.498  32.640  1.00  0.63           C  
ATOM   1912  N   PRO A 248      55.947   9.583  31.639  1.00  0.65           N  
ATOM   1913  CA  PRO A 248      54.949   9.009  30.752  1.00  0.65           C  
ATOM   1914  C   PRO A 248      55.056   9.402  29.302  1.00  0.65           C  
ATOM   1915  O   PRO A 248      54.769   8.564  28.454  1.00  0.65           O  
ATOM   1916  CB  PRO A 248      53.601   9.485  31.304  1.00  0.65           C  
ATOM   1917  CG  PRO A 248      53.865   9.716  32.789  1.00  0.65           C  
ATOM   1918  CD  PRO A 248      55.325  10.186  32.814  1.00  0.65           C  
ATOM   1919  N   LEU A 249      55.350  10.675  28.973  1.00  0.69           N  
ATOM   1920  CA  LEU A 249      55.587  11.075  27.607  1.00  0.69           C  
ATOM   1921  C   LEU A 249      56.848  10.502  26.988  1.00  0.69           C  
ATOM   1922  O   LEU A 249      56.805  10.014  25.862  1.00  0.69           O  
ATOM   1923  CB  LEU A 249      55.562  12.603  27.486  1.00  0.69           C  
ATOM   1924  CG  LEU A 249      55.486  13.154  26.055  1.00  0.69           C  
ATOM   1925  CD1 LEU A 249      54.301  12.567  25.267  1.00  0.69           C  
ATOM   1926  CD2 LEU A 249      55.423  14.688  26.129  1.00  0.69           C  
ATOM   1927  N   GLN A 250      57.981  10.471  27.725  1.00  0.67           N  
ATOM   1928  CA  GLN A 250      59.218   9.855  27.275  1.00  0.67           C  
ATOM   1929  C   GLN A 250      59.044   8.390  26.928  1.00  0.67           C  
ATOM   1930  O   GLN A 250      59.523   7.935  25.896  1.00  0.67           O  
ATOM   1931  CB  GLN A 250      60.316   9.994  28.348  1.00  0.67           C  
ATOM   1932  CG  GLN A 250      60.958  11.395  28.379  1.00  0.67           C  
ATOM   1933  CD  GLN A 250      62.048  11.440  29.445  1.00  0.67           C  
ATOM   1934  OE1 GLN A 250      61.998  10.766  30.476  1.00  0.67           O  
ATOM   1935  NE2 GLN A 250      63.103  12.247  29.177  1.00  0.67           N  
ATOM   1936  N   GLN A 251      58.280   7.635  27.747  1.00  0.67           N  
ATOM   1937  CA  GLN A 251      57.944   6.254  27.446  1.00  0.67           C  
ATOM   1938  C   GLN A 251      57.196   6.091  26.128  1.00  0.67           C  
ATOM   1939  O   GLN A 251      57.561   5.258  25.305  1.00  0.67           O  
ATOM   1940  CB  GLN A 251      57.113   5.634  28.593  1.00  0.67           C  
ATOM   1941  CG  GLN A 251      57.866   5.629  29.942  1.00  0.67           C  
ATOM   1942  CD  GLN A 251      56.991   5.109  31.082  1.00  0.67           C  
ATOM   1943  OE1 GLN A 251      55.827   4.752  30.926  1.00  0.67           O  
ATOM   1944  NE2 GLN A 251      57.568   5.102  32.308  1.00  0.67           N  
ATOM   1945  N   LYS A 252      56.184   6.949  25.867  1.00  0.74           N  
ATOM   1946  CA  LYS A 252      55.452   6.965  24.609  1.00  0.74           C  
ATOM   1947  C   LYS A 252      56.310   7.324  23.411  1.00  0.74           C  
ATOM   1948  O   LYS A 252      56.170   6.745  22.340  1.00  0.74           O  
ATOM   1949  CB  LYS A 252      54.280   7.973  24.618  1.00  0.74           C  
ATOM   1950  CG  LYS A 252      53.228   7.676  25.688  1.00  0.74           C  
ATOM   1951  CD  LYS A 252      52.060   8.677  25.667  1.00  0.74           C  
ATOM   1952  CE  LYS A 252      51.156   8.614  26.900  1.00  0.74           C  
ATOM   1953  NZ  LYS A 252      51.883   9.089  28.093  1.00  0.74           N  
ATOM   1954  N   LEU A 253      57.208   8.318  23.555  1.00  0.74           N  
ATOM   1955  CA  LEU A 253      58.153   8.697  22.522  1.00  0.74           C  
ATOM   1956  C   LEU A 253      59.189   7.639  22.197  1.00  0.74           C  
ATOM   1957  O   LEU A 253      59.463   7.385  21.027  1.00  0.74           O  
ATOM   1958  CB  LEU A 253      58.898   9.995  22.885  1.00  0.74           C  
ATOM   1959  CG  LEU A 253      58.008  11.248  22.962  1.00  0.74           C  
ATOM   1960  CD1 LEU A 253      58.833  12.429  23.491  1.00  0.74           C  
ATOM   1961  CD2 LEU A 253      57.359  11.598  21.612  1.00  0.74           C  
ATOM   1962  N   ASP A 254      59.773   6.981  23.218  1.00  0.72           N  
ATOM   1963  CA  ASP A 254      60.669   5.861  23.036  1.00  0.72           C  
ATOM   1964  C   ASP A 254      59.956   4.672  22.369  1.00  0.72           C  
ATOM   1965  O   ASP A 254      60.457   4.129  21.387  1.00  0.72           O  
ATOM   1966  CB  ASP A 254      61.323   5.486  24.390  1.00  0.72           C  
ATOM   1967  CG  ASP A 254      62.344   6.507  24.875  1.00  0.72           C  
ATOM   1968  OD1 ASP A 254      62.950   7.268  24.081  1.00  0.72           O  
ATOM   1969  OD2 ASP A 254      62.656   6.432  26.096  1.00  0.72           O  
ATOM   1970  N   GLU A 255      58.720   4.318  22.813  1.00  0.75           N  
ATOM   1971  CA  GLU A 255      57.869   3.307  22.189  1.00  0.75           C  
ATOM   1972  C   GLU A 255      57.539   3.624  20.729  1.00  0.75           C  
ATOM   1973  O   GLU A 255      57.726   2.802  19.831  1.00  0.75           O  
ATOM   1974  CB  GLU A 255      56.550   3.173  23.002  1.00  0.75           C  
ATOM   1975  CG  GLU A 255      55.503   2.193  22.412  1.00  0.75           C  
ATOM   1976  CD  GLU A 255      54.162   2.158  23.150  1.00  0.75           C  
ATOM   1977  OE1 GLU A 255      54.014   2.817  24.210  1.00  0.75           O  
ATOM   1978  OE2 GLU A 255      53.253   1.480  22.598  1.00  0.75           O  
ATOM   1979  N   PHE A 256      57.133   4.882  20.438  1.00  0.74           N  
ATOM   1980  CA  PHE A 256      56.917   5.415  19.102  1.00  0.74           C  
ATOM   1981  C   PHE A 256      58.179   5.339  18.243  1.00  0.74           C  
ATOM   1982  O   PHE A 256      58.136   5.074  17.041  1.00  0.74           O  
ATOM   1983  CB  PHE A 256      56.369   6.865  19.227  1.00  0.74           C  
ATOM   1984  CG  PHE A 256      56.113   7.540  17.908  1.00  0.74           C  
ATOM   1985  CD1 PHE A 256      55.242   6.968  16.974  1.00  0.74           C  
ATOM   1986  CD2 PHE A 256      56.786   8.724  17.567  1.00  0.74           C  
ATOM   1987  CE1 PHE A 256      55.061   7.552  15.716  1.00  0.74           C  
ATOM   1988  CE2 PHE A 256      56.591   9.322  16.317  1.00  0.74           C  
ATOM   1989  CZ  PHE A 256      55.724   8.736  15.391  1.00  0.74           C  
ATOM   1990  N   GLY A 257      59.356   5.519  18.867  1.00  0.72           N  
ATOM   1991  CA  GLY A 257      60.642   5.408  18.208  1.00  0.72           C  
ATOM   1992  C   GLY A 257      60.967   4.028  17.699  1.00  0.72           C  
ATOM   1993  O   GLY A 257      61.410   3.859  16.562  1.00  0.72           O  
ATOM   1994  N   GLU A 258      60.713   2.988  18.507  1.00  0.69           N  
ATOM   1995  CA  GLU A 258      60.842   1.606  18.085  1.00  0.69           C  
ATOM   1996  C   GLU A 258      59.891   1.229  16.961  1.00  0.69           C  
ATOM   1997  O   GLU A 258      60.264   0.541  16.007  1.00  0.69           O  
ATOM   1998  CB  GLU A 258      60.603   0.640  19.254  1.00  0.69           C  
ATOM   1999  CG  GLU A 258      61.556   0.849  20.452  1.00  0.69           C  
ATOM   2000  CD  GLU A 258      61.363  -0.220  21.526  1.00  0.69           C  
ATOM   2001  OE1 GLU A 258      60.738  -1.270  21.222  1.00  0.69           O  
ATOM   2002  OE2 GLU A 258      61.878   0.005  22.651  1.00  0.69           O  
ATOM   2003  N   GLN A 259      58.632   1.715  17.034  1.00  0.74           N  
ATOM   2004  CA  GLN A 259      57.629   1.534  16.000  1.00  0.74           C  
ATOM   2005  C   GLN A 259      58.059   2.116  14.667  1.00  0.74           C  
ATOM   2006  O   GLN A 259      58.005   1.437  13.643  1.00  0.74           O  
ATOM   2007  CB  GLN A 259      56.288   2.178  16.423  1.00  0.74           C  
ATOM   2008  CG  GLN A 259      55.635   1.484  17.639  1.00  0.74           C  
ATOM   2009  CD  GLN A 259      54.405   2.249  18.132  1.00  0.74           C  
ATOM   2010  OE1 GLN A 259      54.098   3.355  17.685  1.00  0.74           O  
ATOM   2011  NE2 GLN A 259      53.681   1.648  19.105  1.00  0.74           N  
ATOM   2012  N   LEU A 260      58.578   3.363  14.656  1.00  0.74           N  
ATOM   2013  CA  LEU A 260      59.139   3.957  13.458  1.00  0.74           C  
ATOM   2014  C   LEU A 260      60.333   3.213  12.913  1.00  0.74           C  
ATOM   2015  O   LEU A 260      60.388   2.932  11.720  1.00  0.74           O  
ATOM   2016  CB  LEU A 260      59.543   5.424  13.681  1.00  0.74           C  
ATOM   2017  CG  LEU A 260      58.359   6.401  13.752  1.00  0.74           C  
ATOM   2018  CD1 LEU A 260      58.917   7.794  14.048  1.00  0.74           C  
ATOM   2019  CD2 LEU A 260      57.530   6.431  12.454  1.00  0.74           C  
ATOM   2020  N   SER A 261      61.287   2.808  13.772  1.00  0.71           N  
ATOM   2021  CA  SER A 261      62.455   2.044  13.347  1.00  0.71           C  
ATOM   2022  C   SER A 261      62.092   0.758  12.633  1.00  0.71           C  
ATOM   2023  O   SER A 261      62.579   0.474  11.541  1.00  0.71           O  
ATOM   2024  CB  SER A 261      63.339   1.712  14.570  1.00  0.71           C  
ATOM   2025  OG  SER A 261      64.511   0.957  14.247  1.00  0.71           O  
ATOM   2026  N   LYS A 262      61.145  -0.020  13.194  1.00  0.75           N  
ATOM   2027  CA  LYS A 262      60.651  -1.194  12.514  1.00  0.75           C  
ATOM   2028  C   LYS A 262      59.948  -0.913  11.203  1.00  0.75           C  
ATOM   2029  O   LYS A 262      60.283  -1.528  10.195  1.00  0.75           O  
ATOM   2030  CB  LYS A 262      59.698  -1.984  13.427  1.00  0.75           C  
ATOM   2031  CG  LYS A 262      60.457  -2.964  14.325  1.00  0.75           C  
ATOM   2032  CD  LYS A 262      59.503  -3.707  15.270  1.00  0.75           C  
ATOM   2033  CE  LYS A 262      60.171  -4.788  16.126  1.00  0.75           C  
ATOM   2034  NZ  LYS A 262      60.233  -6.064  15.377  1.00  0.75           N  
ATOM   2035  N   VAL A 263      59.000   0.048  11.169  1.00  0.81           N  
ATOM   2036  CA  VAL A 263      58.253   0.364   9.958  1.00  0.81           C  
ATOM   2037  C   VAL A 263      59.154   0.840   8.832  1.00  0.81           C  
ATOM   2038  O   VAL A 263      59.094   0.309   7.725  1.00  0.81           O  
ATOM   2039  CB  VAL A 263      57.169   1.405  10.236  1.00  0.81           C  
ATOM   2040  CG1 VAL A 263      56.527   1.972   8.947  1.00  0.81           C  
ATOM   2041  CG2 VAL A 263      56.075   0.755  11.107  1.00  0.81           C  
ATOM   2042  N   ILE A 264      60.066   1.800   9.119  1.00  0.77           N  
ATOM   2043  CA  ILE A 264      60.999   2.366   8.154  1.00  0.77           C  
ATOM   2044  C   ILE A 264      61.946   1.314   7.618  1.00  0.77           C  
ATOM   2045  O   ILE A 264      62.164   1.213   6.412  1.00  0.77           O  
ATOM   2046  CB  ILE A 264      61.782   3.557   8.708  1.00  0.77           C  
ATOM   2047  CG1 ILE A 264      60.858   4.737   9.126  1.00  0.77           C  
ATOM   2048  CG2 ILE A 264      62.871   4.036   7.714  1.00  0.77           C  
ATOM   2049  CD1 ILE A 264      59.961   5.307   8.024  1.00  0.77           C  
ATOM   2050  N   SER A 265      62.497   0.442   8.483  1.00  0.75           N  
ATOM   2051  CA  SER A 265      63.340  -0.644   8.008  1.00  0.75           C  
ATOM   2052  C   SER A 265      62.614  -1.602   7.071  1.00  0.75           C  
ATOM   2053  O   SER A 265      63.120  -1.941   6.004  1.00  0.75           O  
ATOM   2054  CB  SER A 265      63.955  -1.458   9.170  1.00  0.75           C  
ATOM   2055  OG  SER A 265      64.947  -0.704   9.870  1.00  0.75           O  
ATOM   2056  N   LEU A 266      61.374  -2.021   7.406  1.00  0.81           N  
ATOM   2057  CA  LEU A 266      60.597  -2.920   6.567  1.00  0.81           C  
ATOM   2058  C   LEU A 266      60.188  -2.376   5.217  1.00  0.81           C  
ATOM   2059  O   LEU A 266      60.333  -3.050   4.202  1.00  0.81           O  
ATOM   2060  CB  LEU A 266      59.290  -3.355   7.257  1.00  0.81           C  
ATOM   2061  CG  LEU A 266      59.471  -4.239   8.500  1.00  0.81           C  
ATOM   2062  CD1 LEU A 266      58.087  -4.566   9.081  1.00  0.81           C  
ATOM   2063  CD2 LEU A 266      60.276  -5.518   8.212  1.00  0.81           C  
ATOM   2064  N   ILE A 267      59.681  -1.131   5.158  1.00  0.74           N  
ATOM   2065  CA  ILE A 267      59.278  -0.498   3.915  1.00  0.74           C  
ATOM   2066  C   ILE A 267      60.463  -0.280   2.973  1.00  0.74           C  
ATOM   2067  O   ILE A 267      60.354  -0.402   1.758  1.00  0.74           O  
ATOM   2068  CB  ILE A 267      58.467   0.778   4.146  1.00  0.74           C  
ATOM   2069  CG1 ILE A 267      59.339   1.854   4.831  1.00  0.74           C  
ATOM   2070  CG2 ILE A 267      57.177   0.402   4.923  1.00  0.74           C  
ATOM   2071  CD1 ILE A 267      58.632   3.134   5.265  1.00  0.74           C  
ATOM   2072  N   CYS A 268      61.659   0.017   3.510  1.00  0.73           N  
ATOM   2073  CA  CYS A 268      62.856   0.187   2.715  1.00  0.73           C  
ATOM   2074  C   CYS A 268      63.418  -1.113   2.186  1.00  0.73           C  
ATOM   2075  O   CYS A 268      63.830  -1.195   1.030  1.00  0.73           O  
ATOM   2076  CB  CYS A 268      63.890   0.980   3.518  1.00  0.73           C  
ATOM   2077  SG  CYS A 268      63.268   2.667   3.773  1.00  0.73           S  
ATOM   2078  N   VAL A 269      63.392  -2.197   2.993  1.00  0.74           N  
ATOM   2079  CA  VAL A 269      63.671  -3.541   2.501  1.00  0.74           C  
ATOM   2080  C   VAL A 269      62.666  -3.930   1.434  1.00  0.74           C  
ATOM   2081  O   VAL A 269      63.043  -4.371   0.358  1.00  0.74           O  
ATOM   2082  CB  VAL A 269      63.685  -4.581   3.616  1.00  0.74           C  
ATOM   2083  CG1 VAL A 269      63.815  -6.024   3.074  1.00  0.74           C  
ATOM   2084  CG2 VAL A 269      64.876  -4.279   4.546  1.00  0.74           C  
ATOM   2085  N   ALA A 270      61.360  -3.670   1.657  1.00  0.79           N  
ATOM   2086  CA  ALA A 270      60.309  -3.917   0.697  1.00  0.79           C  
ATOM   2087  C   ALA A 270      60.543  -3.226  -0.651  1.00  0.79           C  
ATOM   2088  O   ALA A 270      60.401  -3.866  -1.688  1.00  0.79           O  
ATOM   2089  CB  ALA A 270      58.964  -3.486   1.312  1.00  0.79           C  
ATOM   2090  N   VAL A 271      61.007  -1.949  -0.678  1.00  0.70           N  
ATOM   2091  CA  VAL A 271      61.451  -1.258  -1.895  1.00  0.70           C  
ATOM   2092  C   VAL A 271      62.549  -2.013  -2.624  1.00  0.70           C  
ATOM   2093  O   VAL A 271      62.477  -2.217  -3.833  1.00  0.70           O  
ATOM   2094  CB  VAL A 271      61.942   0.168  -1.613  1.00  0.70           C  
ATOM   2095  CG1 VAL A 271      62.681   0.828  -2.806  1.00  0.70           C  
ATOM   2096  CG2 VAL A 271      60.734   1.045  -1.245  1.00  0.70           C  
ATOM   2097  N   TRP A 272      63.573  -2.509  -1.906  1.00  0.68           N  
ATOM   2098  CA  TRP A 272      64.637  -3.301  -2.486  1.00  0.68           C  
ATOM   2099  C   TRP A 272      64.156  -4.641  -3.063  1.00  0.68           C  
ATOM   2100  O   TRP A 272      64.651  -5.102  -4.086  1.00  0.68           O  
ATOM   2101  CB  TRP A 272      65.771  -3.472  -1.443  1.00  0.68           C  
ATOM   2102  CG  TRP A 272      67.088  -3.987  -2.001  1.00  0.68           C  
ATOM   2103  CD1 TRP A 272      68.060  -3.276  -2.627  1.00  0.68           C  
ATOM   2104  CD2 TRP A 272      67.508  -5.355  -2.037  1.00  0.68           C  
ATOM   2105  NE1 TRP A 272      69.077  -4.100  -3.056  1.00  0.68           N  
ATOM   2106  CE2 TRP A 272      68.753  -5.395  -2.700  1.00  0.68           C  
ATOM   2107  CE3 TRP A 272      66.903  -6.507  -1.576  1.00  0.68           C  
ATOM   2108  CZ2 TRP A 272      69.407  -6.608  -2.901  1.00  0.68           C  
ATOM   2109  CZ3 TRP A 272      67.551  -7.726  -1.792  1.00  0.68           C  
ATOM   2110  CH2 TRP A 272      68.786  -7.780  -2.443  1.00  0.68           C  
ATOM   2111  N   MET A 273      63.149  -5.273  -2.419  1.00  0.70           N  
ATOM   2112  CA  MET A 273      62.587  -6.558  -2.797  1.00  0.70           C  
ATOM   2113  C   MET A 273      61.591  -6.515  -3.950  1.00  0.70           C  
ATOM   2114  O   MET A 273      61.514  -7.440  -4.751  1.00  0.70           O  
ATOM   2115  CB  MET A 273      61.908  -7.237  -1.587  1.00  0.70           C  
ATOM   2116  CG  MET A 273      62.874  -7.582  -0.434  1.00  0.70           C  
ATOM   2117  SD  MET A 273      64.246  -8.701  -0.845  1.00  0.70           S  
ATOM   2118  CE  MET A 273      63.300 -10.198  -1.215  1.00  0.70           C  
ATOM   2119  N   ILE A 274      60.795  -5.437  -4.090  1.00  0.69           N  
ATOM   2120  CA  ILE A 274      59.817  -5.314  -5.164  1.00  0.69           C  
ATOM   2121  C   ILE A 274      60.444  -4.874  -6.490  1.00  0.69           C  
ATOM   2122  O   ILE A 274      59.830  -4.979  -7.547  1.00  0.69           O  
ATOM   2123  CB  ILE A 274      58.651  -4.393  -4.788  1.00  0.69           C  
ATOM   2124  CG1 ILE A 274      59.116  -2.926  -4.595  1.00  0.69           C  
ATOM   2125  CG2 ILE A 274      57.909  -5.004  -3.569  1.00  0.69           C  
ATOM   2126  CD1 ILE A 274      58.009  -1.923  -4.259  1.00  0.69           C  
ATOM   2127  N   ASN A 275      61.714  -4.408  -6.445  1.00  0.66           N  
ATOM   2128  CA  ASN A 275      62.476  -3.905  -7.574  1.00  0.66           C  
ATOM   2129  C   ASN A 275      63.609  -4.861  -7.941  1.00  0.66           C  
ATOM   2130  O   ASN A 275      64.500  -4.524  -8.717  1.00  0.66           O  
ATOM   2131  CB  ASN A 275      63.048  -2.498  -7.276  1.00  0.66           C  
ATOM   2132  CG  ASN A 275      61.905  -1.490  -7.276  1.00  0.66           C  
ATOM   2133  OD1 ASN A 275      61.311  -1.184  -8.301  1.00  0.66           O  
ATOM   2134  ND2 ASN A 275      61.539  -0.953  -6.091  1.00  0.66           N  
ATOM   2135  N   ILE A 276      63.585  -6.124  -7.445  1.00  0.67           N  
ATOM   2136  CA  ILE A 276      64.577  -7.138  -7.799  1.00  0.67           C  
ATOM   2137  C   ILE A 276      64.524  -7.532  -9.262  1.00  0.67           C  
ATOM   2138  O   ILE A 276      65.509  -7.970  -9.851  1.00  0.67           O  
ATOM   2139  CB  ILE A 276      64.485  -8.411  -6.956  1.00  0.67           C  
ATOM   2140  CG1 ILE A 276      63.122  -9.135  -7.132  1.00  0.67           C  
ATOM   2141  CG2 ILE A 276      64.800  -8.033  -5.493  1.00  0.67           C  
ATOM   2142  CD1 ILE A 276      62.973 -10.427  -6.321  1.00  0.67           C  
ATOM   2143  N   GLY A 277      63.349  -7.346  -9.903  1.00  0.69           N  
ATOM   2144  CA  GLY A 277      63.145  -7.656 -11.310  1.00  0.69           C  
ATOM   2145  C   GLY A 277      63.721  -6.627 -12.229  1.00  0.69           C  
ATOM   2146  O   GLY A 277      63.845  -6.864 -13.423  1.00  0.69           O  
ATOM   2147  N   HIS A 278      64.130  -5.484 -11.660  1.00  0.64           N  
ATOM   2148  CA  HIS A 278      64.672  -4.364 -12.379  1.00  0.64           C  
ATOM   2149  C   HIS A 278      66.164  -4.252 -12.120  1.00  0.64           C  
ATOM   2150  O   HIS A 278      66.818  -3.281 -12.488  1.00  0.64           O  
ATOM   2151  CB  HIS A 278      63.997  -3.069 -11.921  1.00  0.64           C  
ATOM   2152  CG  HIS A 278      62.526  -3.014 -12.109  1.00  0.64           C  
ATOM   2153  ND1 HIS A 278      61.670  -3.762 -11.318  1.00  0.64           N  
ATOM   2154  CD2 HIS A 278      61.827  -2.270 -13.000  1.00  0.64           C  
ATOM   2155  CE1 HIS A 278      60.467  -3.453 -11.753  1.00  0.64           C  
ATOM   2156  NE2 HIS A 278      60.503  -2.557 -12.770  1.00  0.64           N  
ATOM   2157  N   PHE A 279      66.777  -5.272 -11.475  1.00  0.63           N  
ATOM   2158  CA  PHE A 279      68.210  -5.340 -11.226  1.00  0.63           C  
ATOM   2159  C   PHE A 279      69.019  -5.636 -12.476  1.00  0.63           C  
ATOM   2160  O   PHE A 279      70.209  -5.337 -12.552  1.00  0.63           O  
ATOM   2161  CB  PHE A 279      68.543  -6.420 -10.158  1.00  0.63           C  
ATOM   2162  CG  PHE A 279      68.175  -6.053  -8.737  1.00  0.63           C  
ATOM   2163  CD1 PHE A 279      67.674  -4.800  -8.347  1.00  0.63           C  
ATOM   2164  CD2 PHE A 279      68.337  -7.029  -7.742  1.00  0.63           C  
ATOM   2165  CE1 PHE A 279      67.332  -4.540  -7.015  1.00  0.63           C  
ATOM   2166  CE2 PHE A 279      68.049  -6.757  -6.400  1.00  0.63           C  
ATOM   2167  CZ  PHE A 279      67.540  -5.509  -6.036  1.00  0.63           C  
ATOM   2168  N   ASN A 280      68.380  -6.204 -13.509  1.00  0.64           N  
ATOM   2169  CA  ASN A 280      69.043  -6.568 -14.738  1.00  0.64           C  
ATOM   2170  C   ASN A 280      68.646  -5.640 -15.866  1.00  0.64           C  
ATOM   2171  O   ASN A 280      68.916  -5.931 -17.028  1.00  0.64           O  
ATOM   2172  CB  ASN A 280      68.742  -8.040 -15.095  1.00  0.64           C  
ATOM   2173  CG  ASN A 280      69.228  -8.932 -13.964  1.00  0.64           C  
ATOM   2174  OD1 ASN A 280      68.467  -9.633 -13.303  1.00  0.64           O  
ATOM   2175  ND2 ASN A 280      70.555  -8.911 -13.706  1.00  0.64           N  
ATOM   2176  N   ASP A 281      68.026  -4.480 -15.553  1.00  0.59           N  
ATOM   2177  CA  ASP A 281      67.639  -3.504 -16.547  1.00  0.59           C  
ATOM   2178  C   ASP A 281      68.812  -2.948 -17.364  1.00  0.59           C  
ATOM   2179  O   ASP A 281      69.926  -2.821 -16.844  1.00  0.59           O  
ATOM   2180  CB  ASP A 281      66.847  -2.327 -15.919  1.00  0.59           C  
ATOM   2181  CG  ASP A 281      65.429  -2.741 -15.569  1.00  0.59           C  
ATOM   2182  OD1 ASP A 281      65.116  -3.948 -15.680  1.00  0.59           O  
ATOM   2183  OD2 ASP A 281      64.648  -1.827 -15.207  1.00  0.59           O  
ATOM   2184  N   PRO A 282      68.636  -2.581 -18.640  1.00  0.60           N  
ATOM   2185  CA  PRO A 282      69.702  -2.043 -19.478  1.00  0.60           C  
ATOM   2186  C   PRO A 282      70.252  -0.729 -18.958  1.00  0.60           C  
ATOM   2187  O   PRO A 282      71.404  -0.420 -19.248  1.00  0.60           O  
ATOM   2188  CB  PRO A 282      69.077  -1.926 -20.878  1.00  0.60           C  
ATOM   2189  CG  PRO A 282      67.574  -1.827 -20.611  1.00  0.60           C  
ATOM   2190  CD  PRO A 282      67.385  -2.718 -19.386  1.00  0.60           C  
ATOM   2191  N   VAL A 283      69.467   0.035 -18.167  1.00  0.63           N  
ATOM   2192  CA  VAL A 283      69.881   1.285 -17.552  1.00  0.63           C  
ATOM   2193  C   VAL A 283      70.938   1.066 -16.462  1.00  0.63           C  
ATOM   2194  O   VAL A 283      71.752   1.937 -16.168  1.00  0.63           O  
ATOM   2195  CB  VAL A 283      68.660   2.060 -17.041  1.00  0.63           C  
ATOM   2196  CG1 VAL A 283      68.031   1.435 -15.776  1.00  0.63           C  
ATOM   2197  CG2 VAL A 283      69.028   3.539 -16.821  1.00  0.63           C  
ATOM   2198  N   HIS A 284      70.994  -0.166 -15.894  1.00  0.57           N  
ATOM   2199  CA  HIS A 284      71.928  -0.556 -14.845  1.00  0.57           C  
ATOM   2200  C   HIS A 284      73.090  -1.348 -15.431  1.00  0.57           C  
ATOM   2201  O   HIS A 284      73.925  -1.908 -14.718  1.00  0.57           O  
ATOM   2202  CB  HIS A 284      71.234  -1.414 -13.750  1.00  0.57           C  
ATOM   2203  CG  HIS A 284      70.183  -0.692 -12.960  1.00  0.57           C  
ATOM   2204  ND1 HIS A 284      70.178   0.685 -12.905  1.00  0.57           N  
ATOM   2205  CD2 HIS A 284      69.114  -1.189 -12.287  1.00  0.57           C  
ATOM   2206  CE1 HIS A 284      69.097   1.000 -12.225  1.00  0.57           C  
ATOM   2207  NE2 HIS A 284      68.418  -0.097 -11.821  1.00  0.57           N  
ATOM   2208  N   GLY A 285      73.163  -1.418 -16.781  1.00  0.61           N  
ATOM   2209  CA  GLY A 285      74.197  -2.119 -17.534  1.00  0.61           C  
ATOM   2210  C   GLY A 285      73.987  -3.603 -17.685  1.00  0.61           C  
ATOM   2211  O   GLY A 285      74.829  -4.300 -18.237  1.00  0.61           O  
ATOM   2212  N   GLY A 286      72.851  -4.129 -17.179  1.00  0.62           N  
ATOM   2213  CA  GLY A 286      72.506  -5.551 -17.184  1.00  0.62           C  
ATOM   2214  C   GLY A 286      73.123  -6.345 -16.062  1.00  0.62           C  
ATOM   2215  O   GLY A 286      72.851  -7.530 -15.883  1.00  0.62           O  
ATOM   2216  N   SER A 287      73.936  -5.692 -15.220  1.00  0.66           N  
ATOM   2217  CA  SER A 287      74.649  -6.350 -14.142  1.00  0.66           C  
ATOM   2218  C   SER A 287      73.815  -6.408 -12.892  1.00  0.66           C  
ATOM   2219  O   SER A 287      73.447  -5.372 -12.350  1.00  0.66           O  
ATOM   2220  CB  SER A 287      75.929  -5.600 -13.714  1.00  0.66           C  
ATOM   2221  OG  SER A 287      76.871  -5.565 -14.782  1.00  0.66           O  
ATOM   2222  N   TRP A 288      73.581  -7.630 -12.347  1.00  0.62           N  
ATOM   2223  CA  TRP A 288      72.762  -7.842 -11.160  1.00  0.62           C  
ATOM   2224  C   TRP A 288      73.266  -7.051  -9.962  1.00  0.62           C  
ATOM   2225  O   TRP A 288      72.498  -6.397  -9.266  1.00  0.62           O  
ATOM   2226  CB  TRP A 288      72.701  -9.363 -10.818  1.00  0.62           C  
ATOM   2227  CG  TRP A 288      71.812  -9.744  -9.633  1.00  0.62           C  
ATOM   2228  CD1 TRP A 288      70.472 -10.012  -9.615  1.00  0.62           C  
ATOM   2229  CD2 TRP A 288      72.253  -9.821  -8.264  1.00  0.62           C  
ATOM   2230  NE1 TRP A 288      70.048 -10.256  -8.326  1.00  0.62           N  
ATOM   2231  CE2 TRP A 288      71.124 -10.129  -7.479  1.00  0.62           C  
ATOM   2232  CE3 TRP A 288      73.499  -9.635  -7.677  1.00  0.62           C  
ATOM   2233  CZ2 TRP A 288      71.229 -10.252  -6.099  1.00  0.62           C  
ATOM   2234  CZ3 TRP A 288      73.603  -9.748  -6.286  1.00  0.62           C  
ATOM   2235  CH2 TRP A 288      72.485 -10.058  -5.505  1.00  0.62           C  
ATOM   2236  N   ILE A 289      74.604  -7.039  -9.749  1.00  0.66           N  
ATOM   2237  CA  ILE A 289      75.227  -6.304  -8.660  1.00  0.66           C  
ATOM   2238  C   ILE A 289      74.970  -4.811  -8.760  1.00  0.66           C  
ATOM   2239  O   ILE A 289      74.470  -4.190  -7.830  1.00  0.66           O  
ATOM   2240  CB  ILE A 289      76.734  -6.565  -8.608  1.00  0.66           C  
ATOM   2241  CG1 ILE A 289      77.014  -8.087  -8.490  1.00  0.66           C  
ATOM   2242  CG2 ILE A 289      77.360  -5.767  -7.434  1.00  0.66           C  
ATOM   2243  CD1 ILE A 289      78.503  -8.458  -8.466  1.00  0.66           C  
ATOM   2244  N   ARG A 290      75.231  -4.202  -9.936  1.00  0.59           N  
ATOM   2245  CA  ARG A 290      75.059  -2.778 -10.157  1.00  0.59           C  
ATOM   2246  C   ARG A 290      73.619  -2.331 -10.007  1.00  0.59           C  
ATOM   2247  O   ARG A 290      73.347  -1.252  -9.482  1.00  0.59           O  
ATOM   2248  CB  ARG A 290      75.607  -2.331 -11.534  1.00  0.59           C  
ATOM   2249  CG  ARG A 290      77.108  -2.635 -11.734  1.00  0.59           C  
ATOM   2250  CD  ARG A 290      77.675  -2.208 -13.093  1.00  0.59           C  
ATOM   2251  NE  ARG A 290      77.672  -0.723 -13.115  1.00  0.59           N  
ATOM   2252  CZ  ARG A 290      78.111   0.019 -14.134  1.00  0.59           C  
ATOM   2253  NH1 ARG A 290      78.656  -0.496 -15.232  1.00  0.59           N  
ATOM   2254  NH2 ARG A 290      77.984   1.334 -14.069  1.00  0.59           N  
ATOM   2255  N   GLY A 291      72.666  -3.191 -10.427  1.00  0.70           N  
ATOM   2256  CA  GLY A 291      71.253  -2.957 -10.211  1.00  0.70           C  
ATOM   2257  C   GLY A 291      70.865  -3.017  -8.756  1.00  0.70           C  
ATOM   2258  O   GLY A 291      70.225  -2.105  -8.246  1.00  0.70           O  
ATOM   2259  N   ALA A 292      71.305  -4.068  -8.026  1.00  0.71           N  
ATOM   2260  CA  ALA A 292      71.039  -4.227  -6.610  1.00  0.71           C  
ATOM   2261  C   ALA A 292      71.597  -3.095  -5.750  1.00  0.71           C  
ATOM   2262  O   ALA A 292      70.925  -2.599  -4.845  1.00  0.71           O  
ATOM   2263  CB  ALA A 292      71.564  -5.593  -6.120  1.00  0.71           C  
ATOM   2264  N   VAL A 293      72.827  -2.622  -6.057  1.00  0.71           N  
ATOM   2265  CA  VAL A 293      73.451  -1.462  -5.426  1.00  0.71           C  
ATOM   2266  C   VAL A 293      72.648  -0.181  -5.626  1.00  0.71           C  
ATOM   2267  O   VAL A 293      72.446   0.587  -4.687  1.00  0.71           O  
ATOM   2268  CB  VAL A 293      74.887  -1.235  -5.909  1.00  0.71           C  
ATOM   2269  CG1 VAL A 293      75.515   0.038  -5.292  1.00  0.71           C  
ATOM   2270  CG2 VAL A 293      75.770  -2.433  -5.508  1.00  0.71           C  
ATOM   2271  N   TYR A 294      72.126   0.088  -6.843  1.00  0.71           N  
ATOM   2272  CA  TYR A 294      71.315   1.266  -7.101  1.00  0.71           C  
ATOM   2273  C   TYR A 294      70.041   1.322  -6.264  1.00  0.71           C  
ATOM   2274  O   TYR A 294      69.764   2.325  -5.608  1.00  0.71           O  
ATOM   2275  CB  TYR A 294      71.016   1.356  -8.621  1.00  0.71           C  
ATOM   2276  CG  TYR A 294      70.082   2.491  -8.965  1.00  0.71           C  
ATOM   2277  CD1 TYR A 294      70.493   3.831  -8.921  1.00  0.71           C  
ATOM   2278  CD2 TYR A 294      68.734   2.213  -9.224  1.00  0.71           C  
ATOM   2279  CE1 TYR A 294      69.581   4.864  -9.190  1.00  0.71           C  
ATOM   2280  CE2 TYR A 294      67.825   3.241  -9.499  1.00  0.71           C  
ATOM   2281  CZ  TYR A 294      68.251   4.569  -9.507  1.00  0.71           C  
ATOM   2282  OH  TYR A 294      67.324   5.597  -9.785  1.00  0.71           O  
ATOM   2283  N   TYR A 295      69.273   0.225  -6.196  1.00  0.72           N  
ATOM   2284  CA  TYR A 295      68.059   0.209  -5.408  1.00  0.72           C  
ATOM   2285  C   TYR A 295      68.318   0.184  -3.910  1.00  0.72           C  
ATOM   2286  O   TYR A 295      67.498   0.649  -3.120  1.00  0.72           O  
ATOM   2287  CB  TYR A 295      67.203  -0.989  -5.829  1.00  0.72           C  
ATOM   2288  CG  TYR A 295      66.552  -0.701  -7.151  1.00  0.72           C  
ATOM   2289  CD1 TYR A 295      65.426   0.133  -7.237  1.00  0.72           C  
ATOM   2290  CD2 TYR A 295      67.021  -1.316  -8.315  1.00  0.72           C  
ATOM   2291  CE1 TYR A 295      64.756   0.301  -8.455  1.00  0.72           C  
ATOM   2292  CE2 TYR A 295      66.344  -1.176  -9.525  1.00  0.72           C  
ATOM   2293  CZ  TYR A 295      65.210  -0.378  -9.585  1.00  0.72           C  
ATOM   2294  OH  TYR A 295      64.469  -0.348 -10.765  1.00  0.72           O  
ATOM   2295  N   PHE A 296      69.504  -0.308  -3.479  1.00  0.69           N  
ATOM   2296  CA  PHE A 296      69.980  -0.196  -2.113  1.00  0.69           C  
ATOM   2297  C   PHE A 296      70.165   1.271  -1.740  1.00  0.69           C  
ATOM   2298  O   PHE A 296      69.649   1.740  -0.730  1.00  0.69           O  
ATOM   2299  CB  PHE A 296      71.280  -1.033  -1.946  1.00  0.69           C  
ATOM   2300  CG  PHE A 296      71.844  -0.937  -0.562  1.00  0.69           C  
ATOM   2301  CD1 PHE A 296      71.321  -1.713   0.477  1.00  0.69           C  
ATOM   2302  CD2 PHE A 296      72.869  -0.024  -0.280  1.00  0.69           C  
ATOM   2303  CE1 PHE A 296      71.830  -1.596   1.775  1.00  0.69           C  
ATOM   2304  CE2 PHE A 296      73.377   0.100   1.016  1.00  0.69           C  
ATOM   2305  CZ  PHE A 296      72.869  -0.700   2.041  1.00  0.69           C  
ATOM   2306  N   LYS A 297      70.818   2.054  -2.627  1.00  0.67           N  
ATOM   2307  CA  LYS A 297      70.985   3.485  -2.465  1.00  0.67           C  
ATOM   2308  C   LYS A 297      69.667   4.242  -2.418  1.00  0.67           C  
ATOM   2309  O   LYS A 297      69.535   5.204  -1.666  1.00  0.67           O  
ATOM   2310  CB  LYS A 297      71.884   4.078  -3.567  1.00  0.67           C  
ATOM   2311  CG  LYS A 297      73.337   3.595  -3.501  1.00  0.67           C  
ATOM   2312  CD  LYS A 297      74.216   4.282  -4.551  1.00  0.67           C  
ATOM   2313  CE  LYS A 297      73.804   3.997  -5.992  1.00  0.67           C  
ATOM   2314  NZ  LYS A 297      74.705   4.729  -6.869  1.00  0.67           N  
ATOM   2315  N   ILE A 298      68.649   3.812  -3.201  1.00  0.71           N  
ATOM   2316  CA  ILE A 298      67.290   4.337  -3.085  1.00  0.71           C  
ATOM   2317  C   ILE A 298      66.652   4.035  -1.749  1.00  0.71           C  
ATOM   2318  O   ILE A 298      66.156   4.936  -1.080  1.00  0.71           O  
ATOM   2319  CB  ILE A 298      66.358   3.842  -4.194  1.00  0.71           C  
ATOM   2320  CG1 ILE A 298      66.862   4.437  -5.524  1.00  0.71           C  
ATOM   2321  CG2 ILE A 298      64.881   4.249  -3.933  1.00  0.71           C  
ATOM   2322  CD1 ILE A 298      65.945   4.215  -6.729  1.00  0.71           C  
ATOM   2323  N   ALA A 299      66.672   2.766  -1.296  1.00  0.74           N  
ATOM   2324  CA  ALA A 299      66.027   2.351  -0.072  1.00  0.74           C  
ATOM   2325  C   ALA A 299      66.595   3.008   1.176  1.00  0.74           C  
ATOM   2326  O   ALA A 299      65.870   3.468   2.053  1.00  0.74           O  
ATOM   2327  CB  ALA A 299      66.160   0.827   0.058  1.00  0.74           C  
ATOM   2328  N   VAL A 300      67.931   3.106   1.269  1.00  0.68           N  
ATOM   2329  CA  VAL A 300      68.594   3.844   2.327  1.00  0.68           C  
ATOM   2330  C   VAL A 300      68.316   5.341   2.262  1.00  0.68           C  
ATOM   2331  O   VAL A 300      68.004   5.962   3.273  1.00  0.68           O  
ATOM   2332  CB  VAL A 300      70.085   3.572   2.333  1.00  0.68           C  
ATOM   2333  CG1 VAL A 300      70.753   4.311   3.505  1.00  0.68           C  
ATOM   2334  CG2 VAL A 300      70.333   2.058   2.495  1.00  0.68           C  
ATOM   2335  N   ALA A 301      68.358   5.969   1.066  1.00  0.70           N  
ATOM   2336  CA  ALA A 301      68.014   7.366   0.893  1.00  0.70           C  
ATOM   2337  C   ALA A 301      66.563   7.674   1.257  1.00  0.70           C  
ATOM   2338  O   ALA A 301      66.272   8.705   1.857  1.00  0.70           O  
ATOM   2339  CB  ALA A 301      68.313   7.791  -0.554  1.00  0.70           C  
ATOM   2340  N   LEU A 302      65.631   6.752   0.933  1.00  0.74           N  
ATOM   2341  CA  LEU A 302      64.250   6.771   1.375  1.00  0.74           C  
ATOM   2342  C   LEU A 302      64.114   6.654   2.880  1.00  0.74           C  
ATOM   2343  O   LEU A 302      63.314   7.351   3.485  1.00  0.74           O  
ATOM   2344  CB  LEU A 302      63.429   5.633   0.720  1.00  0.74           C  
ATOM   2345  CG  LEU A 302      61.924   5.636   1.069  1.00  0.74           C  
ATOM   2346  CD1 LEU A 302      61.251   6.956   0.649  1.00  0.74           C  
ATOM   2347  CD2 LEU A 302      61.229   4.401   0.473  1.00  0.74           C  
ATOM   2348  N   ALA A 303      64.907   5.780   3.537  1.00  0.74           N  
ATOM   2349  CA  ALA A 303      64.950   5.691   4.983  1.00  0.74           C  
ATOM   2350  C   ALA A 303      65.406   6.976   5.648  1.00  0.74           C  
ATOM   2351  O   ALA A 303      64.738   7.444   6.556  1.00  0.74           O  
ATOM   2352  CB  ALA A 303      65.898   4.564   5.445  1.00  0.74           C  
ATOM   2353  N   VAL A 304      66.505   7.598   5.160  1.00  0.65           N  
ATOM   2354  CA  VAL A 304      66.998   8.896   5.619  1.00  0.65           C  
ATOM   2355  C   VAL A 304      65.937   9.959   5.442  1.00  0.65           C  
ATOM   2356  O   VAL A 304      65.591  10.633   6.388  1.00  0.65           O  
ATOM   2357  CB  VAL A 304      68.285   9.294   4.886  1.00  0.65           C  
ATOM   2358  CG1 VAL A 304      68.773  10.702   5.297  1.00  0.65           C  
ATOM   2359  CG2 VAL A 304      69.392   8.271   5.219  1.00  0.65           C  
ATOM   2360  N   ALA A 305      65.305  10.043   4.252  1.00  0.70           N  
ATOM   2361  CA  ALA A 305      64.218  10.971   4.019  1.00  0.70           C  
ATOM   2362  C   ALA A 305      62.984  10.728   4.868  1.00  0.70           C  
ATOM   2363  O   ALA A 305      62.305  11.645   5.291  1.00  0.70           O  
ATOM   2364  CB  ALA A 305      63.855  10.941   2.520  1.00  0.70           C  
ATOM   2365  N   ALA A 306      62.643   9.462   5.148  1.00  0.76           N  
ATOM   2366  CA  ALA A 306      61.458   9.173   5.901  1.00  0.76           C  
ATOM   2367  C   ALA A 306      61.613   9.246   7.420  1.00  0.76           C  
ATOM   2368  O   ALA A 306      60.616   9.357   8.136  1.00  0.76           O  
ATOM   2369  CB  ALA A 306      61.000   7.749   5.562  1.00  0.76           C  
ATOM   2370  N   ILE A 307      62.850   9.134   7.955  1.00  0.68           N  
ATOM   2371  CA  ILE A 307      63.137   9.238   9.382  1.00  0.68           C  
ATOM   2372  C   ILE A 307      62.815  10.634   9.896  1.00  0.68           C  
ATOM   2373  O   ILE A 307      63.165  11.598   9.249  1.00  0.68           O  
ATOM   2374  CB  ILE A 307      64.556   8.784   9.766  1.00  0.68           C  
ATOM   2375  CG1 ILE A 307      64.603   7.233   9.724  1.00  0.68           C  
ATOM   2376  CG2 ILE A 307      65.000   9.315  11.153  1.00  0.68           C  
ATOM   2377  CD1 ILE A 307      65.977   6.624  10.031  1.00  0.68           C  
ATOM   2378  N   PRO A 308      62.162  10.839  11.032  1.00  0.67           N  
ATOM   2379  CA  PRO A 308      61.867  12.209  11.406  1.00  0.67           C  
ATOM   2380  C   PRO A 308      62.972  12.672  12.338  1.00  0.67           C  
ATOM   2381  O   PRO A 308      62.915  12.395  13.541  1.00  0.67           O  
ATOM   2382  CB  PRO A 308      60.507  12.102  12.138  1.00  0.67           C  
ATOM   2383  CG  PRO A 308      60.434  10.656  12.626  1.00  0.67           C  
ATOM   2384  CD  PRO A 308      61.175   9.898  11.536  1.00  0.67           C  
ATOM   2385  N   GLU A 309      63.977  13.405  11.829  1.00  0.58           N  
ATOM   2386  CA  GLU A 309      65.078  13.901  12.633  1.00  0.58           C  
ATOM   2387  C   GLU A 309      64.786  15.213  13.334  1.00  0.58           C  
ATOM   2388  O   GLU A 309      63.835  15.946  13.075  1.00  0.58           O  
ATOM   2389  CB  GLU A 309      66.420  14.020  11.863  1.00  0.58           C  
ATOM   2390  CG  GLU A 309      66.338  14.865  10.575  1.00  0.58           C  
ATOM   2391  CD  GLU A 309      65.730  14.001   9.480  1.00  0.58           C  
ATOM   2392  OE1 GLU A 309      66.319  12.947   9.177  1.00  0.58           O  
ATOM   2393  OE2 GLU A 309      64.613  14.373   9.071  1.00  0.58           O  
ATOM   2394  N   GLY A 310      65.615  15.525  14.353  1.00  0.62           N  
ATOM   2395  CA  GLY A 310      65.540  16.788  15.071  1.00  0.62           C  
ATOM   2396  C   GLY A 310      64.517  16.814  16.170  1.00  0.62           C  
ATOM   2397  O   GLY A 310      64.444  17.783  16.920  1.00  0.62           O  
ATOM   2398  N   LEU A 311      63.744  15.718  16.350  1.00  0.63           N  
ATOM   2399  CA  LEU A 311      62.738  15.600  17.398  1.00  0.63           C  
ATOM   2400  C   LEU A 311      63.256  15.854  18.820  1.00  0.63           C  
ATOM   2401  O   LEU A 311      62.626  16.676  19.490  1.00  0.63           O  
ATOM   2402  CB  LEU A 311      61.963  14.249  17.319  1.00  0.63           C  
ATOM   2403  CG  LEU A 311      60.833  14.061  18.363  1.00  0.63           C  
ATOM   2404  CD1 LEU A 311      59.618  14.957  18.072  1.00  0.63           C  
ATOM   2405  CD2 LEU A 311      60.422  12.584  18.459  1.00  0.63           C  
ATOM   2406  N   PRO A 312      64.362  15.305  19.350  1.00  0.64           N  
ATOM   2407  CA  PRO A 312      64.819  15.609  20.702  1.00  0.64           C  
ATOM   2408  C   PRO A 312      65.163  17.069  20.881  1.00  0.64           C  
ATOM   2409  O   PRO A 312      64.753  17.671  21.870  1.00  0.64           O  
ATOM   2410  CB  PRO A 312      66.058  14.720  20.909  1.00  0.64           C  
ATOM   2411  CG  PRO A 312      65.857  13.570  19.928  1.00  0.64           C  
ATOM   2412  CD  PRO A 312      65.181  14.254  18.744  1.00  0.64           C  
ATOM   2413  N   ALA A 313      65.892  17.664  19.914  1.00  0.62           N  
ATOM   2414  CA  ALA A 313      66.277  19.057  19.938  1.00  0.62           C  
ATOM   2415  C   ALA A 313      65.073  19.994  19.907  1.00  0.62           C  
ATOM   2416  O   ALA A 313      64.973  20.903  20.724  1.00  0.62           O  
ATOM   2417  CB  ALA A 313      67.248  19.367  18.776  1.00  0.62           C  
ATOM   2418  N   VAL A 314      64.085  19.751  19.013  1.00  0.66           N  
ATOM   2419  CA  VAL A 314      62.857  20.536  18.930  1.00  0.66           C  
ATOM   2420  C   VAL A 314      62.043  20.503  20.209  1.00  0.66           C  
ATOM   2421  O   VAL A 314      61.657  21.553  20.719  1.00  0.66           O  
ATOM   2422  CB  VAL A 314      61.992  20.082  17.758  1.00  0.66           C  
ATOM   2423  CG1 VAL A 314      60.566  20.687  17.779  1.00  0.66           C  
ATOM   2424  CG2 VAL A 314      62.706  20.488  16.454  1.00  0.66           C  
ATOM   2425  N   ILE A 315      61.820  19.304  20.802  1.00  0.66           N  
ATOM   2426  CA  ILE A 315      61.070  19.163  22.047  1.00  0.66           C  
ATOM   2427  C   ILE A 315      61.736  19.914  23.181  1.00  0.66           C  
ATOM   2428  O   ILE A 315      61.092  20.697  23.877  1.00  0.66           O  
ATOM   2429  CB  ILE A 315      60.892  17.694  22.440  1.00  0.66           C  
ATOM   2430  CG1 ILE A 315      59.941  17.000  21.436  1.00  0.66           C  
ATOM   2431  CG2 ILE A 315      60.377  17.544  23.899  1.00  0.66           C  
ATOM   2432  CD1 ILE A 315      59.736  15.504  21.711  1.00  0.66           C  
ATOM   2433  N   THR A 316      63.065  19.743  23.340  1.00  0.67           N  
ATOM   2434  CA  THR A 316      63.859  20.432  24.354  1.00  0.67           C  
ATOM   2435  C   THR A 316      63.833  21.937  24.181  1.00  0.67           C  
ATOM   2436  O   THR A 316      63.671  22.676  25.151  1.00  0.67           O  
ATOM   2437  CB  THR A 316      65.305  19.964  24.395  1.00  0.67           C  
ATOM   2438  OG1 THR A 316      65.351  18.572  24.664  1.00  0.67           O  
ATOM   2439  CG2 THR A 316      66.097  20.607  25.540  1.00  0.67           C  
ATOM   2440  N   THR A 317      63.935  22.440  22.929  1.00  0.64           N  
ATOM   2441  CA  THR A 317      63.810  23.866  22.613  1.00  0.64           C  
ATOM   2442  C   THR A 317      62.458  24.434  22.990  1.00  0.64           C  
ATOM   2443  O   THR A 317      62.376  25.443  23.689  1.00  0.64           O  
ATOM   2444  CB  THR A 317      64.036  24.169  21.134  1.00  0.64           C  
ATOM   2445  OG1 THR A 317      65.368  23.853  20.770  1.00  0.64           O  
ATOM   2446  CG2 THR A 317      63.875  25.655  20.776  1.00  0.64           C  
ATOM   2447  N   CYS A 318      61.343  23.771  22.604  1.00  0.69           N  
ATOM   2448  CA  CYS A 318      59.994  24.207  22.947  1.00  0.69           C  
ATOM   2449  C   CYS A 318      59.752  24.206  24.430  1.00  0.69           C  
ATOM   2450  O   CYS A 318      59.158  25.132  24.981  1.00  0.69           O  
ATOM   2451  CB  CYS A 318      58.900  23.308  22.322  1.00  0.69           C  
ATOM   2452  SG  CYS A 318      58.931  23.332  20.515  1.00  0.69           S  
ATOM   2453  N   LEU A 319      60.245  23.156  25.107  1.00  0.71           N  
ATOM   2454  CA  LEU A 319      60.197  23.034  26.535  1.00  0.71           C  
ATOM   2455  C   LEU A 319      60.939  24.149  27.250  1.00  0.71           C  
ATOM   2456  O   LEU A 319      60.387  24.830  28.107  1.00  0.71           O  
ATOM   2457  CB  LEU A 319      60.776  21.660  26.916  1.00  0.71           C  
ATOM   2458  CG  LEU A 319      60.639  21.279  28.394  1.00  0.71           C  
ATOM   2459  CD1 LEU A 319      59.193  21.300  28.905  1.00  0.71           C  
ATOM   2460  CD2 LEU A 319      61.236  19.887  28.616  1.00  0.71           C  
ATOM   2461  N   ALA A 320      62.199  24.428  26.871  1.00  0.72           N  
ATOM   2462  CA  ALA A 320      62.965  25.474  27.493  1.00  0.72           C  
ATOM   2463  C   ALA A 320      62.440  26.883  27.245  1.00  0.72           C  
ATOM   2464  O   ALA A 320      62.290  27.690  28.161  1.00  0.72           O  
ATOM   2465  CB  ALA A 320      64.416  25.338  27.025  1.00  0.72           C  
ATOM   2466  N   LEU A 321      62.078  27.201  25.989  1.00  0.68           N  
ATOM   2467  CA  LEU A 321      61.483  28.476  25.641  1.00  0.68           C  
ATOM   2468  C   LEU A 321      60.133  28.720  26.277  1.00  0.68           C  
ATOM   2469  O   LEU A 321      59.841  29.833  26.712  1.00  0.68           O  
ATOM   2470  CB  LEU A 321      61.337  28.633  24.119  1.00  0.68           C  
ATOM   2471  CG  LEU A 321      62.668  28.676  23.346  1.00  0.68           C  
ATOM   2472  CD1 LEU A 321      62.364  28.819  21.850  1.00  0.68           C  
ATOM   2473  CD2 LEU A 321      63.621  29.787  23.822  1.00  0.68           C  
ATOM   2474  N   GLY A 322      59.282  27.679  26.369  1.00  0.73           N  
ATOM   2475  CA  GLY A 322      58.004  27.778  27.054  1.00  0.73           C  
ATOM   2476  C   GLY A 322      58.146  27.959  28.542  1.00  0.73           C  
ATOM   2477  O   GLY A 322      57.495  28.816  29.127  1.00  0.73           O  
ATOM   2478  N   THR A 323      59.081  27.233  29.192  1.00  0.70           N  
ATOM   2479  CA  THR A 323      59.416  27.428  30.611  1.00  0.70           C  
ATOM   2480  C   THR A 323      59.919  28.830  30.910  1.00  0.70           C  
ATOM   2481  O   THR A 323      59.594  29.429  31.933  1.00  0.70           O  
ATOM   2482  CB  THR A 323      60.444  26.436  31.142  1.00  0.70           C  
ATOM   2483  OG1 THR A 323      59.969  25.109  30.995  1.00  0.70           O  
ATOM   2484  CG2 THR A 323      60.709  26.597  32.649  1.00  0.70           C  
ATOM   2485  N   ARG A 324      60.710  29.436  30.000  1.00  0.64           N  
ATOM   2486  CA  ARG A 324      61.117  30.827  30.114  1.00  0.64           C  
ATOM   2487  C   ARG A 324      59.948  31.800  30.078  1.00  0.64           C  
ATOM   2488  O   ARG A 324      59.916  32.767  30.833  1.00  0.64           O  
ATOM   2489  CB  ARG A 324      62.096  31.195  28.975  1.00  0.64           C  
ATOM   2490  CG  ARG A 324      62.554  32.671  28.934  1.00  0.64           C  
ATOM   2491  CD  ARG A 324      63.449  32.957  27.723  1.00  0.64           C  
ATOM   2492  NE  ARG A 324      63.751  34.433  27.662  1.00  0.64           N  
ATOM   2493  CZ  ARG A 324      64.779  35.040  28.278  1.00  0.64           C  
ATOM   2494  NH1 ARG A 324      65.684  34.383  28.988  1.00  0.64           N  
ATOM   2495  NH2 ARG A 324      64.927  36.363  28.199  1.00  0.64           N  
ATOM   2496  N   ARG A 325      58.949  31.568  29.198  1.00  0.66           N  
ATOM   2497  CA  ARG A 325      57.712  32.329  29.163  1.00  0.66           C  
ATOM   2498  C   ARG A 325      56.876  32.182  30.414  1.00  0.66           C  
ATOM   2499  O   ARG A 325      56.260  33.148  30.858  1.00  0.66           O  
ATOM   2500  CB  ARG A 325      56.824  31.980  27.957  1.00  0.66           C  
ATOM   2501  CG  ARG A 325      57.477  32.325  26.609  1.00  0.66           C  
ATOM   2502  CD  ARG A 325      56.505  32.272  25.429  1.00  0.66           C  
ATOM   2503  NE  ARG A 325      56.042  30.870  25.277  1.00  0.66           N  
ATOM   2504  CZ  ARG A 325      56.531  29.916  24.481  1.00  0.66           C  
ATOM   2505  NH1 ARG A 325      57.605  30.130  23.734  1.00  0.66           N  
ATOM   2506  NH2 ARG A 325      55.937  28.725  24.496  1.00  0.66           N  
ATOM   2507  N   MET A 326      56.851  30.979  31.024  1.00  0.75           N  
ATOM   2508  CA  MET A 326      56.264  30.786  32.335  1.00  0.75           C  
ATOM   2509  C   MET A 326      56.946  31.639  33.397  1.00  0.75           C  
ATOM   2510  O   MET A 326      56.293  32.409  34.094  1.00  0.75           O  
ATOM   2511  CB  MET A 326      56.348  29.308  32.785  1.00  0.75           C  
ATOM   2512  CG  MET A 326      55.605  28.289  31.912  1.00  0.75           C  
ATOM   2513  SD  MET A 326      55.675  26.632  32.652  1.00  0.75           S  
ATOM   2514  CE  MET A 326      55.047  25.738  31.216  1.00  0.75           C  
ATOM   2515  N   ALA A 327      58.292  31.602  33.480  1.00  0.76           N  
ATOM   2516  CA  ALA A 327      59.072  32.399  34.406  1.00  0.76           C  
ATOM   2517  C   ALA A 327      58.934  33.901  34.190  1.00  0.76           C  
ATOM   2518  O   ALA A 327      58.929  34.693  35.129  1.00  0.76           O  
ATOM   2519  CB  ALA A 327      60.548  31.968  34.352  1.00  0.76           C  
ATOM   2520  N   LYS A 328      58.764  34.308  32.919  1.00  0.71           N  
ATOM   2521  CA  LYS A 328      58.433  35.651  32.485  1.00  0.71           C  
ATOM   2522  C   LYS A 328      57.096  36.176  32.996  1.00  0.71           C  
ATOM   2523  O   LYS A 328      56.923  37.374  33.206  1.00  0.71           O  
ATOM   2524  CB  LYS A 328      58.442  35.712  30.937  1.00  0.71           C  
ATOM   2525  CG  LYS A 328      58.858  37.068  30.355  1.00  0.71           C  
ATOM   2526  CD  LYS A 328      60.345  37.345  30.641  1.00  0.71           C  
ATOM   2527  CE  LYS A 328      60.937  38.577  29.965  1.00  0.71           C  
ATOM   2528  NZ  LYS A 328      60.865  38.373  28.510  1.00  0.71           N  
ATOM   2529  N   LYS A 329      56.130  35.259  33.194  1.00  0.76           N  
ATOM   2530  CA  LYS A 329      54.827  35.478  33.784  1.00  0.76           C  
ATOM   2531  C   LYS A 329      54.799  34.968  35.218  1.00  0.76           C  
ATOM   2532  O   LYS A 329      53.757  34.547  35.720  1.00  0.76           O  
ATOM   2533  CB  LYS A 329      53.734  34.729  32.984  1.00  0.76           C  
ATOM   2534  CG  LYS A 329      53.607  35.231  31.542  1.00  0.76           C  
ATOM   2535  CD  LYS A 329      52.373  34.648  30.840  1.00  0.76           C  
ATOM   2536  CE  LYS A 329      52.153  35.229  29.443  1.00  0.76           C  
ATOM   2537  NZ  LYS A 329      50.910  34.682  28.852  1.00  0.76           N  
ATOM   2538  N   ASN A 330      55.965  34.949  35.900  1.00  0.77           N  
ATOM   2539  CA  ASN A 330      56.075  34.685  37.322  1.00  0.77           C  
ATOM   2540  C   ASN A 330      55.778  33.252  37.775  1.00  0.77           C  
ATOM   2541  O   ASN A 330      55.510  32.999  38.952  1.00  0.77           O  
ATOM   2542  CB  ASN A 330      55.240  35.689  38.138  1.00  0.77           C  
ATOM   2543  CG  ASN A 330      55.762  37.101  37.925  1.00  0.77           C  
ATOM   2544  OD1 ASN A 330      56.939  37.373  38.147  1.00  0.77           O  
ATOM   2545  ND2 ASN A 330      54.863  38.028  37.544  1.00  0.77           N  
ATOM   2546  N   ALA A 331      55.874  32.271  36.860  1.00  0.83           N  
ATOM   2547  CA  ALA A 331      55.644  30.873  37.128  1.00  0.83           C  
ATOM   2548  C   ALA A 331      56.969  30.134  37.037  1.00  0.83           C  
ATOM   2549  O   ALA A 331      57.467  29.795  35.966  1.00  0.83           O  
ATOM   2550  CB  ALA A 331      54.628  30.337  36.094  1.00  0.83           C  
ATOM   2551  N   ILE A 332      57.593  29.847  38.193  1.00  0.77           N  
ATOM   2552  CA  ILE A 332      58.916  29.262  38.229  1.00  0.77           C  
ATOM   2553  C   ILE A 332      58.766  27.758  38.348  1.00  0.77           C  
ATOM   2554  O   ILE A 332      58.536  27.213  39.426  1.00  0.77           O  
ATOM   2555  CB  ILE A 332      59.743  29.839  39.374  1.00  0.77           C  
ATOM   2556  CG1 ILE A 332      59.743  31.395  39.365  1.00  0.77           C  
ATOM   2557  CG2 ILE A 332      61.177  29.262  39.349  1.00  0.77           C  
ATOM   2558  CD1 ILE A 332      60.324  32.033  38.096  1.00  0.77           C  
ATOM   2559  N   VAL A 333      58.877  27.036  37.218  1.00  0.79           N  
ATOM   2560  CA  VAL A 333      58.835  25.586  37.200  1.00  0.79           C  
ATOM   2561  C   VAL A 333      60.243  25.077  37.385  1.00  0.79           C  
ATOM   2562  O   VAL A 333      61.130  25.345  36.580  1.00  0.79           O  
ATOM   2563  CB  VAL A 333      58.242  25.033  35.912  1.00  0.79           C  
ATOM   2564  CG1 VAL A 333      58.304  23.490  35.888  1.00  0.79           C  
ATOM   2565  CG2 VAL A 333      56.780  25.507  35.831  1.00  0.79           C  
ATOM   2566  N   ARG A 334      60.501  24.354  38.493  1.00  0.68           N  
ATOM   2567  CA  ARG A 334      61.840  23.891  38.782  1.00  0.68           C  
ATOM   2568  C   ARG A 334      62.319  22.712  37.954  1.00  0.68           C  
ATOM   2569  O   ARG A 334      63.419  22.722  37.405  1.00  0.68           O  
ATOM   2570  CB  ARG A 334      61.931  23.460  40.258  1.00  0.68           C  
ATOM   2571  CG  ARG A 334      63.338  22.986  40.679  1.00  0.68           C  
ATOM   2572  CD  ARG A 334      64.426  24.048  40.503  1.00  0.68           C  
ATOM   2573  NE  ARG A 334      65.727  23.383  40.800  1.00  0.68           N  
ATOM   2574  CZ  ARG A 334      66.502  22.814  39.870  1.00  0.68           C  
ATOM   2575  NH1 ARG A 334      66.143  22.677  38.600  1.00  0.68           N  
ATOM   2576  NH2 ARG A 334      67.734  22.436  40.215  1.00  0.68           N  
ATOM   2577  N   SER A 335      61.484  21.659  37.877  1.00  0.70           N  
ATOM   2578  CA  SER A 335      61.813  20.441  37.167  1.00  0.70           C  
ATOM   2579  C   SER A 335      61.060  20.401  35.869  1.00  0.70           C  
ATOM   2580  O   SER A 335      59.836  20.460  35.823  1.00  0.70           O  
ATOM   2581  CB  SER A 335      61.483  19.151  37.955  1.00  0.70           C  
ATOM   2582  OG  SER A 335      62.338  19.057  39.092  1.00  0.70           O  
ATOM   2583  N   LEU A 336      61.795  20.261  34.753  1.00  0.69           N  
ATOM   2584  CA  LEU A 336      61.228  20.118  33.422  1.00  0.69           C  
ATOM   2585  C   LEU A 336      60.245  18.955  33.198  1.00  0.69           C  
ATOM   2586  O   LEU A 336      59.233  19.198  32.538  1.00  0.69           O  
ATOM   2587  CB  LEU A 336      62.355  20.045  32.371  1.00  0.69           C  
ATOM   2588  CG  LEU A 336      63.183  21.326  32.164  1.00  0.69           C  
ATOM   2589  CD1 LEU A 336      64.187  21.060  31.031  1.00  0.69           C  
ATOM   2590  CD2 LEU A 336      62.307  22.547  31.838  1.00  0.69           C  
ATOM   2591  N   PRO A 337      60.397  17.724  33.710  1.00  0.66           N  
ATOM   2592  CA  PRO A 337      59.367  16.685  33.663  1.00  0.66           C  
ATOM   2593  C   PRO A 337      58.003  17.070  34.210  1.00  0.66           C  
ATOM   2594  O   PRO A 337      57.018  16.409  33.901  1.00  0.66           O  
ATOM   2595  CB  PRO A 337      59.967  15.535  34.484  1.00  0.66           C  
ATOM   2596  CG  PRO A 337      61.474  15.699  34.316  1.00  0.66           C  
ATOM   2597  CD  PRO A 337      61.623  17.213  34.322  1.00  0.66           C  
ATOM   2598  N   SER A 338      57.910  18.117  35.050  1.00  0.74           N  
ATOM   2599  CA  SER A 338      56.664  18.563  35.636  1.00  0.74           C  
ATOM   2600  C   SER A 338      55.791  19.318  34.649  1.00  0.74           C  
ATOM   2601  O   SER A 338      54.594  19.467  34.868  1.00  0.74           O  
ATOM   2602  CB  SER A 338      56.901  19.498  36.848  1.00  0.74           C  
ATOM   2603  OG  SER A 338      57.804  18.905  37.784  1.00  0.74           O  
ATOM   2604  N   VAL A 339      56.354  19.810  33.522  1.00  0.75           N  
ATOM   2605  CA  VAL A 339      55.637  20.573  32.505  1.00  0.75           C  
ATOM   2606  C   VAL A 339      54.556  19.784  31.779  1.00  0.75           C  
ATOM   2607  O   VAL A 339      53.434  20.256  31.599  1.00  0.75           O  
ATOM   2608  CB  VAL A 339      56.593  21.140  31.470  1.00  0.75           C  
ATOM   2609  CG1 VAL A 339      55.843  21.886  30.346  1.00  0.75           C  
ATOM   2610  CG2 VAL A 339      57.576  22.106  32.166  1.00  0.75           C  
ATOM   2611  N   GLU A 340      54.848  18.532  31.360  1.00  0.67           N  
ATOM   2612  CA  GLU A 340      53.883  17.667  30.705  1.00  0.67           C  
ATOM   2613  C   GLU A 340      52.711  17.326  31.610  1.00  0.67           C  
ATOM   2614  O   GLU A 340      51.570  17.262  31.155  1.00  0.67           O  
ATOM   2615  CB  GLU A 340      54.539  16.375  30.133  1.00  0.67           C  
ATOM   2616  CG  GLU A 340      55.262  15.465  31.161  1.00  0.67           C  
ATOM   2617  CD  GLU A 340      55.760  14.146  30.580  1.00  0.67           C  
ATOM   2618  OE1 GLU A 340      56.968  14.072  30.242  1.00  0.67           O  
ATOM   2619  OE2 GLU A 340      54.960  13.175  30.486  1.00  0.67           O  
ATOM   2620  N   THR A 341      52.997  17.137  32.918  1.00  0.73           N  
ATOM   2621  CA  THR A 341      52.043  16.957  34.009  1.00  0.73           C  
ATOM   2622  C   THR A 341      51.210  18.202  34.258  1.00  0.73           C  
ATOM   2623  O   THR A 341      49.993  18.139  34.393  1.00  0.73           O  
ATOM   2624  CB  THR A 341      52.715  16.536  35.312  1.00  0.73           C  
ATOM   2625  OG1 THR A 341      53.573  15.429  35.092  1.00  0.73           O  
ATOM   2626  CG2 THR A 341      51.677  16.071  36.338  1.00  0.73           C  
ATOM   2627  N   LEU A 342      51.853  19.388  34.263  1.00  0.80           N  
ATOM   2628  CA  LEU A 342      51.257  20.706  34.412  1.00  0.80           C  
ATOM   2629  C   LEU A 342      50.273  21.056  33.311  1.00  0.80           C  
ATOM   2630  O   LEU A 342      49.262  21.720  33.532  1.00  0.80           O  
ATOM   2631  CB  LEU A 342      52.379  21.766  34.462  1.00  0.80           C  
ATOM   2632  CG  LEU A 342      51.930  23.207  34.747  1.00  0.80           C  
ATOM   2633  CD1 LEU A 342      51.283  23.358  36.130  1.00  0.80           C  
ATOM   2634  CD2 LEU A 342      53.127  24.156  34.620  1.00  0.80           C  
ATOM   2635  N   GLY A 343      50.532  20.581  32.078  1.00  0.86           N  
ATOM   2636  CA  GLY A 343      49.597  20.723  30.971  1.00  0.86           C  
ATOM   2637  C   GLY A 343      48.423  19.768  31.007  1.00  0.86           C  
ATOM   2638  O   GLY A 343      47.483  19.906  30.228  1.00  0.86           O  
ATOM   2639  N   CYS A 344      48.440  18.789  31.930  1.00  0.87           N  
ATOM   2640  CA  CYS A 344      47.383  17.817  32.121  1.00  0.87           C  
ATOM   2641  C   CYS A 344      46.594  18.116  33.379  1.00  0.87           C  
ATOM   2642  O   CYS A 344      45.673  17.375  33.709  1.00  0.87           O  
ATOM   2643  CB  CYS A 344      47.951  16.381  32.232  1.00  0.87           C  
ATOM   2644  SG  CYS A 344      48.728  15.832  30.693  1.00  0.87           S  
ATOM   2645  N   THR A 345      46.906  19.226  34.095  1.00  0.87           N  
ATOM   2646  CA  THR A 345      46.204  19.672  35.305  1.00  0.87           C  
ATOM   2647  C   THR A 345      44.707  19.756  35.113  1.00  0.87           C  
ATOM   2648  O   THR A 345      44.221  20.520  34.278  1.00  0.87           O  
ATOM   2649  CB  THR A 345      46.658  21.038  35.807  1.00  0.87           C  
ATOM   2650  OG1 THR A 345      48.040  21.013  36.119  1.00  0.87           O  
ATOM   2651  CG2 THR A 345      45.962  21.476  37.107  1.00  0.87           C  
ATOM   2652  N   SER A 346      43.950  18.956  35.888  1.00  0.87           N  
ATOM   2653  CA  SER A 346      42.512  18.837  35.769  1.00  0.87           C  
ATOM   2654  C   SER A 346      41.798  19.459  36.954  1.00  0.87           C  
ATOM   2655  O   SER A 346      40.654  19.900  36.842  1.00  0.87           O  
ATOM   2656  CB  SER A 346      42.081  17.353  35.594  1.00  0.87           C  
ATOM   2657  OG  SER A 346      42.519  16.504  36.655  1.00  0.87           O  
ATOM   2658  N   VAL A 347      42.481  19.599  38.110  1.00  0.91           N  
ATOM   2659  CA  VAL A 347      41.929  20.247  39.289  1.00  0.91           C  
ATOM   2660  C   VAL A 347      42.978  21.164  39.899  1.00  0.91           C  
ATOM   2661  O   VAL A 347      44.116  20.765  40.139  1.00  0.91           O  
ATOM   2662  CB  VAL A 347      41.458  19.249  40.349  1.00  0.91           C  
ATOM   2663  CG1 VAL A 347      40.856  19.978  41.570  1.00  0.91           C  
ATOM   2664  CG2 VAL A 347      40.405  18.300  39.742  1.00  0.91           C  
ATOM   2665  N   ILE A 348      42.613  22.433  40.176  1.00  0.86           N  
ATOM   2666  CA  ILE A 348      43.464  23.392  40.860  1.00  0.86           C  
ATOM   2667  C   ILE A 348      42.831  23.719  42.197  1.00  0.86           C  
ATOM   2668  O   ILE A 348      41.745  24.293  42.277  1.00  0.86           O  
ATOM   2669  CB  ILE A 348      43.686  24.692  40.084  1.00  0.86           C  
ATOM   2670  CG1 ILE A 348      44.234  24.385  38.670  1.00  0.86           C  
ATOM   2671  CG2 ILE A 348      44.653  25.596  40.893  1.00  0.86           C  
ATOM   2672  CD1 ILE A 348      44.476  25.621  37.792  1.00  0.86           C  
ATOM   2673  N   CYS A 349      43.519  23.372  43.295  1.00  0.88           N  
ATOM   2674  CA  CYS A 349      43.101  23.669  44.644  1.00  0.88           C  
ATOM   2675  C   CYS A 349      43.964  24.809  45.141  1.00  0.88           C  
ATOM   2676  O   CYS A 349      45.161  24.643  45.359  1.00  0.88           O  
ATOM   2677  CB  CYS A 349      43.275  22.437  45.568  1.00  0.88           C  
ATOM   2678  SG  CYS A 349      42.357  20.978  44.988  1.00  0.88           S  
ATOM   2679  N   SER A 350      43.354  26.004  45.282  1.00  0.84           N  
ATOM   2680  CA  SER A 350      44.046  27.257  45.540  1.00  0.84           C  
ATOM   2681  C   SER A 350      43.571  27.890  46.829  1.00  0.84           C  
ATOM   2682  O   SER A 350      42.384  27.888  47.149  1.00  0.84           O  
ATOM   2683  CB  SER A 350      43.890  28.282  44.393  1.00  0.84           C  
ATOM   2684  OG  SER A 350      44.734  29.427  44.553  1.00  0.84           O  
ATOM   2685  N   ASP A 351      44.519  28.455  47.601  1.00  0.81           N  
ATOM   2686  CA  ASP A 351      44.295  29.176  48.830  1.00  0.81           C  
ATOM   2687  C   ASP A 351      43.688  30.512  48.466  1.00  0.81           C  
ATOM   2688  O   ASP A 351      43.882  31.017  47.363  1.00  0.81           O  
ATOM   2689  CB  ASP A 351      45.576  29.350  49.693  1.00  0.81           C  
ATOM   2690  CG  ASP A 351      46.141  28.003  50.120  1.00  0.81           C  
ATOM   2691  OD1 ASP A 351      45.416  27.192  50.753  1.00  0.81           O  
ATOM   2692  OD2 ASP A 351      47.323  27.737  49.793  1.00  0.81           O  
ATOM   2693  N   LYS A 352      42.888  31.126  49.347  1.00  0.79           N  
ATOM   2694  CA  LYS A 352      42.252  32.364  48.954  1.00  0.79           C  
ATOM   2695  C   LYS A 352      43.085  33.606  49.221  1.00  0.79           C  
ATOM   2696  O   LYS A 352      43.370  34.383  48.311  1.00  0.79           O  
ATOM   2697  CB  LYS A 352      40.902  32.487  49.660  1.00  0.79           C  
ATOM   2698  CG  LYS A 352      40.100  33.713  49.207  1.00  0.79           C  
ATOM   2699  CD  LYS A 352      39.218  34.297  50.318  1.00  0.79           C  
ATOM   2700  CE  LYS A 352      40.028  34.956  51.453  1.00  0.79           C  
ATOM   2701  NZ  LYS A 352      39.176  35.685  52.415  1.00  0.79           N  
ATOM   2702  N   THR A 353      43.499  33.803  50.483  1.00  0.78           N  
ATOM   2703  CA  THR A 353      44.244  34.959  50.965  1.00  0.78           C  
ATOM   2704  C   THR A 353      45.571  35.127  50.275  1.00  0.78           C  
ATOM   2705  O   THR A 353      46.450  34.283  50.395  1.00  0.78           O  
ATOM   2706  CB  THR A 353      44.502  34.849  52.460  1.00  0.78           C  
ATOM   2707  OG1 THR A 353      43.262  34.978  53.140  1.00  0.78           O  
ATOM   2708  CG2 THR A 353      45.426  35.951  53.000  1.00  0.78           C  
ATOM   2709  N   GLY A 354      45.745  36.222  49.507  1.00  0.76           N  
ATOM   2710  CA  GLY A 354      46.998  36.555  48.841  1.00  0.76           C  
ATOM   2711  C   GLY A 354      47.086  35.987  47.445  1.00  0.76           C  
ATOM   2712  O   GLY A 354      47.838  36.492  46.609  1.00  0.76           O  
ATOM   2713  N   THR A 355      46.266  34.958  47.146  1.00  0.76           N  
ATOM   2714  CA  THR A 355      46.372  34.173  45.915  1.00  0.76           C  
ATOM   2715  C   THR A 355      45.177  34.282  45.004  1.00  0.76           C  
ATOM   2716  O   THR A 355      45.316  34.539  43.810  1.00  0.76           O  
ATOM   2717  CB  THR A 355      46.566  32.684  46.175  1.00  0.76           C  
ATOM   2718  OG1 THR A 355      47.692  32.481  47.003  1.00  0.76           O  
ATOM   2719  CG2 THR A 355      46.819  31.891  44.881  1.00  0.76           C  
ATOM   2720  N   LEU A 356      43.953  34.104  45.532  1.00  0.83           N  
ATOM   2721  CA  LEU A 356      42.732  34.420  44.822  1.00  0.83           C  
ATOM   2722  C   LEU A 356      42.384  35.873  45.037  1.00  0.83           C  
ATOM   2723  O   LEU A 356      41.993  36.566  44.102  1.00  0.83           O  
ATOM   2724  CB  LEU A 356      41.552  33.532  45.291  1.00  0.83           C  
ATOM   2725  CG  LEU A 356      41.707  32.046  44.904  1.00  0.83           C  
ATOM   2726  CD1 LEU A 356      40.702  31.128  45.619  1.00  0.83           C  
ATOM   2727  CD2 LEU A 356      41.552  31.876  43.387  1.00  0.83           C  
ATOM   2728  N   THR A 357      42.551  36.365  46.280  1.00  0.80           N  
ATOM   2729  CA  THR A 357      42.226  37.724  46.686  1.00  0.80           C  
ATOM   2730  C   THR A 357      43.484  38.482  47.042  1.00  0.80           C  
ATOM   2731  O   THR A 357      44.540  37.901  47.277  1.00  0.80           O  
ATOM   2732  CB  THR A 357      41.210  37.846  47.810  1.00  0.80           C  
ATOM   2733  OG1 THR A 357      41.668  37.260  49.025  1.00  0.80           O  
ATOM   2734  CG2 THR A 357      39.878  37.191  47.384  1.00  0.80           C  
ATOM   2735  N   THR A 358      43.447  39.830  47.027  1.00  0.79           N  
ATOM   2736  CA  THR A 358      44.614  40.666  47.302  1.00  0.79           C  
ATOM   2737  C   THR A 358      45.005  40.703  48.752  1.00  0.79           C  
ATOM   2738  O   THR A 358      46.163  40.966  49.068  1.00  0.79           O  
ATOM   2739  CB  THR A 358      44.524  42.082  46.744  1.00  0.79           C  
ATOM   2740  OG1 THR A 358      43.466  42.813  47.328  1.00  0.79           O  
ATOM   2741  CG2 THR A 358      44.282  42.018  45.224  1.00  0.79           C  
ATOM   2742  N   ASN A 359      44.031  40.434  49.648  1.00  0.73           N  
ATOM   2743  CA  ASN A 359      44.146  40.514  51.085  1.00  0.73           C  
ATOM   2744  C   ASN A 359      44.272  41.975  51.508  1.00  0.73           C  
ATOM   2745  O   ASN A 359      44.773  42.318  52.580  1.00  0.73           O  
ATOM   2746  CB  ASN A 359      45.251  39.584  51.641  1.00  0.73           C  
ATOM   2747  CG  ASN A 359      45.094  39.394  53.141  1.00  0.73           C  
ATOM   2748  OD1 ASN A 359      44.007  39.141  53.658  1.00  0.73           O  
ATOM   2749  ND2 ASN A 359      46.225  39.448  53.880  1.00  0.73           N  
ATOM   2750  N   GLN A 360      43.818  42.893  50.635  1.00  0.79           N  
ATOM   2751  CA  GLN A 360      43.952  44.305  50.859  1.00  0.79           C  
ATOM   2752  C   GLN A 360      42.604  44.908  50.639  1.00  0.79           C  
ATOM   2753  O   GLN A 360      42.098  44.969  49.522  1.00  0.79           O  
ATOM   2754  CB  GLN A 360      45.003  44.969  49.939  1.00  0.79           C  
ATOM   2755  CG  GLN A 360      46.409  44.362  50.124  1.00  0.79           C  
ATOM   2756  CD  GLN A 360      47.441  44.994  49.203  1.00  0.79           C  
ATOM   2757  OE1 GLN A 360      47.672  46.203  49.184  1.00  0.79           O  
ATOM   2758  NE2 GLN A 360      48.127  44.147  48.400  1.00  0.79           N  
ATOM   2759  N   MET A 361      41.975  45.361  51.736  1.00  0.85           N  
ATOM   2760  CA  MET A 361      40.633  45.882  51.703  1.00  0.85           C  
ATOM   2761  C   MET A 361      40.518  47.103  50.810  1.00  0.85           C  
ATOM   2762  O   MET A 361      41.273  48.066  50.943  1.00  0.85           O  
ATOM   2763  CB  MET A 361      40.176  46.239  53.133  1.00  0.85           C  
ATOM   2764  CG  MET A 361      38.653  46.384  53.314  1.00  0.85           C  
ATOM   2765  SD  MET A 361      37.664  44.873  53.071  1.00  0.85           S  
ATOM   2766  CE  MET A 361      38.482  43.775  54.263  1.00  0.85           C  
ATOM   2767  N   CYS A 362      39.567  47.092  49.868  1.00  0.89           N  
ATOM   2768  CA  CYS A 362      39.464  48.172  48.922  1.00  0.89           C  
ATOM   2769  C   CYS A 362      38.023  48.585  48.790  1.00  0.89           C  
ATOM   2770  O   CYS A 362      37.131  47.752  48.651  1.00  0.89           O  
ATOM   2771  CB  CYS A 362      40.066  47.764  47.556  1.00  0.89           C  
ATOM   2772  SG  CYS A 362      40.238  49.154  46.399  1.00  0.89           S  
ATOM   2773  N   VAL A 363      37.780  49.912  48.853  1.00  0.93           N  
ATOM   2774  CA  VAL A 363      36.520  50.537  48.505  1.00  0.93           C  
ATOM   2775  C   VAL A 363      36.409  50.548  46.999  1.00  0.93           C  
ATOM   2776  O   VAL A 363      37.232  51.154  46.315  1.00  0.93           O  
ATOM   2777  CB  VAL A 363      36.396  51.964  49.028  1.00  0.93           C  
ATOM   2778  CG1 VAL A 363      35.020  52.541  48.636  1.00  0.93           C  
ATOM   2779  CG2 VAL A 363      36.525  51.953  50.560  1.00  0.93           C  
ATOM   2780  N   THR A 364      35.396  49.844  46.464  1.00  0.90           N  
ATOM   2781  CA  THR A 364      35.173  49.714  45.037  1.00  0.90           C  
ATOM   2782  C   THR A 364      33.897  50.388  44.596  1.00  0.90           C  
ATOM   2783  O   THR A 364      33.722  50.628  43.408  1.00  0.90           O  
ATOM   2784  CB  THR A 364      35.092  48.261  44.583  1.00  0.90           C  
ATOM   2785  OG1 THR A 364      34.117  47.507  45.293  1.00  0.90           O  
ATOM   2786  CG2 THR A 364      36.442  47.595  44.863  1.00  0.90           C  
ATOM   2787  N   LYS A 365      32.994  50.758  45.529  1.00  0.89           N  
ATOM   2788  CA  LYS A 365      31.736  51.392  45.196  1.00  0.89           C  
ATOM   2789  C   LYS A 365      31.432  52.455  46.227  1.00  0.89           C  
ATOM   2790  O   LYS A 365      31.730  52.294  47.410  1.00  0.89           O  
ATOM   2791  CB  LYS A 365      30.558  50.385  45.184  1.00  0.89           C  
ATOM   2792  CG  LYS A 365      30.573  49.497  43.936  1.00  0.89           C  
ATOM   2793  CD  LYS A 365      29.268  48.728  43.669  1.00  0.89           C  
ATOM   2794  CE  LYS A 365      29.381  47.814  42.442  1.00  0.89           C  
ATOM   2795  NZ  LYS A 365      28.209  46.916  42.354  1.00  0.89           N  
ATOM   2796  N   MET A 366      30.820  53.579  45.818  1.00  0.91           N  
ATOM   2797  CA  MET A 366      30.329  54.557  46.760  1.00  0.91           C  
ATOM   2798  C   MET A 366      29.207  55.355  46.137  1.00  0.91           C  
ATOM   2799  O   MET A 366      29.153  55.530  44.925  1.00  0.91           O  
ATOM   2800  CB  MET A 366      31.436  55.524  47.257  1.00  0.91           C  
ATOM   2801  CG  MET A 366      32.110  56.352  46.148  1.00  0.91           C  
ATOM   2802  SD  MET A 366      33.531  57.327  46.728  1.00  0.91           S  
ATOM   2803  CE  MET A 366      34.012  57.965  45.098  1.00  0.91           C  
ATOM   2804  N   PHE A 367      28.260  55.871  46.943  1.00  0.92           N  
ATOM   2805  CA  PHE A 367      27.231  56.722  46.392  1.00  0.92           C  
ATOM   2806  C   PHE A 367      26.943  57.873  47.324  1.00  0.92           C  
ATOM   2807  O   PHE A 367      27.123  57.781  48.538  1.00  0.92           O  
ATOM   2808  CB  PHE A 367      25.930  55.964  45.964  1.00  0.92           C  
ATOM   2809  CG  PHE A 367      25.079  55.511  47.121  1.00  0.92           C  
ATOM   2810  CD1 PHE A 367      24.097  56.341  47.684  1.00  0.92           C  
ATOM   2811  CD2 PHE A 367      25.277  54.248  47.680  1.00  0.92           C  
ATOM   2812  CE1 PHE A 367      23.331  55.909  48.775  1.00  0.92           C  
ATOM   2813  CE2 PHE A 367      24.504  53.798  48.749  1.00  0.92           C  
ATOM   2814  CZ  PHE A 367      23.529  54.627  49.298  1.00  0.92           C  
ATOM   2815  N   ILE A 368      26.485  58.990  46.734  1.00  0.92           N  
ATOM   2816  CA  ILE A 368      26.018  60.158  47.444  1.00  0.92           C  
ATOM   2817  C   ILE A 368      24.637  60.461  46.916  1.00  0.92           C  
ATOM   2818  O   ILE A 368      24.128  59.812  46.001  1.00  0.92           O  
ATOM   2819  CB  ILE A 368      26.932  61.387  47.318  1.00  0.92           C  
ATOM   2820  CG1 ILE A 368      26.988  61.963  45.878  1.00  0.92           C  
ATOM   2821  CG2 ILE A 368      28.324  60.996  47.866  1.00  0.92           C  
ATOM   2822  CD1 ILE A 368      27.787  63.264  45.737  1.00  0.92           C  
ATOM   2823  N   ILE A 369      23.977  61.453  47.516  1.00  0.89           N  
ATOM   2824  CA  ILE A 369      22.703  61.952  47.069  1.00  0.89           C  
ATOM   2825  C   ILE A 369      22.855  62.947  45.914  1.00  0.89           C  
ATOM   2826  O   ILE A 369      23.539  63.957  46.068  1.00  0.89           O  
ATOM   2827  CB  ILE A 369      22.029  62.625  48.239  1.00  0.89           C  
ATOM   2828  CG1 ILE A 369      21.914  61.694  49.476  1.00  0.89           C  
ATOM   2829  CG2 ILE A 369      20.665  63.117  47.762  1.00  0.89           C  
ATOM   2830  CD1 ILE A 369      21.047  60.445  49.294  1.00  0.89           C  
ATOM   2831  N   ASP A 370      22.199  62.682  44.752  1.00  0.87           N  
ATOM   2832  CA  ASP A 370      22.221  63.555  43.587  1.00  0.87           C  
ATOM   2833  C   ASP A 370      21.209  64.685  43.792  1.00  0.87           C  
ATOM   2834  O   ASP A 370      21.546  65.851  43.990  1.00  0.87           O  
ATOM   2835  CB  ASP A 370      21.865  62.716  42.311  1.00  0.87           C  
ATOM   2836  CG  ASP A 370      21.810  63.525  41.012  1.00  0.87           C  
ATOM   2837  OD1 ASP A 370      22.278  64.688  40.981  1.00  0.87           O  
ATOM   2838  OD2 ASP A 370      21.160  63.014  40.061  1.00  0.87           O  
ATOM   2839  N   ARG A 371      19.904  64.341  43.817  1.00  0.76           N  
ATOM   2840  CA  ARG A 371      18.848  65.327  43.852  1.00  0.76           C  
ATOM   2841  C   ARG A 371      17.676  64.808  44.637  1.00  0.76           C  
ATOM   2842  O   ARG A 371      17.333  63.634  44.548  1.00  0.76           O  
ATOM   2843  CB  ARG A 371      18.311  65.644  42.439  1.00  0.76           C  
ATOM   2844  CG  ARG A 371      19.346  66.331  41.535  1.00  0.76           C  
ATOM   2845  CD  ARG A 371      18.816  66.759  40.175  1.00  0.76           C  
ATOM   2846  NE  ARG A 371      18.495  65.503  39.428  1.00  0.76           N  
ATOM   2847  CZ  ARG A 371      18.107  65.455  38.150  1.00  0.76           C  
ATOM   2848  NH1 ARG A 371      17.945  66.585  37.463  1.00  0.76           N  
ATOM   2849  NH2 ARG A 371      17.902  64.278  37.575  1.00  0.76           N  
ATOM   2850  N   VAL A 372      17.023  65.700  45.408  1.00  0.82           N  
ATOM   2851  CA  VAL A 372      15.857  65.388  46.210  1.00  0.82           C  
ATOM   2852  C   VAL A 372      14.734  66.283  45.726  1.00  0.82           C  
ATOM   2853  O   VAL A 372      14.879  67.504  45.717  1.00  0.82           O  
ATOM   2854  CB  VAL A 372      16.090  65.631  47.705  1.00  0.82           C  
ATOM   2855  CG1 VAL A 372      14.806  65.374  48.525  1.00  0.82           C  
ATOM   2856  CG2 VAL A 372      17.188  64.674  48.203  1.00  0.82           C  
ATOM   2857  N   ASP A 373      13.601  65.691  45.307  1.00  0.77           N  
ATOM   2858  CA  ASP A 373      12.431  66.407  44.864  1.00  0.77           C  
ATOM   2859  C   ASP A 373      11.230  65.591  45.343  1.00  0.77           C  
ATOM   2860  O   ASP A 373      11.237  64.367  45.294  1.00  0.77           O  
ATOM   2861  CB  ASP A 373      12.478  66.624  43.326  1.00  0.77           C  
ATOM   2862  CG  ASP A 373      11.213  67.299  42.834  1.00  0.77           C  
ATOM   2863  OD1 ASP A 373      11.026  68.491  43.186  1.00  0.77           O  
ATOM   2864  OD2 ASP A 373      10.412  66.622  42.146  1.00  0.77           O  
ATOM   2865  N   GLY A 374      10.189  66.274  45.896  1.00  0.64           N  
ATOM   2866  CA  GLY A 374       8.900  65.657  46.243  1.00  0.64           C  
ATOM   2867  C   GLY A 374       8.950  64.490  47.191  1.00  0.64           C  
ATOM   2868  O   GLY A 374       8.243  63.499  47.027  1.00  0.64           O  
ATOM   2869  N   ASP A 375       9.871  64.588  48.160  1.00  0.57           N  
ATOM   2870  CA  ASP A 375      10.153  63.617  49.190  1.00  0.57           C  
ATOM   2871  C   ASP A 375      10.868  62.364  48.679  1.00  0.57           C  
ATOM   2872  O   ASP A 375      11.018  61.386  49.406  1.00  0.57           O  
ATOM   2873  CB  ASP A 375       8.915  63.296  50.068  1.00  0.57           C  
ATOM   2874  CG  ASP A 375       8.293  64.595  50.550  1.00  0.57           C  
ATOM   2875  OD1 ASP A 375       9.079  65.476  50.987  1.00  0.57           O  
ATOM   2876  OD2 ASP A 375       7.045  64.712  50.497  1.00  0.57           O  
ATOM   2877  N   HIS A 376      11.398  62.397  47.438  1.00  0.59           N  
ATOM   2878  CA  HIS A 376      12.051  61.293  46.772  1.00  0.59           C  
ATOM   2879  C   HIS A 376      13.435  61.759  46.379  1.00  0.59           C  
ATOM   2880  O   HIS A 376      13.725  62.949  46.363  1.00  0.59           O  
ATOM   2881  CB  HIS A 376      11.218  60.822  45.540  1.00  0.59           C  
ATOM   2882  CG  HIS A 376      11.912  59.909  44.565  1.00  0.59           C  
ATOM   2883  ND1 HIS A 376      12.665  60.490  43.570  1.00  0.59           N  
ATOM   2884  CD2 HIS A 376      12.077  58.560  44.544  1.00  0.59           C  
ATOM   2885  CE1 HIS A 376      13.279  59.502  42.965  1.00  0.59           C  
ATOM   2886  NE2 HIS A 376      12.957  58.305  43.512  1.00  0.59           N  
ATOM   2887  N   VAL A 377      14.348  60.796  46.129  1.00  0.78           N  
ATOM   2888  CA  VAL A 377      15.731  61.074  45.834  1.00  0.78           C  
ATOM   2889  C   VAL A 377      16.314  60.181  44.752  1.00  0.78           C  
ATOM   2890  O   VAL A 377      15.985  58.997  44.624  1.00  0.78           O  
ATOM   2891  CB  VAL A 377      16.538  60.929  47.114  1.00  0.78           C  
ATOM   2892  CG1 VAL A 377      16.620  59.479  47.622  1.00  0.78           C  
ATOM   2893  CG2 VAL A 377      17.960  61.436  46.985  1.00  0.78           C  
ATOM   2894  N   GLU A 378      17.235  60.758  43.955  1.00  0.82           N  
ATOM   2895  CA  GLU A 378      18.107  60.078  43.018  1.00  0.82           C  
ATOM   2896  C   GLU A 378      19.525  60.064  43.578  1.00  0.82           C  
ATOM   2897  O   GLU A 378      19.901  60.891  44.409  1.00  0.82           O  
ATOM   2898  CB  GLU A 378      18.107  60.768  41.629  1.00  0.82           C  
ATOM   2899  CG  GLU A 378      16.706  60.788  40.964  1.00  0.82           C  
ATOM   2900  CD  GLU A 378      16.601  61.494  39.605  1.00  0.82           C  
ATOM   2901  OE1 GLU A 378      17.474  62.315  39.228  1.00  0.82           O  
ATOM   2902  OE2 GLU A 378      15.577  61.217  38.927  1.00  0.82           O  
ATOM   2903  N   LEU A 379      20.354  59.086  43.157  1.00  0.88           N  
ATOM   2904  CA  LEU A 379      21.665  58.844  43.735  1.00  0.88           C  
ATOM   2905  C   LEU A 379      22.766  58.887  42.699  1.00  0.88           C  
ATOM   2906  O   LEU A 379      22.630  58.350  41.601  1.00  0.88           O  
ATOM   2907  CB  LEU A 379      21.781  57.443  44.376  1.00  0.88           C  
ATOM   2908  CG  LEU A 379      20.708  57.112  45.424  1.00  0.88           C  
ATOM   2909  CD1 LEU A 379      20.965  55.700  45.953  1.00  0.88           C  
ATOM   2910  CD2 LEU A 379      20.675  58.116  46.581  1.00  0.88           C  
ATOM   2911  N   ASP A 380      23.930  59.449  43.086  1.00  0.90           N  
ATOM   2912  CA  ASP A 380      25.127  59.390  42.288  1.00  0.90           C  
ATOM   2913  C   ASP A 380      25.952  58.224  42.750  1.00  0.90           C  
ATOM   2914  O   ASP A 380      26.669  58.309  43.740  1.00  0.90           O  
ATOM   2915  CB  ASP A 380      26.019  60.629  42.445  1.00  0.90           C  
ATOM   2916  CG  ASP A 380      25.445  61.740  41.613  1.00  0.90           C  
ATOM   2917  OD1 ASP A 380      25.267  61.440  40.395  1.00  0.90           O  
ATOM   2918  OD2 ASP A 380      25.282  62.856  42.147  1.00  0.90           O  
ATOM   2919  N   SER A 381      25.868  57.104  42.015  1.00  0.92           N  
ATOM   2920  CA  SER A 381      26.708  55.941  42.240  1.00  0.92           C  
ATOM   2921  C   SER A 381      27.997  56.060  41.437  1.00  0.92           C  
ATOM   2922  O   SER A 381      27.973  56.426  40.258  1.00  0.92           O  
ATOM   2923  CB  SER A 381      25.940  54.632  41.906  1.00  0.92           C  
ATOM   2924  OG  SER A 381      26.637  53.458  42.319  1.00  0.92           O  
ATOM   2925  N   PHE A 382      29.135  55.801  42.116  1.00  0.90           N  
ATOM   2926  CA  PHE A 382      30.495  55.844  41.622  1.00  0.90           C  
ATOM   2927  C   PHE A 382      31.191  54.544  41.963  1.00  0.90           C  
ATOM   2928  O   PHE A 382      31.006  53.998  43.046  1.00  0.90           O  
ATOM   2929  CB  PHE A 382      31.358  56.920  42.333  1.00  0.90           C  
ATOM   2930  CG  PHE A 382      30.798  58.283  42.127  1.00  0.90           C  
ATOM   2931  CD1 PHE A 382      31.113  58.988  40.962  1.00  0.90           C  
ATOM   2932  CD2 PHE A 382      29.953  58.876  43.075  1.00  0.90           C  
ATOM   2933  CE1 PHE A 382      30.583  60.262  40.735  1.00  0.90           C  
ATOM   2934  CE2 PHE A 382      29.426  60.150  42.852  1.00  0.90           C  
ATOM   2935  CZ  PHE A 382      29.731  60.840  41.677  1.00  0.90           C  
ATOM   2936  N   ASP A 383      32.064  54.079  41.054  1.00  0.92           N  
ATOM   2937  CA  ASP A 383      32.838  52.871  41.201  1.00  0.92           C  
ATOM   2938  C   ASP A 383      34.312  53.310  41.252  1.00  0.92           C  
ATOM   2939  O   ASP A 383      34.705  54.332  40.691  1.00  0.92           O  
ATOM   2940  CB  ASP A 383      32.550  51.864  40.041  1.00  0.92           C  
ATOM   2941  CG  ASP A 383      31.103  51.374  39.933  1.00  0.92           C  
ATOM   2942  OD1 ASP A 383      30.442  51.121  40.969  1.00  0.92           O  
ATOM   2943  OD2 ASP A 383      30.663  51.179  38.766  1.00  0.92           O  
ATOM   2944  N   ILE A 384      35.170  52.583  42.001  1.00  0.90           N  
ATOM   2945  CA  ILE A 384      36.577  52.928  42.190  1.00  0.90           C  
ATOM   2946  C   ILE A 384      37.453  51.764  41.768  1.00  0.90           C  
ATOM   2947  O   ILE A 384      37.277  50.622  42.193  1.00  0.90           O  
ATOM   2948  CB  ILE A 384      36.936  53.357  43.613  1.00  0.90           C  
ATOM   2949  CG1 ILE A 384      36.022  54.503  44.085  1.00  0.90           C  
ATOM   2950  CG2 ILE A 384      38.414  53.807  43.725  1.00  0.90           C  
ATOM   2951  CD1 ILE A 384      34.853  53.988  44.922  1.00  0.90           C  
ATOM   2952  N   SER A 385      38.440  52.034  40.889  1.00  0.90           N  
ATOM   2953  CA  SER A 385      39.395  51.036  40.430  1.00  0.90           C  
ATOM   2954  C   SER A 385      40.596  50.885  41.358  1.00  0.90           C  
ATOM   2955  O   SER A 385      40.821  51.652  42.297  1.00  0.90           O  
ATOM   2956  CB  SER A 385      39.860  51.242  38.955  1.00  0.90           C  
ATOM   2957  OG  SER A 385      40.776  52.328  38.794  1.00  0.90           O  
ATOM   2958  N   GLY A 386      41.411  49.834  41.124  1.00  0.88           N  
ATOM   2959  CA  GLY A 386      42.568  49.484  41.938  1.00  0.88           C  
ATOM   2960  C   GLY A 386      42.142  48.538  43.030  1.00  0.88           C  
ATOM   2961  O   GLY A 386      41.066  48.685  43.588  1.00  0.88           O  
ATOM   2962  N   SER A 387      42.990  47.558  43.384  1.00  0.79           N  
ATOM   2963  CA  SER A 387      42.604  46.448  44.251  1.00  0.79           C  
ATOM   2964  C   SER A 387      43.621  46.221  45.351  1.00  0.79           C  
ATOM   2965  O   SER A 387      43.735  45.138  45.916  1.00  0.79           O  
ATOM   2966  CB  SER A 387      42.476  45.127  43.451  1.00  0.79           C  
ATOM   2967  OG  SER A 387      41.461  45.228  42.454  1.00  0.79           O  
ATOM   2968  N   LYS A 388      44.429  47.242  45.671  1.00  0.78           N  
ATOM   2969  CA  LYS A 388      45.464  47.166  46.673  1.00  0.78           C  
ATOM   2970  C   LYS A 388      45.428  48.451  47.465  1.00  0.78           C  
ATOM   2971  O   LYS A 388      44.694  49.377  47.123  1.00  0.78           O  
ATOM   2972  CB  LYS A 388      46.875  46.987  46.049  1.00  0.78           C  
ATOM   2973  CG  LYS A 388      47.068  45.661  45.304  1.00  0.78           C  
ATOM   2974  CD  LYS A 388      48.516  45.500  44.820  1.00  0.78           C  
ATOM   2975  CE  LYS A 388      48.747  44.187  44.072  1.00  0.78           C  
ATOM   2976  NZ  LYS A 388      50.166  44.061  43.666  1.00  0.78           N  
ATOM   2977  N   TYR A 389      46.251  48.521  48.533  1.00  0.83           N  
ATOM   2978  CA  TYR A 389      46.440  49.681  49.380  1.00  0.83           C  
ATOM   2979  C   TYR A 389      47.275  50.766  48.739  1.00  0.83           C  
ATOM   2980  O   TYR A 389      47.423  51.855  49.273  1.00  0.83           O  
ATOM   2981  CB  TYR A 389      47.135  49.308  50.715  1.00  0.83           C  
ATOM   2982  CG  TYR A 389      46.306  48.417  51.586  1.00  0.83           C  
ATOM   2983  CD1 TYR A 389      44.942  48.655  51.816  1.00  0.83           C  
ATOM   2984  CD2 TYR A 389      46.918  47.340  52.240  1.00  0.83           C  
ATOM   2985  CE1 TYR A 389      44.206  47.822  52.666  1.00  0.83           C  
ATOM   2986  CE2 TYR A 389      46.180  46.499  53.082  1.00  0.83           C  
ATOM   2987  CZ  TYR A 389      44.823  46.742  53.295  1.00  0.83           C  
ATOM   2988  OH  TYR A 389      44.078  45.865  54.105  1.00  0.83           O  
ATOM   2989  N   THR A 390      47.860  50.509  47.565  1.00  0.87           N  
ATOM   2990  CA  THR A 390      48.496  51.554  46.776  1.00  0.87           C  
ATOM   2991  C   THR A 390      47.510  52.674  46.352  1.00  0.87           C  
ATOM   2992  O   THR A 390      46.346  52.369  46.075  1.00  0.87           O  
ATOM   2993  CB  THR A 390      49.247  50.960  45.585  1.00  0.87           C  
ATOM   2994  OG1 THR A 390      50.092  51.921  44.977  1.00  0.87           O  
ATOM   2995  CG2 THR A 390      48.294  50.389  44.534  1.00  0.87           C  
ATOM   2996  N   PRO A 391      47.861  53.964  46.283  1.00  0.91           N  
ATOM   2997  CA  PRO A 391      46.980  55.050  45.841  1.00  0.91           C  
ATOM   2998  C   PRO A 391      46.882  55.117  44.314  1.00  0.91           C  
ATOM   2999  O   PRO A 391      46.989  56.198  43.736  1.00  0.91           O  
ATOM   3000  CB  PRO A 391      47.656  56.302  46.441  1.00  0.91           C  
ATOM   3001  CG  PRO A 391      49.135  55.946  46.526  1.00  0.91           C  
ATOM   3002  CD  PRO A 391      49.087  54.470  46.879  1.00  0.91           C  
ATOM   3003  N   GLU A 392      46.629  53.971  43.650  1.00  0.84           N  
ATOM   3004  CA  GLU A 392      46.584  53.834  42.207  1.00  0.84           C  
ATOM   3005  C   GLU A 392      45.198  53.360  41.819  1.00  0.84           C  
ATOM   3006  O   GLU A 392      44.755  52.262  42.164  1.00  0.84           O  
ATOM   3007  CB  GLU A 392      47.653  52.836  41.683  1.00  0.84           C  
ATOM   3008  CG  GLU A 392      49.097  53.194  42.125  1.00  0.84           C  
ATOM   3009  CD  GLU A 392      50.139  52.101  41.875  1.00  0.84           C  
ATOM   3010  OE1 GLU A 392      49.800  51.032  41.309  1.00  0.84           O  
ATOM   3011  OE2 GLU A 392      51.291  52.308  42.353  1.00  0.84           O  
ATOM   3012  N   GLY A 393      44.446  54.215  41.106  1.00  0.93           N  
ATOM   3013  CA  GLY A 393      43.104  53.898  40.677  1.00  0.93           C  
ATOM   3014  C   GLY A 393      42.408  55.169  40.325  1.00  0.93           C  
ATOM   3015  O   GLY A 393      42.937  56.257  40.534  1.00  0.93           O  
ATOM   3016  N   GLU A 394      41.202  55.028  39.767  1.00  0.87           N  
ATOM   3017  CA  GLU A 394      40.381  56.092  39.245  1.00  0.87           C  
ATOM   3018  C   GLU A 394      38.985  55.950  39.808  1.00  0.87           C  
ATOM   3019  O   GLU A 394      38.557  54.861  40.191  1.00  0.87           O  
ATOM   3020  CB  GLU A 394      40.268  55.999  37.704  1.00  0.87           C  
ATOM   3021  CG  GLU A 394      41.612  56.225  36.966  1.00  0.87           C  
ATOM   3022  CD  GLU A 394      41.477  56.222  35.444  1.00  0.87           C  
ATOM   3023  OE1 GLU A 394      40.388  55.863  34.932  1.00  0.87           O  
ATOM   3024  OE2 GLU A 394      42.443  56.682  34.774  1.00  0.87           O  
ATOM   3025  N   VAL A 395      38.243  57.071  39.850  1.00  0.92           N  
ATOM   3026  CA  VAL A 395      36.854  57.138  40.248  1.00  0.92           C  
ATOM   3027  C   VAL A 395      36.054  57.254  38.971  1.00  0.92           C  
ATOM   3028  O   VAL A 395      36.310  58.109  38.123  1.00  0.92           O  
ATOM   3029  CB  VAL A 395      36.594  58.322  41.174  1.00  0.92           C  
ATOM   3030  CG1 VAL A 395      35.094  58.420  41.542  1.00  0.92           C  
ATOM   3031  CG2 VAL A 395      37.480  58.118  42.424  1.00  0.92           C  
ATOM   3032  N   SER A 396      35.078  56.356  38.782  1.00  0.89           N  
ATOM   3033  CA  SER A 396      34.270  56.288  37.591  1.00  0.89           C  
ATOM   3034  C   SER A 396      32.819  56.544  37.922  1.00  0.89           C  
ATOM   3035  O   SER A 396      32.318  56.209  38.990  1.00  0.89           O  
ATOM   3036  CB  SER A 396      34.412  54.921  36.869  1.00  0.89           C  
ATOM   3037  OG  SER A 396      33.948  53.847  37.683  1.00  0.89           O  
ATOM   3038  N   LYS A 397      32.097  57.180  36.990  1.00  0.84           N  
ATOM   3039  CA  LYS A 397      30.663  57.270  37.018  1.00  0.84           C  
ATOM   3040  C   LYS A 397      30.204  56.778  35.662  1.00  0.84           C  
ATOM   3041  O   LYS A 397      30.617  57.307  34.635  1.00  0.84           O  
ATOM   3042  CB  LYS A 397      30.186  58.720  37.253  1.00  0.84           C  
ATOM   3043  CG  LYS A 397      28.654  58.850  37.249  1.00  0.84           C  
ATOM   3044  CD  LYS A 397      28.177  60.247  37.682  1.00  0.84           C  
ATOM   3045  CE  LYS A 397      26.667  60.524  37.591  1.00  0.84           C  
ATOM   3046  NZ  LYS A 397      25.923  59.591  38.456  1.00  0.84           N  
ATOM   3047  N   MET A 398      29.382  55.707  35.623  1.00  0.78           N  
ATOM   3048  CA  MET A 398      28.899  55.080  34.395  1.00  0.78           C  
ATOM   3049  C   MET A 398      30.014  54.508  33.526  1.00  0.78           C  
ATOM   3050  O   MET A 398      29.977  54.551  32.302  1.00  0.78           O  
ATOM   3051  CB  MET A 398      27.940  55.996  33.574  1.00  0.78           C  
ATOM   3052  CG  MET A 398      26.638  56.365  34.313  1.00  0.78           C  
ATOM   3053  SD  MET A 398      25.591  54.940  34.744  1.00  0.78           S  
ATOM   3054  CE  MET A 398      25.098  54.520  33.045  1.00  0.78           C  
ATOM   3055  N   GLY A 399      31.064  53.949  34.173  1.00  0.85           N  
ATOM   3056  CA  GLY A 399      32.219  53.405  33.466  1.00  0.85           C  
ATOM   3057  C   GLY A 399      33.146  54.435  32.869  1.00  0.85           C  
ATOM   3058  O   GLY A 399      34.082  54.091  32.156  1.00  0.85           O  
ATOM   3059  N   ALA A 400      32.915  55.727  33.160  1.00  0.85           N  
ATOM   3060  CA  ALA A 400      33.676  56.823  32.628  1.00  0.85           C  
ATOM   3061  C   ALA A 400      34.323  57.549  33.783  1.00  0.85           C  
ATOM   3062  O   ALA A 400      33.708  57.803  34.813  1.00  0.85           O  
ATOM   3063  CB  ALA A 400      32.752  57.756  31.821  1.00  0.85           C  
ATOM   3064  N   ARG A 401      35.625  57.839  33.645  1.00  0.78           N  
ATOM   3065  CA  ARG A 401      36.429  58.552  34.617  1.00  0.78           C  
ATOM   3066  C   ARG A 401      35.935  59.970  34.899  1.00  0.78           C  
ATOM   3067  O   ARG A 401      35.626  60.721  33.977  1.00  0.78           O  
ATOM   3068  CB  ARG A 401      37.869  58.604  34.074  1.00  0.78           C  
ATOM   3069  CG  ARG A 401      38.919  59.234  34.997  1.00  0.78           C  
ATOM   3070  CD  ARG A 401      40.271  59.236  34.299  1.00  0.78           C  
ATOM   3071  NE  ARG A 401      41.253  59.826  35.253  1.00  0.78           N  
ATOM   3072  CZ  ARG A 401      42.561  59.885  34.991  1.00  0.78           C  
ATOM   3073  NH1 ARG A 401      43.038  59.361  33.867  1.00  0.78           N  
ATOM   3074  NH2 ARG A 401      43.409  60.367  35.889  1.00  0.78           N  
ATOM   3075  N   VAL A 402      35.867  60.366  36.186  1.00  0.89           N  
ATOM   3076  CA  VAL A 402      35.394  61.673  36.606  1.00  0.89           C  
ATOM   3077  C   VAL A 402      36.325  62.198  37.672  1.00  0.89           C  
ATOM   3078  O   VAL A 402      37.083  61.441  38.278  1.00  0.89           O  
ATOM   3079  CB  VAL A 402      33.976  61.656  37.193  1.00  0.89           C  
ATOM   3080  CG1 VAL A 402      32.980  61.206  36.106  1.00  0.89           C  
ATOM   3081  CG2 VAL A 402      33.879  60.751  38.446  1.00  0.89           C  
ATOM   3082  N   ASP A 403      36.263  63.517  37.945  1.00  0.86           N  
ATOM   3083  CA  ASP A 403      37.026  64.131  39.006  1.00  0.86           C  
ATOM   3084  C   ASP A 403      36.116  64.284  40.216  1.00  0.86           C  
ATOM   3085  O   ASP A 403      35.002  64.801  40.140  1.00  0.86           O  
ATOM   3086  CB  ASP A 403      37.538  65.547  38.626  1.00  0.86           C  
ATOM   3087  CG  ASP A 403      38.679  65.567  37.622  1.00  0.86           C  
ATOM   3088  OD1 ASP A 403      39.390  64.546  37.481  1.00  0.86           O  
ATOM   3089  OD2 ASP A 403      38.900  66.692  37.089  1.00  0.86           O  
ATOM   3090  N   CYS A 404      36.580  63.873  41.410  1.00  0.85           N  
ATOM   3091  CA  CYS A 404      35.771  63.922  42.621  1.00  0.85           C  
ATOM   3092  C   CYS A 404      35.473  65.305  43.149  1.00  0.85           C  
ATOM   3093  O   CYS A 404      34.496  65.516  43.859  1.00  0.85           O  
ATOM   3094  CB  CYS A 404      36.447  63.135  43.745  1.00  0.85           C  
ATOM   3095  SG  CYS A 404      36.437  61.387  43.338  1.00  0.85           S  
ATOM   3096  N   GLY A 405      36.286  66.299  42.756  1.00  0.86           N  
ATOM   3097  CA  GLY A 405      36.066  67.694  43.108  1.00  0.86           C  
ATOM   3098  C   GLY A 405      34.950  68.354  42.329  1.00  0.86           C  
ATOM   3099  O   GLY A 405      34.589  69.487  42.603  1.00  0.86           O  
ATOM   3100  N   GLN A 406      34.362  67.647  41.335  1.00  0.78           N  
ATOM   3101  CA  GLN A 406      33.169  68.081  40.627  1.00  0.78           C  
ATOM   3102  C   GLN A 406      31.891  67.835  41.410  1.00  0.78           C  
ATOM   3103  O   GLN A 406      30.835  68.335  41.036  1.00  0.78           O  
ATOM   3104  CB  GLN A 406      33.044  67.350  39.267  1.00  0.78           C  
ATOM   3105  CG  GLN A 406      34.175  67.719  38.284  1.00  0.78           C  
ATOM   3106  CD  GLN A 406      34.090  66.920  36.981  1.00  0.78           C  
ATOM   3107  OE1 GLN A 406      33.950  65.696  36.970  1.00  0.78           O  
ATOM   3108  NE2 GLN A 406      34.223  67.623  35.832  1.00  0.78           N  
ATOM   3109  N   TYR A 407      31.948  67.050  42.504  1.00  0.86           N  
ATOM   3110  CA  TYR A 407      30.783  66.758  43.307  1.00  0.86           C  
ATOM   3111  C   TYR A 407      31.056  67.164  44.740  1.00  0.86           C  
ATOM   3112  O   TYR A 407      31.825  66.507  45.435  1.00  0.86           O  
ATOM   3113  CB  TYR A 407      30.481  65.239  43.323  1.00  0.86           C  
ATOM   3114  CG  TYR A 407      30.109  64.750  41.961  1.00  0.86           C  
ATOM   3115  CD1 TYR A 407      28.769  64.750  41.558  1.00  0.86           C  
ATOM   3116  CD2 TYR A 407      31.086  64.286  41.067  1.00  0.86           C  
ATOM   3117  CE1 TYR A 407      28.407  64.289  40.286  1.00  0.86           C  
ATOM   3118  CE2 TYR A 407      30.729  63.843  39.789  1.00  0.86           C  
ATOM   3119  CZ  TYR A 407      29.388  63.834  39.402  1.00  0.86           C  
ATOM   3120  OH  TYR A 407      29.054  63.346  38.127  1.00  0.86           O  
ATOM   3121  N   ASP A 408      30.376  68.212  45.257  1.00  0.89           N  
ATOM   3122  CA  ASP A 408      30.558  68.717  46.613  1.00  0.89           C  
ATOM   3123  C   ASP A 408      30.342  67.668  47.705  1.00  0.89           C  
ATOM   3124  O   ASP A 408      31.039  67.613  48.718  1.00  0.89           O  
ATOM   3125  CB  ASP A 408      29.602  69.904  46.868  1.00  0.89           C  
ATOM   3126  CG  ASP A 408      29.839  71.013  45.863  1.00  0.89           C  
ATOM   3127  OD1 ASP A 408      31.019  71.385  45.670  1.00  0.89           O  
ATOM   3128  OD2 ASP A 408      28.827  71.476  45.283  1.00  0.89           O  
ATOM   3129  N   GLY A 409      29.381  66.745  47.489  1.00  0.95           N  
ATOM   3130  CA  GLY A 409      29.136  65.637  48.407  1.00  0.95           C  
ATOM   3131  C   GLY A 409      30.276  64.641  48.505  1.00  0.95           C  
ATOM   3132  O   GLY A 409      30.512  64.049  49.554  1.00  0.95           O  
ATOM   3133  N   LEU A 410      31.048  64.452  47.410  1.00  0.91           N  
ATOM   3134  CA  LEU A 410      32.254  63.642  47.400  1.00  0.91           C  
ATOM   3135  C   LEU A 410      33.404  64.306  48.126  1.00  0.91           C  
ATOM   3136  O   LEU A 410      34.237  63.625  48.724  1.00  0.91           O  
ATOM   3137  CB  LEU A 410      32.726  63.283  45.974  1.00  0.91           C  
ATOM   3138  CG  LEU A 410      31.826  62.297  45.207  1.00  0.91           C  
ATOM   3139  CD1 LEU A 410      32.458  62.006  43.837  1.00  0.91           C  
ATOM   3140  CD2 LEU A 410      31.594  60.981  45.969  1.00  0.91           C  
ATOM   3141  N   VAL A 411      33.462  65.656  48.127  1.00  0.91           N  
ATOM   3142  CA  VAL A 411      34.436  66.409  48.903  1.00  0.91           C  
ATOM   3143  C   VAL A 411      34.289  66.106  50.385  1.00  0.91           C  
ATOM   3144  O   VAL A 411      35.238  65.698  51.049  1.00  0.91           O  
ATOM   3145  CB  VAL A 411      34.331  67.911  48.650  1.00  0.91           C  
ATOM   3146  CG1 VAL A 411      35.403  68.682  49.451  1.00  0.91           C  
ATOM   3147  CG2 VAL A 411      34.487  68.187  47.139  1.00  0.91           C  
ATOM   3148  N   GLU A 412      33.050  66.186  50.915  1.00  0.86           N  
ATOM   3149  CA  GLU A 412      32.772  65.821  52.289  1.00  0.86           C  
ATOM   3150  C   GLU A 412      32.978  64.349  52.589  1.00  0.86           C  
ATOM   3151  O   GLU A 412      33.518  63.985  53.631  1.00  0.86           O  
ATOM   3152  CB  GLU A 412      31.371  66.258  52.729  1.00  0.86           C  
ATOM   3153  CG  GLU A 412      31.138  66.094  54.254  1.00  0.86           C  
ATOM   3154  CD  GLU A 412      29.787  66.638  54.684  1.00  0.86           C  
ATOM   3155  OE1 GLU A 412      29.072  67.217  53.842  1.00  0.86           O  
ATOM   3156  OE2 GLU A 412      29.410  66.490  55.866  1.00  0.86           O  
ATOM   3157  N   LEU A 413      32.601  63.448  51.660  1.00  0.91           N  
ATOM   3158  CA  LEU A 413      32.806  62.024  51.837  1.00  0.91           C  
ATOM   3159  C   LEU A 413      34.268  61.648  52.074  1.00  0.91           C  
ATOM   3160  O   LEU A 413      34.593  60.932  53.021  1.00  0.91           O  
ATOM   3161  CB  LEU A 413      32.257  61.294  50.593  1.00  0.91           C  
ATOM   3162  CG  LEU A 413      32.318  59.760  50.672  1.00  0.91           C  
ATOM   3163  CD1 LEU A 413      30.980  59.140  50.241  1.00  0.91           C  
ATOM   3164  CD2 LEU A 413      33.490  59.173  49.865  1.00  0.91           C  
ATOM   3165  N   ALA A 414      35.195  62.209  51.268  1.00  0.94           N  
ATOM   3166  CA  ALA A 414      36.625  62.084  51.469  1.00  0.94           C  
ATOM   3167  C   ALA A 414      37.099  62.695  52.790  1.00  0.94           C  
ATOM   3168  O   ALA A 414      37.940  62.121  53.480  1.00  0.94           O  
ATOM   3169  CB  ALA A 414      37.381  62.722  50.287  1.00  0.94           C  
ATOM   3170  N   THR A 415      36.528  63.855  53.195  1.00  0.90           N  
ATOM   3171  CA  THR A 415      36.787  64.502  54.488  1.00  0.90           C  
ATOM   3172  C   THR A 415      36.470  63.600  55.666  1.00  0.90           C  
ATOM   3173  O   THR A 415      37.288  63.440  56.570  1.00  0.90           O  
ATOM   3174  CB  THR A 415      36.009  65.806  54.686  1.00  0.90           C  
ATOM   3175  OG1 THR A 415      36.342  66.745  53.679  1.00  0.90           O  
ATOM   3176  CG2 THR A 415      36.310  66.519  56.012  1.00  0.90           C  
ATOM   3177  N   ILE A 416      35.300  62.920  55.666  1.00  0.92           N  
ATOM   3178  CA  ILE A 416      34.930  61.964  56.709  1.00  0.92           C  
ATOM   3179  C   ILE A 416      35.882  60.784  56.765  1.00  0.92           C  
ATOM   3180  O   ILE A 416      36.374  60.414  57.829  1.00  0.92           O  
ATOM   3181  CB  ILE A 416      33.502  61.439  56.545  1.00  0.92           C  
ATOM   3182  CG1 ILE A 416      32.516  62.629  56.584  1.00  0.92           C  
ATOM   3183  CG2 ILE A 416      33.174  60.368  57.627  1.00  0.92           C  
ATOM   3184  CD1 ILE A 416      31.050  62.255  56.356  1.00  0.92           C  
ATOM   3185  N   CYS A 417      36.211  60.201  55.600  1.00  0.93           N  
ATOM   3186  CA  CYS A 417      37.088  59.054  55.454  1.00  0.93           C  
ATOM   3187  C   CYS A 417      38.536  59.278  55.884  1.00  0.93           C  
ATOM   3188  O   CYS A 417      39.206  58.352  56.341  1.00  0.93           O  
ATOM   3189  CB  CYS A 417      37.041  58.570  53.988  1.00  0.93           C  
ATOM   3190  SG  CYS A 417      35.413  57.901  53.539  1.00  0.93           S  
ATOM   3191  N   ALA A 418      39.051  60.518  55.742  1.00  0.94           N  
ATOM   3192  CA  ALA A 418      40.382  60.907  56.161  1.00  0.94           C  
ATOM   3193  C   ALA A 418      40.480  61.365  57.621  1.00  0.94           C  
ATOM   3194  O   ALA A 418      41.558  61.346  58.223  1.00  0.94           O  
ATOM   3195  CB  ALA A 418      40.831  62.072  55.256  1.00  0.94           C  
ATOM   3196  N   LEU A 419      39.349  61.779  58.236  1.00  0.91           N  
ATOM   3197  CA  LEU A 419      39.323  62.261  59.605  1.00  0.91           C  
ATOM   3198  C   LEU A 419      38.782  61.241  60.584  1.00  0.91           C  
ATOM   3199  O   LEU A 419      39.355  61.047  61.655  1.00  0.91           O  
ATOM   3200  CB  LEU A 419      38.518  63.576  59.709  1.00  0.91           C  
ATOM   3201  CG  LEU A 419      39.159  64.753  58.943  1.00  0.91           C  
ATOM   3202  CD1 LEU A 419      38.255  65.986  59.032  1.00  0.91           C  
ATOM   3203  CD2 LEU A 419      40.581  65.097  59.421  1.00  0.91           C  
ATOM   3204  N   CYS A 420      37.704  60.509  60.245  1.00  0.94           N  
ATOM   3205  CA  CYS A 420      37.160  59.440  61.065  1.00  0.94           C  
ATOM   3206  C   CYS A 420      37.952  58.170  60.806  1.00  0.94           C  
ATOM   3207  O   CYS A 420      37.460  57.181  60.265  1.00  0.94           O  
ATOM   3208  CB  CYS A 420      35.637  59.263  60.815  1.00  0.94           C  
ATOM   3209  SG  CYS A 420      34.777  58.385  62.155  1.00  0.94           S  
ATOM   3210  N   ASN A 421      39.257  58.239  61.109  1.00  0.89           N  
ATOM   3211  CA  ASN A 421      40.222  57.238  60.785  1.00  0.89           C  
ATOM   3212  C   ASN A 421      41.393  57.399  61.764  1.00  0.89           C  
ATOM   3213  O   ASN A 421      41.875  58.523  61.968  1.00  0.89           O  
ATOM   3214  CB  ASN A 421      40.586  57.469  59.287  1.00  0.89           C  
ATOM   3215  CG  ASN A 421      41.282  56.250  58.733  1.00  0.89           C  
ATOM   3216  OD1 ASN A 421      41.641  55.367  59.500  1.00  0.89           O  
ATOM   3217  ND2 ASN A 421      41.450  56.142  57.399  1.00  0.89           N  
ATOM   3218  N   ASP A 422      41.846  56.281  62.382  1.00  0.87           N  
ATOM   3219  CA  ASP A 422      43.014  56.194  63.232  1.00  0.87           C  
ATOM   3220  C   ASP A 422      44.168  55.528  62.471  1.00  0.87           C  
ATOM   3221  O   ASP A 422      45.318  55.553  62.912  1.00  0.87           O  
ATOM   3222  CB  ASP A 422      42.622  55.409  64.508  1.00  0.87           C  
ATOM   3223  CG  ASP A 422      41.643  56.281  65.282  1.00  0.87           C  
ATOM   3224  OD1 ASP A 422      42.067  57.384  65.733  1.00  0.87           O  
ATOM   3225  OD2 ASP A 422      40.452  55.898  65.404  1.00  0.87           O  
ATOM   3226  N   SER A 423      43.902  54.976  61.261  1.00  0.89           N  
ATOM   3227  CA  SER A 423      44.903  54.364  60.396  1.00  0.89           C  
ATOM   3228  C   SER A 423      45.630  55.332  59.476  1.00  0.89           C  
ATOM   3229  O   SER A 423      45.339  56.528  59.368  1.00  0.89           O  
ATOM   3230  CB  SER A 423      44.382  53.120  59.599  1.00  0.89           C  
ATOM   3231  OG  SER A 423      43.743  53.415  58.356  1.00  0.89           O  
ATOM   3232  N   SER A 424      46.656  54.811  58.786  1.00  0.92           N  
ATOM   3233  CA  SER A 424      47.425  55.557  57.817  1.00  0.92           C  
ATOM   3234  C   SER A 424      48.007  54.597  56.805  1.00  0.92           C  
ATOM   3235  O   SER A 424      47.776  53.386  56.852  1.00  0.92           O  
ATOM   3236  CB  SER A 424      48.517  56.465  58.458  1.00  0.92           C  
ATOM   3237  OG  SER A 424      49.517  55.713  59.146  1.00  0.92           O  
ATOM   3238  N   LEU A 425      48.725  55.130  55.805  1.00  0.89           N  
ATOM   3239  CA  LEU A 425      49.322  54.343  54.756  1.00  0.89           C  
ATOM   3240  C   LEU A 425      50.834  54.508  54.826  1.00  0.89           C  
ATOM   3241  O   LEU A 425      51.316  55.567  55.205  1.00  0.89           O  
ATOM   3242  CB  LEU A 425      48.735  54.841  53.416  1.00  0.89           C  
ATOM   3243  CG  LEU A 425      49.005  53.932  52.211  1.00  0.89           C  
ATOM   3244  CD1 LEU A 425      48.462  52.517  52.452  1.00  0.89           C  
ATOM   3245  CD2 LEU A 425      48.367  54.506  50.938  1.00  0.89           C  
ATOM   3246  N   ASP A 426      51.639  53.480  54.491  1.00  0.87           N  
ATOM   3247  CA  ASP A 426      53.071  53.615  54.455  1.00  0.87           C  
ATOM   3248  C   ASP A 426      53.553  52.944  53.174  1.00  0.87           C  
ATOM   3249  O   ASP A 426      52.869  52.113  52.587  1.00  0.87           O  
ATOM   3250  CB  ASP A 426      53.662  53.036  55.764  1.00  0.87           C  
ATOM   3251  CG  ASP A 426      55.165  53.207  55.823  1.00  0.87           C  
ATOM   3252  OD1 ASP A 426      55.641  54.229  55.260  1.00  0.87           O  
ATOM   3253  OD2 ASP A 426      55.839  52.323  56.400  1.00  0.87           O  
ATOM   3254  N   TYR A 427      54.736  53.343  52.675  1.00  0.82           N  
ATOM   3255  CA  TYR A 427      55.341  52.747  51.512  1.00  0.82           C  
ATOM   3256  C   TYR A 427      56.626  52.126  51.985  1.00  0.82           C  
ATOM   3257  O   TYR A 427      57.570  52.812  52.359  1.00  0.82           O  
ATOM   3258  CB  TYR A 427      55.547  53.765  50.355  1.00  0.82           C  
ATOM   3259  CG  TYR A 427      56.302  53.169  49.191  1.00  0.82           C  
ATOM   3260  CD1 TYR A 427      57.681  53.350  48.985  1.00  0.82           C  
ATOM   3261  CD2 TYR A 427      55.599  52.361  48.297  1.00  0.82           C  
ATOM   3262  CE1 TYR A 427      58.311  52.786  47.863  1.00  0.82           C  
ATOM   3263  CE2 TYR A 427      56.221  51.799  47.180  1.00  0.82           C  
ATOM   3264  CZ  TYR A 427      57.573  52.033  46.944  1.00  0.82           C  
ATOM   3265  OH  TYR A 427      58.163  51.526  45.769  1.00  0.82           O  
ATOM   3266  N   ASN A 428      56.701  50.783  51.949  1.00  0.83           N  
ATOM   3267  CA  ASN A 428      57.884  50.068  52.331  1.00  0.83           C  
ATOM   3268  C   ASN A 428      58.884  50.162  51.171  1.00  0.83           C  
ATOM   3269  O   ASN A 428      58.705  49.501  50.150  1.00  0.83           O  
ATOM   3270  CB  ASN A 428      57.464  48.598  52.635  1.00  0.83           C  
ATOM   3271  CG  ASN A 428      58.544  47.828  53.375  1.00  0.83           C  
ATOM   3272  OD1 ASN A 428      59.740  48.030  53.156  1.00  0.83           O  
ATOM   3273  ND2 ASN A 428      58.129  46.886  54.253  1.00  0.83           N  
ATOM   3274  N   GLU A 429      59.965  50.974  51.296  1.00  0.77           N  
ATOM   3275  CA  GLU A 429      61.027  51.107  50.297  1.00  0.77           C  
ATOM   3276  C   GLU A 429      61.757  49.816  50.010  1.00  0.77           C  
ATOM   3277  O   GLU A 429      62.115  49.524  48.870  1.00  0.77           O  
ATOM   3278  CB  GLU A 429      62.075  52.172  50.698  1.00  0.77           C  
ATOM   3279  CG  GLU A 429      61.449  53.578  50.714  1.00  0.77           C  
ATOM   3280  CD  GLU A 429      62.399  54.694  51.139  1.00  0.77           C  
ATOM   3281  OE1 GLU A 429      63.129  54.497  52.142  1.00  0.77           O  
ATOM   3282  OE2 GLU A 429      62.368  55.762  50.473  1.00  0.77           O  
ATOM   3283  N   THR A 430      61.972  48.993  51.055  1.00  0.68           N  
ATOM   3284  CA  THR A 430      62.658  47.711  50.954  1.00  0.68           C  
ATOM   3285  C   THR A 430      61.924  46.727  50.080  1.00  0.68           C  
ATOM   3286  O   THR A 430      62.503  46.091  49.203  1.00  0.68           O  
ATOM   3287  CB  THR A 430      62.822  47.036  52.307  1.00  0.68           C  
ATOM   3288  OG1 THR A 430      63.577  47.858  53.179  1.00  0.68           O  
ATOM   3289  CG2 THR A 430      63.579  45.701  52.216  1.00  0.68           C  
ATOM   3290  N   LYS A 431      60.597  46.594  50.284  1.00  0.67           N  
ATOM   3291  CA  LYS A 431      59.823  45.609  49.556  1.00  0.67           C  
ATOM   3292  C   LYS A 431      59.140  46.189  48.333  1.00  0.67           C  
ATOM   3293  O   LYS A 431      58.528  45.470  47.547  1.00  0.67           O  
ATOM   3294  CB  LYS A 431      58.704  45.039  50.447  1.00  0.67           C  
ATOM   3295  CG  LYS A 431      59.192  44.382  51.741  1.00  0.67           C  
ATOM   3296  CD  LYS A 431      58.025  43.852  52.585  1.00  0.67           C  
ATOM   3297  CE  LYS A 431      57.254  42.691  51.963  1.00  0.67           C  
ATOM   3298  NZ  LYS A 431      56.173  42.309  52.894  1.00  0.67           N  
ATOM   3299  N   LYS A 432      59.244  47.518  48.173  1.00  0.73           N  
ATOM   3300  CA  LYS A 432      58.767  48.309  47.062  1.00  0.73           C  
ATOM   3301  C   LYS A 432      57.258  48.348  46.929  1.00  0.73           C  
ATOM   3302  O   LYS A 432      56.711  48.432  45.831  1.00  0.73           O  
ATOM   3303  CB  LYS A 432      59.464  47.933  45.739  1.00  0.73           C  
ATOM   3304  CG  LYS A 432      60.989  48.025  45.835  1.00  0.73           C  
ATOM   3305  CD  LYS A 432      61.635  47.573  44.527  1.00  0.73           C  
ATOM   3306  CE  LYS A 432      63.155  47.642  44.582  1.00  0.73           C  
ATOM   3307  NZ  LYS A 432      63.699  47.212  43.280  1.00  0.73           N  
ATOM   3308  N   ILE A 433      56.545  48.359  48.069  1.00  0.78           N  
ATOM   3309  CA  ILE A 433      55.109  48.192  48.070  1.00  0.78           C  
ATOM   3310  C   ILE A 433      54.516  49.008  49.195  1.00  0.78           C  
ATOM   3311  O   ILE A 433      55.108  49.177  50.257  1.00  0.78           O  
ATOM   3312  CB  ILE A 433      54.686  46.714  48.131  1.00  0.78           C  
ATOM   3313  CG1 ILE A 433      53.172  46.523  47.859  1.00  0.78           C  
ATOM   3314  CG2 ILE A 433      55.153  46.039  49.443  1.00  0.78           C  
ATOM   3315  CD1 ILE A 433      52.765  45.073  47.559  1.00  0.78           C  
ATOM   3316  N   TYR A 434      53.327  49.597  48.959  1.00  0.82           N  
ATOM   3317  CA  TYR A 434      52.511  50.208  49.989  1.00  0.82           C  
ATOM   3318  C   TYR A 434      51.951  49.182  50.964  1.00  0.82           C  
ATOM   3319  O   TYR A 434      51.411  48.154  50.559  1.00  0.82           O  
ATOM   3320  CB  TYR A 434      51.347  51.043  49.407  1.00  0.82           C  
ATOM   3321  CG  TYR A 434      51.855  52.197  48.590  1.00  0.82           C  
ATOM   3322  CD1 TYR A 434      52.166  52.049  47.230  1.00  0.82           C  
ATOM   3323  CD2 TYR A 434      52.004  53.463  49.172  1.00  0.82           C  
ATOM   3324  CE1 TYR A 434      52.592  53.143  46.463  1.00  0.82           C  
ATOM   3325  CE2 TYR A 434      52.439  54.554  48.408  1.00  0.82           C  
ATOM   3326  CZ  TYR A 434      52.724  54.399  47.053  1.00  0.82           C  
ATOM   3327  OH  TYR A 434      53.098  55.529  46.306  1.00  0.82           O  
ATOM   3328  N   GLU A 435      52.057  49.473  52.272  1.00  0.79           N  
ATOM   3329  CA  GLU A 435      51.599  48.640  53.360  1.00  0.79           C  
ATOM   3330  C   GLU A 435      50.682  49.483  54.232  1.00  0.79           C  
ATOM   3331  O   GLU A 435      50.779  50.705  54.312  1.00  0.79           O  
ATOM   3332  CB  GLU A 435      52.770  48.005  54.184  1.00  0.79           C  
ATOM   3333  CG  GLU A 435      53.581  46.943  53.363  1.00  0.79           C  
ATOM   3334  CD  GLU A 435      54.719  46.146  54.036  1.00  0.79           C  
ATOM   3335  OE1 GLU A 435      55.342  46.640  55.004  1.00  0.79           O  
ATOM   3336  OE2 GLU A 435      55.041  45.028  53.516  1.00  0.79           O  
ATOM   3337  N   LYS A 436      49.693  48.831  54.867  1.00  0.82           N  
ATOM   3338  CA  LYS A 436      48.742  49.483  55.742  1.00  0.82           C  
ATOM   3339  C   LYS A 436      49.269  49.726  57.147  1.00  0.82           C  
ATOM   3340  O   LYS A 436      50.007  48.911  57.695  1.00  0.82           O  
ATOM   3341  CB  LYS A 436      47.450  48.634  55.870  1.00  0.82           C  
ATOM   3342  CG  LYS A 436      47.577  47.318  56.662  1.00  0.82           C  
ATOM   3343  CD  LYS A 436      46.213  46.691  56.990  1.00  0.82           C  
ATOM   3344  CE  LYS A 436      46.285  45.444  57.881  1.00  0.82           C  
ATOM   3345  NZ  LYS A 436      46.898  45.800  59.178  1.00  0.82           N  
ATOM   3346  N   VAL A 437      48.827  50.811  57.812  1.00  0.87           N  
ATOM   3347  CA  VAL A 437      49.226  51.082  59.178  1.00  0.87           C  
ATOM   3348  C   VAL A 437      47.968  51.176  60.022  1.00  0.87           C  
ATOM   3349  O   VAL A 437      47.393  52.241  60.210  1.00  0.87           O  
ATOM   3350  CB  VAL A 437      50.018  52.374  59.275  1.00  0.87           C  
ATOM   3351  CG1 VAL A 437      50.587  52.539  60.699  1.00  0.87           C  
ATOM   3352  CG2 VAL A 437      51.153  52.384  58.230  1.00  0.87           C  
ATOM   3353  N   GLY A 438      47.482  50.028  60.542  1.00  0.88           N  
ATOM   3354  CA  GLY A 438      46.271  49.963  61.356  1.00  0.88           C  
ATOM   3355  C   GLY A 438      45.298  48.971  60.788  1.00  0.88           C  
ATOM   3356  O   GLY A 438      45.698  48.024  60.104  1.00  0.88           O  
ATOM   3357  N   GLU A 439      43.996  49.145  61.086  1.00  0.80           N  
ATOM   3358  CA  GLU A 439      42.911  48.311  60.603  1.00  0.80           C  
ATOM   3359  C   GLU A 439      42.723  48.328  59.097  1.00  0.80           C  
ATOM   3360  O   GLU A 439      42.784  49.367  58.446  1.00  0.80           O  
ATOM   3361  CB  GLU A 439      41.569  48.685  61.281  1.00  0.80           C  
ATOM   3362  CG  GLU A 439      41.574  48.440  62.808  1.00  0.80           C  
ATOM   3363  CD  GLU A 439      41.794  46.963  63.122  1.00  0.80           C  
ATOM   3364  OE1 GLU A 439      41.497  46.114  62.236  1.00  0.80           O  
ATOM   3365  OE2 GLU A 439      42.314  46.682  64.229  1.00  0.80           O  
ATOM   3366  N   ALA A 440      42.458  47.155  58.483  1.00  0.85           N  
ATOM   3367  CA  ALA A 440      42.305  47.030  57.042  1.00  0.85           C  
ATOM   3368  C   ALA A 440      41.137  47.838  56.474  1.00  0.85           C  
ATOM   3369  O   ALA A 440      41.251  48.514  55.454  1.00  0.85           O  
ATOM   3370  CB  ALA A 440      42.161  45.538  56.673  1.00  0.85           C  
ATOM   3371  N   THR A 441      39.991  47.829  57.179  1.00  0.87           N  
ATOM   3372  CA  THR A 441      38.767  48.535  56.821  1.00  0.87           C  
ATOM   3373  C   THR A 441      38.898  50.039  56.893  1.00  0.87           C  
ATOM   3374  O   THR A 441      38.213  50.779  56.191  1.00  0.87           O  
ATOM   3375  CB  THR A 441      37.604  48.116  57.708  1.00  0.87           C  
ATOM   3376  OG1 THR A 441      37.965  48.170  59.082  1.00  0.87           O  
ATOM   3377  CG2 THR A 441      37.249  46.654  57.420  1.00  0.87           C  
ATOM   3378  N   GLU A 442      39.804  50.524  57.755  1.00  0.85           N  
ATOM   3379  CA  GLU A 442      40.188  51.904  57.846  1.00  0.85           C  
ATOM   3380  C   GLU A 442      41.148  52.331  56.774  1.00  0.85           C  
ATOM   3381  O   GLU A 442      40.990  53.372  56.143  1.00  0.85           O  
ATOM   3382  CB  GLU A 442      40.802  52.146  59.222  1.00  0.85           C  
ATOM   3383  CG  GLU A 442      39.689  52.152  60.278  1.00  0.85           C  
ATOM   3384  CD  GLU A 442      39.992  53.106  61.423  1.00  0.85           C  
ATOM   3385  OE1 GLU A 442      41.131  53.130  61.947  1.00  0.85           O  
ATOM   3386  OE2 GLU A 442      39.060  53.902  61.688  1.00  0.85           O  
ATOM   3387  N   THR A 443      42.170  51.508  56.492  1.00  0.88           N  
ATOM   3388  CA  THR A 443      43.145  51.801  55.447  1.00  0.88           C  
ATOM   3389  C   THR A 443      42.515  51.892  54.081  1.00  0.88           C  
ATOM   3390  O   THR A 443      42.879  52.742  53.279  1.00  0.88           O  
ATOM   3391  CB  THR A 443      44.314  50.853  55.432  1.00  0.88           C  
ATOM   3392  OG1 THR A 443      44.811  50.757  56.756  1.00  0.88           O  
ATOM   3393  CG2 THR A 443      45.463  51.398  54.573  1.00  0.88           C  
ATOM   3394  N   ALA A 444      41.467  51.084  53.818  1.00  0.92           N  
ATOM   3395  CA  ALA A 444      40.659  51.166  52.619  1.00  0.92           C  
ATOM   3396  C   ALA A 444      40.074  52.560  52.378  1.00  0.92           C  
ATOM   3397  O   ALA A 444      40.059  53.057  51.252  1.00  0.92           O  
ATOM   3398  CB  ALA A 444      39.517  50.136  52.727  1.00  0.92           C  
ATOM   3399  N   LEU A 445      39.627  53.236  53.461  1.00  0.91           N  
ATOM   3400  CA  LEU A 445      39.231  54.631  53.459  1.00  0.91           C  
ATOM   3401  C   LEU A 445      40.379  55.583  53.173  1.00  0.91           C  
ATOM   3402  O   LEU A 445      40.231  56.497  52.368  1.00  0.91           O  
ATOM   3403  CB  LEU A 445      38.565  55.027  54.795  1.00  0.91           C  
ATOM   3404  CG  LEU A 445      37.294  54.237  55.156  1.00  0.91           C  
ATOM   3405  CD1 LEU A 445      36.697  54.843  56.434  1.00  0.91           C  
ATOM   3406  CD2 LEU A 445      36.250  54.226  54.030  1.00  0.91           C  
ATOM   3407  N   CYS A 446      41.570  55.372  53.779  1.00  0.92           N  
ATOM   3408  CA  CYS A 446      42.750  56.195  53.524  1.00  0.92           C  
ATOM   3409  C   CYS A 446      43.174  56.150  52.058  1.00  0.92           C  
ATOM   3410  O   CYS A 446      43.340  57.172  51.399  1.00  0.92           O  
ATOM   3411  CB  CYS A 446      43.940  55.744  54.431  1.00  0.92           C  
ATOM   3412  SG  CYS A 446      45.329  56.924  54.564  1.00  0.92           S  
ATOM   3413  N   CYS A 447      43.247  54.934  51.486  1.00  0.92           N  
ATOM   3414  CA  CYS A 447      43.566  54.695  50.092  1.00  0.92           C  
ATOM   3415  C   CYS A 447      42.553  55.281  49.138  1.00  0.92           C  
ATOM   3416  O   CYS A 447      42.901  55.827  48.094  1.00  0.92           O  
ATOM   3417  CB  CYS A 447      43.707  53.187  49.821  1.00  0.92           C  
ATOM   3418  SG  CYS A 447      44.890  52.464  50.978  1.00  0.92           S  
ATOM   3419  N   LEU A 448      41.255  55.208  49.496  1.00  0.93           N  
ATOM   3420  CA  LEU A 448      40.189  55.850  48.759  1.00  0.93           C  
ATOM   3421  C   LEU A 448      40.358  57.361  48.656  1.00  0.93           C  
ATOM   3422  O   LEU A 448      40.259  57.910  47.563  1.00  0.93           O  
ATOM   3423  CB  LEU A 448      38.826  55.542  49.418  1.00  0.93           C  
ATOM   3424  CG  LEU A 448      37.613  56.219  48.756  1.00  0.93           C  
ATOM   3425  CD1 LEU A 448      37.421  55.762  47.301  1.00  0.93           C  
ATOM   3426  CD2 LEU A 448      36.356  55.997  49.607  1.00  0.93           C  
ATOM   3427  N   VAL A 449      40.684  58.070  49.760  1.00  0.94           N  
ATOM   3428  CA  VAL A 449      40.883  59.520  49.757  1.00  0.94           C  
ATOM   3429  C   VAL A 449      41.987  59.949  48.800  1.00  0.94           C  
ATOM   3430  O   VAL A 449      41.832  60.889  48.016  1.00  0.94           O  
ATOM   3431  CB  VAL A 449      41.204  60.022  51.159  1.00  0.94           C  
ATOM   3432  CG1 VAL A 449      41.602  61.518  51.183  1.00  0.94           C  
ATOM   3433  CG2 VAL A 449      39.980  59.793  52.063  1.00  0.94           C  
ATOM   3434  N   GLU A 450      43.112  59.207  48.813  1.00  0.90           N  
ATOM   3435  CA  GLU A 450      44.240  59.385  47.926  1.00  0.90           C  
ATOM   3436  C   GLU A 450      43.942  59.181  46.452  1.00  0.90           C  
ATOM   3437  O   GLU A 450      44.449  59.918  45.606  1.00  0.90           O  
ATOM   3438  CB  GLU A 450      45.389  58.438  48.336  1.00  0.90           C  
ATOM   3439  CG  GLU A 450      45.967  58.708  49.749  1.00  0.90           C  
ATOM   3440  CD  GLU A 450      46.488  60.126  49.920  1.00  0.90           C  
ATOM   3441  OE1 GLU A 450      46.830  60.776  48.893  1.00  0.90           O  
ATOM   3442  OE2 GLU A 450      46.542  60.619  51.072  1.00  0.90           O  
ATOM   3443  N   LYS A 451      43.119  58.168  46.115  1.00  0.89           N  
ATOM   3444  CA  LYS A 451      42.565  57.951  44.788  1.00  0.89           C  
ATOM   3445  C   LYS A 451      41.605  59.038  44.348  1.00  0.89           C  
ATOM   3446  O   LYS A 451      41.628  59.474  43.202  1.00  0.89           O  
ATOM   3447  CB  LYS A 451      41.807  56.607  44.707  1.00  0.89           C  
ATOM   3448  CG  LYS A 451      42.721  55.385  44.841  1.00  0.89           C  
ATOM   3449  CD  LYS A 451      41.928  54.076  44.750  1.00  0.89           C  
ATOM   3450  CE  LYS A 451      42.799  52.834  44.919  1.00  0.89           C  
ATOM   3451  NZ  LYS A 451      41.970  51.627  44.759  1.00  0.89           N  
ATOM   3452  N   MET A 452      40.715  59.494  45.252  1.00  0.89           N  
ATOM   3453  CA  MET A 452      39.766  60.544  44.951  1.00  0.89           C  
ATOM   3454  C   MET A 452      40.364  61.915  44.699  1.00  0.89           C  
ATOM   3455  O   MET A 452      39.988  62.579  43.739  1.00  0.89           O  
ATOM   3456  CB  MET A 452      38.752  60.711  46.104  1.00  0.89           C  
ATOM   3457  CG  MET A 452      37.778  59.534  46.269  1.00  0.89           C  
ATOM   3458  SD  MET A 452      36.679  59.699  47.709  1.00  0.89           S  
ATOM   3459  CE  MET A 452      35.684  61.085  47.096  1.00  0.89           C  
ATOM   3460  N   ASN A 453      41.285  62.379  45.577  1.00  0.88           N  
ATOM   3461  CA  ASN A 453      41.961  63.662  45.450  1.00  0.88           C  
ATOM   3462  C   ASN A 453      41.043  64.865  45.173  1.00  0.88           C  
ATOM   3463  O   ASN A 453      41.147  65.540  44.152  1.00  0.88           O  
ATOM   3464  CB  ASN A 453      43.136  63.560  44.443  1.00  0.88           C  
ATOM   3465  CG  ASN A 453      44.047  64.783  44.489  1.00  0.88           C  
ATOM   3466  OD1 ASN A 453      43.971  65.635  45.379  1.00  0.88           O  
ATOM   3467  ND2 ASN A 453      44.948  64.876  43.484  1.00  0.88           N  
ATOM   3468  N   VAL A 454      40.114  65.174  46.101  1.00  0.89           N  
ATOM   3469  CA  VAL A 454      39.039  66.127  45.879  1.00  0.89           C  
ATOM   3470  C   VAL A 454      39.479  67.567  45.625  1.00  0.89           C  
ATOM   3471  O   VAL A 454      38.783  68.344  44.974  1.00  0.89           O  
ATOM   3472  CB  VAL A 454      38.047  66.077  47.034  1.00  0.89           C  
ATOM   3473  CG1 VAL A 454      37.359  64.698  47.044  1.00  0.89           C  
ATOM   3474  CG2 VAL A 454      38.714  66.391  48.389  1.00  0.89           C  
ATOM   3475  N   PHE A 455      40.685  67.927  46.103  1.00  0.85           N  
ATOM   3476  CA  PHE A 455      41.252  69.253  45.989  1.00  0.85           C  
ATOM   3477  C   PHE A 455      42.253  69.345  44.853  1.00  0.85           C  
ATOM   3478  O   PHE A 455      42.869  70.389  44.663  1.00  0.85           O  
ATOM   3479  CB  PHE A 455      41.953  69.670  47.311  1.00  0.85           C  
ATOM   3480  CG  PHE A 455      40.948  69.779  48.421  1.00  0.85           C  
ATOM   3481  CD1 PHE A 455      39.916  70.725  48.340  1.00  0.85           C  
ATOM   3482  CD2 PHE A 455      41.014  68.951  49.551  1.00  0.85           C  
ATOM   3483  CE1 PHE A 455      38.966  70.840  49.358  1.00  0.85           C  
ATOM   3484  CE2 PHE A 455      40.063  69.062  50.572  1.00  0.85           C  
ATOM   3485  CZ  PHE A 455      39.039  70.008  50.476  1.00  0.85           C  
ATOM   3486  N   LYS A 456      42.439  68.260  44.061  1.00  0.82           N  
ATOM   3487  CA  LYS A 456      43.334  68.238  42.915  1.00  0.82           C  
ATOM   3488  C   LYS A 456      44.779  68.572  43.239  1.00  0.82           C  
ATOM   3489  O   LYS A 456      45.466  69.257  42.485  1.00  0.82           O  
ATOM   3490  CB  LYS A 456      42.819  69.114  41.752  1.00  0.82           C  
ATOM   3491  CG  LYS A 456      41.440  68.681  41.246  1.00  0.82           C  
ATOM   3492  CD  LYS A 456      40.967  69.566  40.088  1.00  0.82           C  
ATOM   3493  CE  LYS A 456      39.616  69.120  39.528  1.00  0.82           C  
ATOM   3494  NZ  LYS A 456      39.219  69.990  38.405  1.00  0.82           N  
ATOM   3495  N   SER A 457      45.296  68.052  44.372  1.00  0.84           N  
ATOM   3496  CA  SER A 457      46.684  68.255  44.754  1.00  0.84           C  
ATOM   3497  C   SER A 457      47.621  67.642  43.721  1.00  0.84           C  
ATOM   3498  O   SER A 457      47.385  66.537  43.232  1.00  0.84           O  
ATOM   3499  CB  SER A 457      46.977  67.721  46.183  1.00  0.84           C  
ATOM   3500  OG  SER A 457      48.308  68.024  46.608  1.00  0.84           O  
ATOM   3501  N   ASN A 458      48.694  68.370  43.333  1.00  0.79           N  
ATOM   3502  CA  ASN A 458      49.731  67.860  42.457  1.00  0.79           C  
ATOM   3503  C   ASN A 458      50.508  66.767  43.168  1.00  0.79           C  
ATOM   3504  O   ASN A 458      51.220  67.007  44.139  1.00  0.79           O  
ATOM   3505  CB  ASN A 458      50.670  68.991  41.949  1.00  0.79           C  
ATOM   3506  CG  ASN A 458      51.644  68.528  40.861  1.00  0.79           C  
ATOM   3507  OD1 ASN A 458      51.920  67.344  40.660  1.00  0.79           O  
ATOM   3508  ND2 ASN A 458      52.193  69.511  40.106  1.00  0.79           N  
ATOM   3509  N   VAL A 459      50.346  65.530  42.671  1.00  0.83           N  
ATOM   3510  CA  VAL A 459      50.949  64.363  43.253  1.00  0.83           C  
ATOM   3511  C   VAL A 459      51.715  63.530  42.239  1.00  0.83           C  
ATOM   3512  O   VAL A 459      52.321  62.518  42.584  1.00  0.83           O  
ATOM   3513  CB  VAL A 459      49.872  63.495  43.881  1.00  0.83           C  
ATOM   3514  CG1 VAL A 459      49.276  64.173  45.135  1.00  0.83           C  
ATOM   3515  CG2 VAL A 459      48.783  63.105  42.854  1.00  0.83           C  
ATOM   3516  N   ASN A 460      51.726  63.947  40.956  1.00  0.75           N  
ATOM   3517  CA  ASN A 460      52.390  63.236  39.873  1.00  0.75           C  
ATOM   3518  C   ASN A 460      53.905  63.260  39.995  1.00  0.75           C  
ATOM   3519  O   ASN A 460      54.587  62.288  39.685  1.00  0.75           O  
ATOM   3520  CB  ASN A 460      51.982  63.819  38.498  1.00  0.75           C  
ATOM   3521  CG  ASN A 460      50.530  63.481  38.184  1.00  0.75           C  
ATOM   3522  OD1 ASN A 460      49.916  62.583  38.758  1.00  0.75           O  
ATOM   3523  ND2 ASN A 460      49.942  64.220  37.213  1.00  0.75           N  
ATOM   3524  N   ASN A 461      54.451  64.394  40.479  1.00  0.75           N  
ATOM   3525  CA  ASN A 461      55.867  64.606  40.676  1.00  0.75           C  
ATOM   3526  C   ASN A 461      56.244  64.362  42.143  1.00  0.75           C  
ATOM   3527  O   ASN A 461      57.181  64.967  42.656  1.00  0.75           O  
ATOM   3528  CB  ASN A 461      56.249  66.039  40.204  1.00  0.75           C  
ATOM   3529  CG  ASN A 461      57.741  66.146  39.889  1.00  0.75           C  
ATOM   3530  OD1 ASN A 461      58.176  65.817  38.792  1.00  0.75           O  
ATOM   3531  ND2 ASN A 461      58.558  66.603  40.862  1.00  0.75           N  
ATOM   3532  N   LEU A 462      55.517  63.487  42.871  1.00  0.83           N  
ATOM   3533  CA  LEU A 462      55.848  63.161  44.248  1.00  0.83           C  
ATOM   3534  C   LEU A 462      56.469  61.791  44.359  1.00  0.83           C  
ATOM   3535  O   LEU A 462      56.243  60.899  43.539  1.00  0.83           O  
ATOM   3536  CB  LEU A 462      54.625  63.222  45.188  1.00  0.83           C  
ATOM   3537  CG  LEU A 462      54.109  64.651  45.434  1.00  0.83           C  
ATOM   3538  CD1 LEU A 462      52.930  64.588  46.413  1.00  0.83           C  
ATOM   3539  CD2 LEU A 462      55.186  65.612  45.969  1.00  0.83           C  
ATOM   3540  N   SER A 463      57.289  61.582  45.413  1.00  0.85           N  
ATOM   3541  CA  SER A 463      57.863  60.276  45.688  1.00  0.85           C  
ATOM   3542  C   SER A 463      56.823  59.304  46.184  1.00  0.85           C  
ATOM   3543  O   SER A 463      55.725  59.675  46.585  1.00  0.85           O  
ATOM   3544  CB  SER A 463      59.100  60.265  46.645  1.00  0.85           C  
ATOM   3545  OG  SER A 463      58.813  60.370  48.046  1.00  0.85           O  
ATOM   3546  N   LYS A 464      57.131  57.996  46.177  1.00  0.81           N  
ATOM   3547  CA  LYS A 464      56.238  56.989  46.714  1.00  0.81           C  
ATOM   3548  C   LYS A 464      55.927  57.162  48.198  1.00  0.81           C  
ATOM   3549  O   LYS A 464      54.778  56.990  48.608  1.00  0.81           O  
ATOM   3550  CB  LYS A 464      56.820  55.586  46.470  1.00  0.81           C  
ATOM   3551  CG  LYS A 464      57.063  55.229  44.992  1.00  0.81           C  
ATOM   3552  CD  LYS A 464      55.760  55.157  44.174  1.00  0.81           C  
ATOM   3553  CE  LYS A 464      55.967  54.725  42.720  1.00  0.81           C  
ATOM   3554  NZ  LYS A 464      54.669  54.638  42.006  1.00  0.81           N  
ATOM   3555  N   ILE A 465      56.948  57.552  49.002  1.00  0.84           N  
ATOM   3556  CA  ILE A 465      56.842  57.885  50.417  1.00  0.84           C  
ATOM   3557  C   ILE A 465      55.920  59.063  50.652  1.00  0.84           C  
ATOM   3558  O   ILE A 465      54.970  58.980  51.425  1.00  0.84           O  
ATOM   3559  CB  ILE A 465      58.226  58.178  51.028  1.00  0.84           C  
ATOM   3560  CG1 ILE A 465      59.192  56.976  50.910  1.00  0.84           C  
ATOM   3561  CG2 ILE A 465      58.102  58.568  52.519  1.00  0.84           C  
ATOM   3562  CD1 ILE A 465      58.654  55.766  51.669  1.00  0.84           C  
ATOM   3563  N   GLU A 466      56.117  60.175  49.917  1.00  0.81           N  
ATOM   3564  CA  GLU A 466      55.289  61.357  50.047  1.00  0.81           C  
ATOM   3565  C   GLU A 466      53.874  61.138  49.558  1.00  0.81           C  
ATOM   3566  O   GLU A 466      52.904  61.658  50.104  1.00  0.81           O  
ATOM   3567  CB  GLU A 466      55.926  62.515  49.273  1.00  0.81           C  
ATOM   3568  CG  GLU A 466      57.277  62.952  49.872  1.00  0.81           C  
ATOM   3569  CD  GLU A 466      57.934  63.978  48.963  1.00  0.81           C  
ATOM   3570  OE1 GLU A 466      58.256  65.084  49.457  1.00  0.81           O  
ATOM   3571  OE2 GLU A 466      58.138  63.625  47.767  1.00  0.81           O  
ATOM   3572  N   ARG A 467      53.723  60.316  48.503  1.00  0.78           N  
ATOM   3573  CA  ARG A 467      52.446  60.029  47.902  1.00  0.78           C  
ATOM   3574  C   ARG A 467      51.479  59.244  48.776  1.00  0.78           C  
ATOM   3575  O   ARG A 467      50.266  59.368  48.606  1.00  0.78           O  
ATOM   3576  CB  ARG A 467      52.635  59.278  46.560  1.00  0.78           C  
ATOM   3577  CG  ARG A 467      51.341  59.037  45.761  1.00  0.78           C  
ATOM   3578  CD  ARG A 467      50.630  60.341  45.437  1.00  0.78           C  
ATOM   3579  NE  ARG A 467      49.334  60.010  44.761  1.00  0.78           N  
ATOM   3580  CZ  ARG A 467      48.161  59.998  45.412  1.00  0.78           C  
ATOM   3581  NH1 ARG A 467      48.145  60.065  46.739  1.00  0.78           N  
ATOM   3582  NH2 ARG A 467      47.029  59.918  44.718  1.00  0.78           N  
ATOM   3583  N   ALA A 468      51.999  58.437  49.727  1.00  0.88           N  
ATOM   3584  CA  ALA A 468      51.244  57.538  50.578  1.00  0.88           C  
ATOM   3585  C   ALA A 468      50.139  58.206  51.399  1.00  0.88           C  
ATOM   3586  O   ALA A 468      49.042  57.678  51.520  1.00  0.88           O  
ATOM   3587  CB  ALA A 468      52.233  56.811  51.523  1.00  0.88           C  
ATOM   3588  N   ASN A 469      50.398  59.406  51.955  1.00  0.86           N  
ATOM   3589  CA  ASN A 469      49.426  60.132  52.756  1.00  0.86           C  
ATOM   3590  C   ASN A 469      49.363  61.570  52.277  1.00  0.86           C  
ATOM   3591  O   ASN A 469      49.327  62.501  53.084  1.00  0.86           O  
ATOM   3592  CB  ASN A 469      49.783  60.174  54.266  1.00  0.86           C  
ATOM   3593  CG  ASN A 469      49.938  58.772  54.840  1.00  0.86           C  
ATOM   3594  OD1 ASN A 469      49.014  58.165  55.387  1.00  0.86           O  
ATOM   3595  ND2 ASN A 469      51.185  58.257  54.749  1.00  0.86           N  
ATOM   3596  N   ALA A 470      49.404  61.806  50.950  1.00  0.90           N  
ATOM   3597  CA  ALA A 470      49.392  63.147  50.419  1.00  0.90           C  
ATOM   3598  C   ALA A 470      48.056  63.862  50.638  1.00  0.90           C  
ATOM   3599  O   ALA A 470      47.974  64.839  51.380  1.00  0.90           O  
ATOM   3600  CB  ALA A 470      49.726  63.098  48.911  1.00  0.90           C  
ATOM   3601  N   CYS A 471      46.964  63.345  50.040  1.00  0.90           N  
ATOM   3602  CA  CYS A 471      45.633  63.929  50.028  1.00  0.90           C  
ATOM   3603  C   CYS A 471      44.981  63.892  51.395  1.00  0.90           C  
ATOM   3604  O   CYS A 471      44.277  64.821  51.793  1.00  0.90           O  
ATOM   3605  CB  CYS A 471      44.715  63.232  48.991  1.00  0.90           C  
ATOM   3606  SG  CYS A 471      45.381  63.285  47.297  1.00  0.90           S  
ATOM   3607  N   CYS A 472      45.231  62.823  52.176  1.00  0.90           N  
ATOM   3608  CA  CYS A 472      44.803  62.730  53.561  1.00  0.90           C  
ATOM   3609  C   CYS A 472      45.394  63.810  54.454  1.00  0.90           C  
ATOM   3610  O   CYS A 472      44.692  64.397  55.276  1.00  0.90           O  
ATOM   3611  CB  CYS A 472      45.132  61.343  54.153  1.00  0.90           C  
ATOM   3612  SG  CYS A 472      44.099  60.051  53.412  1.00  0.90           S  
ATOM   3613  N   SER A 473      46.696  64.135  54.298  1.00  0.89           N  
ATOM   3614  CA  SER A 473      47.326  65.246  55.010  1.00  0.89           C  
ATOM   3615  C   SER A 473      46.763  66.602  54.636  1.00  0.89           C  
ATOM   3616  O   SER A 473      46.624  67.455  55.505  1.00  0.89           O  
ATOM   3617  CB  SER A 473      48.865  65.308  54.881  1.00  0.89           C  
ATOM   3618  OG  SER A 473      49.495  64.254  55.614  1.00  0.89           O  
ATOM   3619  N   VAL A 474      46.383  66.830  53.355  1.00  0.89           N  
ATOM   3620  CA  VAL A 474      45.745  68.068  52.893  1.00  0.89           C  
ATOM   3621  C   VAL A 474      44.456  68.356  53.655  1.00  0.89           C  
ATOM   3622  O   VAL A 474      44.246  69.458  54.153  1.00  0.89           O  
ATOM   3623  CB  VAL A 474      45.428  68.019  51.391  1.00  0.89           C  
ATOM   3624  CG1 VAL A 474      44.698  69.289  50.892  1.00  0.89           C  
ATOM   3625  CG2 VAL A 474      46.728  67.843  50.582  1.00  0.89           C  
ATOM   3626  N   VAL A 475      43.588  67.334  53.835  1.00  0.87           N  
ATOM   3627  CA  VAL A 475      42.364  67.434  54.626  1.00  0.87           C  
ATOM   3628  C   VAL A 475      42.628  67.740  56.098  1.00  0.87           C  
ATOM   3629  O   VAL A 475      41.980  68.590  56.711  1.00  0.87           O  
ATOM   3630  CB  VAL A 475      41.528  66.164  54.506  1.00  0.87           C  
ATOM   3631  CG1 VAL A 475      40.268  66.238  55.396  1.00  0.87           C  
ATOM   3632  CG2 VAL A 475      41.104  65.978  53.035  1.00  0.87           C  
ATOM   3633  N   LYS A 476      43.643  67.087  56.700  1.00  0.81           N  
ATOM   3634  CA  LYS A 476      44.012  67.272  58.095  1.00  0.81           C  
ATOM   3635  C   LYS A 476      44.639  68.630  58.397  1.00  0.81           C  
ATOM   3636  O   LYS A 476      44.705  69.065  59.545  1.00  0.81           O  
ATOM   3637  CB  LYS A 476      45.002  66.171  58.535  1.00  0.81           C  
ATOM   3638  CG  LYS A 476      44.385  64.765  58.579  1.00  0.81           C  
ATOM   3639  CD  LYS A 476      45.409  63.690  58.983  1.00  0.81           C  
ATOM   3640  CE  LYS A 476      44.816  62.276  59.002  1.00  0.81           C  
ATOM   3641  NZ  LYS A 476      45.847  61.280  59.378  1.00  0.81           N  
ATOM   3642  N   GLN A 477      45.089  69.359  57.361  1.00  0.76           N  
ATOM   3643  CA  GLN A 477      45.571  70.715  57.496  1.00  0.76           C  
ATOM   3644  C   GLN A 477      44.448  71.736  57.399  1.00  0.76           C  
ATOM   3645  O   GLN A 477      44.666  72.915  57.675  1.00  0.76           O  
ATOM   3646  CB  GLN A 477      46.604  71.008  56.391  1.00  0.76           C  
ATOM   3647  CG  GLN A 477      47.922  70.231  56.590  1.00  0.76           C  
ATOM   3648  CD  GLN A 477      48.824  70.350  55.366  1.00  0.76           C  
ATOM   3649  OE1 GLN A 477      48.588  71.118  54.434  1.00  0.76           O  
ATOM   3650  NE2 GLN A 477      49.928  69.568  55.368  1.00  0.76           N  
ATOM   3651  N   LEU A 478      43.216  71.302  57.052  1.00  0.79           N  
ATOM   3652  CA  LEU A 478      42.040  72.148  57.002  1.00  0.79           C  
ATOM   3653  C   LEU A 478      41.127  71.924  58.191  1.00  0.79           C  
ATOM   3654  O   LEU A 478      40.448  72.844  58.642  1.00  0.79           O  
ATOM   3655  CB  LEU A 478      41.218  71.841  55.728  1.00  0.79           C  
ATOM   3656  CG  LEU A 478      41.957  72.138  54.410  1.00  0.79           C  
ATOM   3657  CD1 LEU A 478      41.120  71.660  53.211  1.00  0.79           C  
ATOM   3658  CD2 LEU A 478      42.318  73.628  54.275  1.00  0.79           C  
ATOM   3659  N   MET A 479      41.122  70.702  58.757  1.00  0.80           N  
ATOM   3660  CA  MET A 479      40.331  70.374  59.921  1.00  0.80           C  
ATOM   3661  C   MET A 479      41.172  69.687  60.970  1.00  0.80           C  
ATOM   3662  O   MET A 479      41.790  68.648  60.741  1.00  0.80           O  
ATOM   3663  CB  MET A 479      39.183  69.410  59.564  1.00  0.80           C  
ATOM   3664  CG  MET A 479      38.100  70.012  58.649  1.00  0.80           C  
ATOM   3665  SD  MET A 479      37.127  71.368  59.382  1.00  0.80           S  
ATOM   3666  CE  MET A 479      36.252  70.398  60.640  1.00  0.80           C  
ATOM   3667  N   LYS A 480      41.163  70.254  62.185  1.00  0.77           N  
ATOM   3668  CA  LYS A 480      41.897  69.764  63.313  1.00  0.77           C  
ATOM   3669  C   LYS A 480      40.993  68.830  64.076  1.00  0.77           C  
ATOM   3670  O   LYS A 480      39.902  69.196  64.506  1.00  0.77           O  
ATOM   3671  CB  LYS A 480      42.357  70.935  64.218  1.00  0.77           C  
ATOM   3672  CG  LYS A 480      43.081  70.476  65.494  1.00  0.77           C  
ATOM   3673  CD  LYS A 480      43.586  71.641  66.363  1.00  0.77           C  
ATOM   3674  CE  LYS A 480      44.180  71.210  67.710  1.00  0.77           C  
ATOM   3675  NZ  LYS A 480      45.307  70.285  67.474  1.00  0.77           N  
ATOM   3676  N   LYS A 481      41.432  67.575  64.263  1.00  0.83           N  
ATOM   3677  CA  LYS A 481      40.734  66.620  65.089  1.00  0.83           C  
ATOM   3678  C   LYS A 481      41.011  66.899  66.559  1.00  0.83           C  
ATOM   3679  O   LYS A 481      42.157  66.843  67.002  1.00  0.83           O  
ATOM   3680  CB  LYS A 481      41.212  65.201  64.713  1.00  0.83           C  
ATOM   3681  CG  LYS A 481      40.397  64.059  65.330  1.00  0.83           C  
ATOM   3682  CD  LYS A 481      41.063  62.677  65.166  1.00  0.83           C  
ATOM   3683  CE  LYS A 481      41.406  62.300  63.719  1.00  0.83           C  
ATOM   3684  NZ  LYS A 481      41.907  60.903  63.617  1.00  0.83           N  
ATOM   3685  N   ASN A 482      39.963  67.238  67.337  1.00  0.84           N  
ATOM   3686  CA  ASN A 482      40.081  67.495  68.760  1.00  0.84           C  
ATOM   3687  C   ASN A 482      40.165  66.212  69.572  1.00  0.84           C  
ATOM   3688  O   ASN A 482      41.054  66.047  70.400  1.00  0.84           O  
ATOM   3689  CB  ASN A 482      38.846  68.290  69.253  1.00  0.84           C  
ATOM   3690  CG  ASN A 482      38.880  69.724  68.742  1.00  0.84           C  
ATOM   3691  OD1 ASN A 482      39.911  70.265  68.344  1.00  0.84           O  
ATOM   3692  ND2 ASN A 482      37.704  70.396  68.784  1.00  0.84           N  
ATOM   3693  N   PHE A 483      39.240  65.263  69.327  1.00  0.89           N  
ATOM   3694  CA  PHE A 483      39.219  64.002  70.032  1.00  0.89           C  
ATOM   3695  C   PHE A 483      38.381  63.020  69.235  1.00  0.89           C  
ATOM   3696  O   PHE A 483      37.697  63.390  68.278  1.00  0.89           O  
ATOM   3697  CB  PHE A 483      38.734  64.097  71.518  1.00  0.89           C  
ATOM   3698  CG  PHE A 483      37.329  64.626  71.637  1.00  0.89           C  
ATOM   3699  CD1 PHE A 483      37.123  66.005  71.734  1.00  0.89           C  
ATOM   3700  CD2 PHE A 483      36.209  63.776  71.612  1.00  0.89           C  
ATOM   3701  CE1 PHE A 483      35.833  66.534  71.796  1.00  0.89           C  
ATOM   3702  CE2 PHE A 483      34.914  64.306  71.661  1.00  0.89           C  
ATOM   3703  CZ  PHE A 483      34.727  65.685  71.771  1.00  0.89           C  
ATOM   3704  N   THR A 484      38.431  61.736  69.628  1.00  0.89           N  
ATOM   3705  CA  THR A 484      37.806  60.640  68.905  1.00  0.89           C  
ATOM   3706  C   THR A 484      36.886  59.908  69.849  1.00  0.89           C  
ATOM   3707  O   THR A 484      37.293  59.481  70.925  1.00  0.89           O  
ATOM   3708  CB  THR A 484      38.819  59.633  68.367  1.00  0.89           C  
ATOM   3709  OG1 THR A 484      39.719  60.246  67.458  1.00  0.89           O  
ATOM   3710  CG2 THR A 484      38.142  58.511  67.572  1.00  0.89           C  
ATOM   3711  N   LEU A 485      35.602  59.741  69.472  1.00  0.87           N  
ATOM   3712  CA  LEU A 485      34.672  58.893  70.186  1.00  0.87           C  
ATOM   3713  C   LEU A 485      34.844  57.470  69.686  1.00  0.87           C  
ATOM   3714  O   LEU A 485      34.477  57.136  68.558  1.00  0.87           O  
ATOM   3715  CB  LEU A 485      33.198  59.336  69.985  1.00  0.87           C  
ATOM   3716  CG  LEU A 485      32.874  60.770  70.456  1.00  0.87           C  
ATOM   3717  CD1 LEU A 485      31.364  61.043  70.357  1.00  0.87           C  
ATOM   3718  CD2 LEU A 485      33.328  61.019  71.899  1.00  0.87           C  
ATOM   3719  N   GLU A 486      35.433  56.600  70.536  1.00  0.77           N  
ATOM   3720  CA  GLU A 486      35.751  55.217  70.234  1.00  0.77           C  
ATOM   3721  C   GLU A 486      34.576  54.367  69.813  1.00  0.77           C  
ATOM   3722  O   GLU A 486      33.446  54.589  70.233  1.00  0.77           O  
ATOM   3723  CB  GLU A 486      36.388  54.498  71.430  1.00  0.77           C  
ATOM   3724  CG  GLU A 486      37.748  55.079  71.859  1.00  0.77           C  
ATOM   3725  CD  GLU A 486      38.426  54.199  72.910  1.00  0.77           C  
ATOM   3726  OE1 GLU A 486      37.860  53.130  73.254  1.00  0.77           O  
ATOM   3727  OE2 GLU A 486      39.525  54.602  73.364  1.00  0.77           O  
ATOM   3728  N   PHE A 487      34.820  53.350  68.959  1.00  0.81           N  
ATOM   3729  CA  PHE A 487      33.791  52.452  68.482  1.00  0.81           C  
ATOM   3730  C   PHE A 487      33.046  51.754  69.618  1.00  0.81           C  
ATOM   3731  O   PHE A 487      33.647  51.287  70.581  1.00  0.81           O  
ATOM   3732  CB  PHE A 487      34.417  51.424  67.498  1.00  0.81           C  
ATOM   3733  CG  PHE A 487      33.420  50.444  66.935  1.00  0.81           C  
ATOM   3734  CD1 PHE A 487      32.659  50.759  65.804  1.00  0.81           C  
ATOM   3735  CD2 PHE A 487      33.226  49.197  67.546  1.00  0.81           C  
ATOM   3736  CE1 PHE A 487      31.734  49.849  65.287  1.00  0.81           C  
ATOM   3737  CE2 PHE A 487      32.297  48.285  67.035  1.00  0.81           C  
ATOM   3738  CZ  PHE A 487      31.543  48.613  65.907  1.00  0.81           C  
ATOM   3739  N   SER A 488      31.707  51.670  69.522  1.00  0.77           N  
ATOM   3740  CA  SER A 488      30.918  50.992  70.536  1.00  0.77           C  
ATOM   3741  C   SER A 488      30.021  50.005  69.841  1.00  0.77           C  
ATOM   3742  O   SER A 488      29.462  50.284  68.780  1.00  0.77           O  
ATOM   3743  CB  SER A 488      30.093  51.958  71.422  1.00  0.77           C  
ATOM   3744  OG  SER A 488      29.622  51.343  72.628  1.00  0.77           O  
ATOM   3745  N   ARG A 489      29.895  48.787  70.405  1.00  0.67           N  
ATOM   3746  CA  ARG A 489      29.213  47.671  69.775  1.00  0.67           C  
ATOM   3747  C   ARG A 489      27.694  47.734  69.871  1.00  0.67           C  
ATOM   3748  O   ARG A 489      27.010  47.024  69.135  1.00  0.67           O  
ATOM   3749  CB  ARG A 489      29.686  46.318  70.368  1.00  0.67           C  
ATOM   3750  CG  ARG A 489      31.161  45.982  70.070  1.00  0.67           C  
ATOM   3751  CD  ARG A 489      31.549  44.548  70.453  1.00  0.67           C  
ATOM   3752  NE  ARG A 489      32.942  44.289  69.938  1.00  0.67           N  
ATOM   3753  CZ  ARG A 489      33.248  43.862  68.703  1.00  0.67           C  
ATOM   3754  NH1 ARG A 489      32.319  43.676  67.772  1.00  0.67           N  
ATOM   3755  NH2 ARG A 489      34.519  43.608  68.389  1.00  0.67           N  
ATOM   3756  N   ASP A 490      27.147  48.587  70.763  1.00  0.79           N  
ATOM   3757  CA  ASP A 490      25.731  48.822  70.950  1.00  0.79           C  
ATOM   3758  C   ASP A 490      25.119  49.693  69.849  1.00  0.79           C  
ATOM   3759  O   ASP A 490      23.937  49.586  69.529  1.00  0.79           O  
ATOM   3760  CB  ASP A 490      25.493  49.430  72.370  1.00  0.79           C  
ATOM   3761  CG  ASP A 490      26.416  50.584  72.748  1.00  0.79           C  
ATOM   3762  OD1 ASP A 490      26.878  51.340  71.853  1.00  0.79           O  
ATOM   3763  OD2 ASP A 490      26.771  50.663  73.947  1.00  0.79           O  
ATOM   3764  N   ARG A 491      25.944  50.549  69.211  1.00  0.74           N  
ATOM   3765  CA  ARG A 491      25.517  51.432  68.144  1.00  0.74           C  
ATOM   3766  C   ARG A 491      26.183  51.157  66.813  1.00  0.74           C  
ATOM   3767  O   ARG A 491      25.717  51.621  65.771  1.00  0.74           O  
ATOM   3768  CB  ARG A 491      25.806  52.893  68.546  1.00  0.74           C  
ATOM   3769  CG  ARG A 491      27.262  53.195  68.932  1.00  0.74           C  
ATOM   3770  CD  ARG A 491      27.394  54.620  69.443  1.00  0.74           C  
ATOM   3771  NE  ARG A 491      28.787  54.792  69.946  1.00  0.74           N  
ATOM   3772  CZ  ARG A 491      29.795  55.270  69.220  1.00  0.74           C  
ATOM   3773  NH1 ARG A 491      29.673  55.582  67.941  1.00  0.74           N  
ATOM   3774  NH2 ARG A 491      30.966  55.545  69.763  1.00  0.74           N  
ATOM   3775  N   LYS A 492      27.275  50.366  66.830  1.00  0.83           N  
ATOM   3776  CA  LYS A 492      28.019  49.901  65.680  1.00  0.83           C  
ATOM   3777  C   LYS A 492      28.594  51.003  64.815  1.00  0.83           C  
ATOM   3778  O   LYS A 492      28.531  50.963  63.588  1.00  0.83           O  
ATOM   3779  CB  LYS A 492      27.230  48.872  64.847  1.00  0.83           C  
ATOM   3780  CG  LYS A 492      26.927  47.589  65.626  1.00  0.83           C  
ATOM   3781  CD  LYS A 492      26.187  46.580  64.740  1.00  0.83           C  
ATOM   3782  CE  LYS A 492      25.931  45.244  65.436  1.00  0.83           C  
ATOM   3783  NZ  LYS A 492      25.245  44.317  64.509  1.00  0.83           N  
ATOM   3784  N   SER A 493      29.214  52.008  65.447  1.00  0.91           N  
ATOM   3785  CA  SER A 493      29.647  53.193  64.754  1.00  0.91           C  
ATOM   3786  C   SER A 493      30.791  53.818  65.507  1.00  0.91           C  
ATOM   3787  O   SER A 493      31.193  53.322  66.550  1.00  0.91           O  
ATOM   3788  CB  SER A 493      28.481  54.205  64.430  1.00  0.91           C  
ATOM   3789  OG  SER A 493      27.720  54.737  65.540  1.00  0.91           O  
ATOM   3790  N   MET A 494      31.372  54.902  64.957  1.00  0.88           N  
ATOM   3791  CA  MET A 494      32.323  55.749  65.645  1.00  0.88           C  
ATOM   3792  C   MET A 494      32.323  57.140  65.034  1.00  0.88           C  
ATOM   3793  O   MET A 494      31.838  57.328  63.917  1.00  0.88           O  
ATOM   3794  CB  MET A 494      33.762  55.192  65.615  1.00  0.88           C  
ATOM   3795  CG  MET A 494      34.419  55.110  64.228  1.00  0.88           C  
ATOM   3796  SD  MET A 494      36.213  54.839  64.333  1.00  0.88           S  
ATOM   3797  CE  MET A 494      36.685  56.497  64.924  1.00  0.88           C  
ATOM   3798  N   SER A 495      32.879  58.146  65.748  1.00  0.94           N  
ATOM   3799  CA  SER A 495      32.901  59.520  65.283  1.00  0.94           C  
ATOM   3800  C   SER A 495      34.079  60.296  65.808  1.00  0.94           C  
ATOM   3801  O   SER A 495      34.745  59.916  66.769  1.00  0.94           O  
ATOM   3802  CB  SER A 495      31.602  60.329  65.573  1.00  0.94           C  
ATOM   3803  OG  SER A 495      31.390  60.730  66.927  1.00  0.94           O  
ATOM   3804  N   VAL A 496      34.380  61.423  65.146  1.00  0.95           N  
ATOM   3805  CA  VAL A 496      35.446  62.321  65.528  1.00  0.95           C  
ATOM   3806  C   VAL A 496      34.912  63.729  65.621  1.00  0.95           C  
ATOM   3807  O   VAL A 496      34.159  64.176  64.760  1.00  0.95           O  
ATOM   3808  CB  VAL A 496      36.626  62.273  64.564  1.00  0.95           C  
ATOM   3809  CG1 VAL A 496      37.358  60.938  64.772  1.00  0.95           C  
ATOM   3810  CG2 VAL A 496      36.182  62.437  63.094  1.00  0.95           C  
ATOM   3811  N   TYR A 497      35.289  64.463  66.689  1.00  0.91           N  
ATOM   3812  CA  TYR A 497      34.930  65.853  66.876  1.00  0.91           C  
ATOM   3813  C   TYR A 497      36.066  66.688  66.307  1.00  0.91           C  
ATOM   3814  O   TYR A 497      37.219  66.562  66.725  1.00  0.91           O  
ATOM   3815  CB  TYR A 497      34.713  66.165  68.381  1.00  0.91           C  
ATOM   3816  CG  TYR A 497      34.069  67.507  68.615  1.00  0.91           C  
ATOM   3817  CD1 TYR A 497      34.826  68.685  68.561  1.00  0.91           C  
ATOM   3818  CD2 TYR A 497      32.706  67.604  68.919  1.00  0.91           C  
ATOM   3819  CE1 TYR A 497      34.231  69.935  68.790  1.00  0.91           C  
ATOM   3820  CE2 TYR A 497      32.113  68.846  69.165  1.00  0.91           C  
ATOM   3821  CZ  TYR A 497      32.868  70.013  69.087  1.00  0.91           C  
ATOM   3822  OH  TYR A 497      32.228  71.243  69.331  1.00  0.91           O  
ATOM   3823  N   CYS A 498      35.770  67.569  65.337  1.00  0.91           N  
ATOM   3824  CA  CYS A 498      36.793  68.294  64.613  1.00  0.91           C  
ATOM   3825  C   CYS A 498      36.401  69.756  64.494  1.00  0.91           C  
ATOM   3826  O   CYS A 498      35.246  70.127  64.686  1.00  0.91           O  
ATOM   3827  CB  CYS A 498      36.999  67.709  63.188  1.00  0.91           C  
ATOM   3828  SG  CYS A 498      37.499  65.955  63.140  1.00  0.91           S  
ATOM   3829  N   THR A 499      37.373  70.633  64.179  1.00  0.84           N  
ATOM   3830  CA  THR A 499      37.186  72.079  64.141  1.00  0.84           C  
ATOM   3831  C   THR A 499      38.034  72.619  62.998  1.00  0.84           C  
ATOM   3832  O   THR A 499      39.013  71.943  62.682  1.00  0.84           O  
ATOM   3833  CB  THR A 499      37.591  72.713  65.478  1.00  0.84           C  
ATOM   3834  OG1 THR A 499      37.274  74.091  65.533  1.00  0.84           O  
ATOM   3835  CG2 THR A 499      39.088  72.564  65.805  1.00  0.84           C  
ATOM   3836  N   PRO A 500      37.779  73.726  62.298  1.00  0.83           N  
ATOM   3837  CA  PRO A 500      38.708  74.316  61.345  1.00  0.83           C  
ATOM   3838  C   PRO A 500      40.093  74.606  61.853  1.00  0.83           C  
ATOM   3839  O   PRO A 500      40.276  75.199  62.915  1.00  0.83           O  
ATOM   3840  CB  PRO A 500      38.002  75.584  60.859  1.00  0.83           C  
ATOM   3841  CG  PRO A 500      36.540  75.157  60.919  1.00  0.83           C  
ATOM   3842  CD  PRO A 500      36.518  74.458  62.284  1.00  0.83           C  
ATOM   3843  N   THR A 501      41.099  74.168  61.094  1.00  0.74           N  
ATOM   3844  CA  THR A 501      42.497  74.406  61.394  1.00  0.74           C  
ATOM   3845  C   THR A 501      42.875  75.863  61.183  1.00  0.74           C  
ATOM   3846  O   THR A 501      42.408  76.513  60.253  1.00  0.74           O  
ATOM   3847  CB  THR A 501      43.396  73.499  60.579  1.00  0.74           C  
ATOM   3848  OG1 THR A 501      43.127  72.146  60.886  1.00  0.74           O  
ATOM   3849  CG2 THR A 501      44.877  73.656  60.904  1.00  0.74           C  
ATOM   3850  N   LYS A 502      43.733  76.417  62.074  1.00  0.58           N  
ATOM   3851  CA  LYS A 502      44.178  77.809  62.069  1.00  0.58           C  
ATOM   3852  C   LYS A 502      43.045  78.829  62.284  1.00  0.58           C  
ATOM   3853  O   LYS A 502      43.102  79.938  61.759  1.00  0.58           O  
ATOM   3854  CB  LYS A 502      45.007  78.182  60.794  1.00  0.58           C  
ATOM   3855  CG  LYS A 502      46.318  77.400  60.602  1.00  0.58           C  
ATOM   3856  CD  LYS A 502      47.049  77.728  59.288  1.00  0.58           C  
ATOM   3857  CE  LYS A 502      48.291  76.855  59.088  1.00  0.58           C  
ATOM   3858  NZ  LYS A 502      48.989  77.243  57.844  1.00  0.58           N  
ATOM   3859  N   GLY A 503      41.998  78.491  63.080  1.00  0.51           N  
ATOM   3860  CA  GLY A 503      40.778  79.292  63.122  1.00  0.51           C  
ATOM   3861  C   GLY A 503      40.070  79.306  64.459  1.00  0.51           C  
ATOM   3862  O   GLY A 503      40.686  79.111  65.503  1.00  0.51           O  
ATOM   3863  N   ASP A 504      38.735  79.552  64.439  1.00  0.39           N  
ATOM   3864  CA  ASP A 504      37.969  79.917  65.617  1.00  0.39           C  
ATOM   3865  C   ASP A 504      36.509  79.389  65.748  1.00  0.39           C  
ATOM   3866  O   ASP A 504      35.926  79.485  66.831  1.00  0.39           O  
ATOM   3867  CB  ASP A 504      38.032  81.475  65.706  1.00  0.39           C  
ATOM   3868  CG  ASP A 504      37.500  82.227  64.489  1.00  0.39           C  
ATOM   3869  OD1 ASP A 504      37.500  83.481  64.569  1.00  0.39           O  
ATOM   3870  OD2 ASP A 504      37.119  81.576  63.480  1.00  0.39           O  
ATOM   3871  N   ALA A 505      35.871  78.782  64.712  1.00  0.45           N  
ATOM   3872  CA  ALA A 505      34.511  78.285  64.806  1.00  0.45           C  
ATOM   3873  C   ALA A 505      34.231  77.379  63.627  1.00  0.45           C  
ATOM   3874  O   ALA A 505      34.918  77.425  62.602  1.00  0.45           O  
ATOM   3875  CB  ALA A 505      33.468  79.413  64.755  1.00  0.45           C  
ATOM   3876  N   GLY A 506      33.134  76.615  63.685  1.00  0.76           N  
ATOM   3877  CA  GLY A 506      32.758  75.736  62.599  1.00  0.76           C  
ATOM   3878  C   GLY A 506      32.903  74.274  62.890  1.00  0.76           C  
ATOM   3879  O   GLY A 506      33.147  73.478  61.991  1.00  0.76           O  
ATOM   3880  N   SER A 507      32.797  73.914  64.183  1.00  0.85           N  
ATOM   3881  CA  SER A 507      32.947  72.565  64.703  1.00  0.85           C  
ATOM   3882  C   SER A 507      31.972  71.553  64.133  1.00  0.85           C  
ATOM   3883  O   SER A 507      30.782  71.829  63.989  1.00  0.85           O  
ATOM   3884  CB  SER A 507      32.794  72.520  66.242  1.00  0.85           C  
ATOM   3885  OG  SER A 507      33.713  73.415  66.869  1.00  0.85           O  
ATOM   3886  N   LYS A 508      32.456  70.335  63.814  1.00  0.87           N  
ATOM   3887  CA  LYS A 508      31.655  69.300  63.188  1.00  0.87           C  
ATOM   3888  C   LYS A 508      32.001  67.969  63.805  1.00  0.87           C  
ATOM   3889  O   LYS A 508      33.063  67.793  64.401  1.00  0.87           O  
ATOM   3890  CB  LYS A 508      31.905  69.177  61.658  1.00  0.87           C  
ATOM   3891  CG  LYS A 508      31.586  70.443  60.848  1.00  0.87           C  
ATOM   3892  CD  LYS A 508      30.096  70.812  60.846  1.00  0.87           C  
ATOM   3893  CE  LYS A 508      29.822  72.123  60.112  1.00  0.87           C  
ATOM   3894  NZ  LYS A 508      28.380  72.422  60.179  1.00  0.87           N  
ATOM   3895  N   MET A 509      31.096  66.984  63.657  1.00  0.91           N  
ATOM   3896  CA  MET A 509      31.369  65.622  64.047  1.00  0.91           C  
ATOM   3897  C   MET A 509      31.104  64.710  62.882  1.00  0.91           C  
ATOM   3898  O   MET A 509      29.983  64.649  62.383  1.00  0.91           O  
ATOM   3899  CB  MET A 509      30.463  65.139  65.195  1.00  0.91           C  
ATOM   3900  CG  MET A 509      30.904  65.594  66.587  1.00  0.91           C  
ATOM   3901  SD  MET A 509      29.705  65.165  67.895  1.00  0.91           S  
ATOM   3902  CE  MET A 509      29.729  63.363  67.673  1.00  0.91           C  
ATOM   3903  N   PHE A 510      32.125  63.958  62.448  1.00  0.93           N  
ATOM   3904  CA  PHE A 510      32.036  63.075  61.305  1.00  0.93           C  
ATOM   3905  C   PHE A 510      31.887  61.650  61.803  1.00  0.93           C  
ATOM   3906  O   PHE A 510      32.723  61.171  62.566  1.00  0.93           O  
ATOM   3907  CB  PHE A 510      33.304  63.170  60.425  1.00  0.93           C  
ATOM   3908  CG  PHE A 510      33.606  64.593  60.064  1.00  0.93           C  
ATOM   3909  CD1 PHE A 510      32.774  65.288  59.179  1.00  0.93           C  
ATOM   3910  CD2 PHE A 510      34.728  65.252  60.588  1.00  0.93           C  
ATOM   3911  CE1 PHE A 510      33.062  66.603  58.805  1.00  0.93           C  
ATOM   3912  CE2 PHE A 510      35.018  66.570  60.221  1.00  0.93           C  
ATOM   3913  CZ  PHE A 510      34.187  67.246  59.324  1.00  0.93           C  
ATOM   3914  N   VAL A 511      30.811  60.951  61.396  1.00  0.96           N  
ATOM   3915  CA  VAL A 511      30.380  59.670  61.933  1.00  0.96           C  
ATOM   3916  C   VAL A 511      30.499  58.622  60.849  1.00  0.96           C  
ATOM   3917  O   VAL A 511      30.103  58.849  59.707  1.00  0.96           O  
ATOM   3918  CB  VAL A 511      28.915  59.686  62.383  1.00  0.96           C  
ATOM   3919  CG1 VAL A 511      28.532  58.352  63.067  1.00  0.96           C  
ATOM   3920  CG2 VAL A 511      28.670  60.873  63.337  1.00  0.96           C  
ATOM   3921  N   LYS A 512      31.032  57.429  61.181  1.00  0.90           N  
ATOM   3922  CA  LYS A 512      31.010  56.308  60.266  1.00  0.90           C  
ATOM   3923  C   LYS A 512      30.583  55.063  61.005  1.00  0.90           C  
ATOM   3924  O   LYS A 512      30.760  54.951  62.216  1.00  0.90           O  
ATOM   3925  CB  LYS A 512      32.378  56.057  59.572  1.00  0.90           C  
ATOM   3926  CG  LYS A 512      33.442  55.394  60.460  1.00  0.90           C  
ATOM   3927  CD  LYS A 512      34.802  55.217  59.769  1.00  0.90           C  
ATOM   3928  CE  LYS A 512      35.809  54.528  60.704  1.00  0.90           C  
ATOM   3929  NZ  LYS A 512      37.157  54.504  60.132  1.00  0.90           N  
ATOM   3930  N   GLY A 513      30.009  54.066  60.310  1.00  0.95           N  
ATOM   3931  CA  GLY A 513      29.646  52.835  60.988  1.00  0.95           C  
ATOM   3932  C   GLY A 513      28.658  52.046  60.210  1.00  0.95           C  
ATOM   3933  O   GLY A 513      28.487  52.246  59.008  1.00  0.95           O  
ATOM   3934  N   ALA A 514      27.985  51.100  60.891  1.00  0.94           N  
ATOM   3935  CA  ALA A 514      27.008  50.230  60.279  1.00  0.94           C  
ATOM   3936  C   ALA A 514      25.821  50.990  59.691  1.00  0.94           C  
ATOM   3937  O   ALA A 514      25.292  51.868  60.375  1.00  0.94           O  
ATOM   3938  CB  ALA A 514      26.465  49.175  61.266  1.00  0.94           C  
ATOM   3939  N   PRO A 515      25.352  50.704  58.477  1.00  0.92           N  
ATOM   3940  CA  PRO A 515      24.362  51.522  57.804  1.00  0.92           C  
ATOM   3941  C   PRO A 515      23.085  51.824  58.523  1.00  0.92           C  
ATOM   3942  O   PRO A 515      22.749  52.997  58.645  1.00  0.92           O  
ATOM   3943  CB  PRO A 515      24.066  50.780  56.509  1.00  0.92           C  
ATOM   3944  CG  PRO A 515      25.386  50.087  56.180  1.00  0.92           C  
ATOM   3945  CD  PRO A 515      25.955  49.742  57.556  1.00  0.92           C  
ATOM   3946  N   GLU A 516      22.374  50.789  59.009  1.00  0.83           N  
ATOM   3947  CA  GLU A 516      21.082  50.931  59.644  1.00  0.83           C  
ATOM   3948  C   GLU A 516      21.148  51.855  60.846  1.00  0.83           C  
ATOM   3949  O   GLU A 516      20.464  52.871  60.916  1.00  0.83           O  
ATOM   3950  CB  GLU A 516      20.595  49.518  60.025  1.00  0.83           C  
ATOM   3951  CG  GLU A 516      19.224  49.455  60.734  1.00  0.83           C  
ATOM   3952  CD  GLU A 516      18.776  48.008  60.956  1.00  0.83           C  
ATOM   3953  OE1 GLU A 516      19.392  47.097  60.336  1.00  0.83           O  
ATOM   3954  OE2 GLU A 516      17.828  47.798  61.750  1.00  0.83           O  
ATOM   3955  N   GLY A 517      22.129  51.603  61.744  1.00  0.92           N  
ATOM   3956  CA  GLY A 517      22.251  52.355  62.980  1.00  0.92           C  
ATOM   3957  C   GLY A 517      22.622  53.803  62.803  1.00  0.92           C  
ATOM   3958  O   GLY A 517      22.156  54.652  63.553  1.00  0.92           O  
ATOM   3959  N   VAL A 518      23.477  54.133  61.813  1.00  0.94           N  
ATOM   3960  CA  VAL A 518      23.794  55.515  61.472  1.00  0.94           C  
ATOM   3961  C   VAL A 518      22.629  56.242  60.817  1.00  0.94           C  
ATOM   3962  O   VAL A 518      22.268  57.336  61.241  1.00  0.94           O  
ATOM   3963  CB  VAL A 518      25.012  55.593  60.556  1.00  0.94           C  
ATOM   3964  CG1 VAL A 518      25.307  57.037  60.080  1.00  0.94           C  
ATOM   3965  CG2 VAL A 518      26.241  55.034  61.300  1.00  0.94           C  
ATOM   3966  N   ILE A 519      21.978  55.630  59.796  1.00  0.91           N  
ATOM   3967  CA  ILE A 519      20.874  56.219  59.040  1.00  0.91           C  
ATOM   3968  C   ILE A 519      19.662  56.492  59.919  1.00  0.91           C  
ATOM   3969  O   ILE A 519      18.989  57.512  59.772  1.00  0.91           O  
ATOM   3970  CB  ILE A 519      20.498  55.385  57.810  1.00  0.91           C  
ATOM   3971  CG1 ILE A 519      21.663  55.347  56.785  1.00  0.91           C  
ATOM   3972  CG2 ILE A 519      19.220  55.937  57.132  1.00  0.91           C  
ATOM   3973  CD1 ILE A 519      21.394  54.419  55.591  1.00  0.91           C  
ATOM   3974  N   ASP A 520      19.369  55.613  60.899  1.00  0.90           N  
ATOM   3975  CA  ASP A 520      18.340  55.834  61.897  1.00  0.90           C  
ATOM   3976  C   ASP A 520      18.523  57.092  62.741  1.00  0.90           C  
ATOM   3977  O   ASP A 520      17.552  57.681  63.212  1.00  0.90           O  
ATOM   3978  CB  ASP A 520      18.239  54.601  62.828  1.00  0.90           C  
ATOM   3979  CG  ASP A 520      17.467  53.471  62.176  1.00  0.90           C  
ATOM   3980  OD1 ASP A 520      16.608  53.777  61.309  1.00  0.90           O  
ATOM   3981  OD2 ASP A 520      17.665  52.308  62.580  1.00  0.90           O  
ATOM   3982  N   ARG A 521      19.775  57.549  62.928  1.00  0.84           N  
ATOM   3983  CA  ARG A 521      20.095  58.732  63.696  1.00  0.84           C  
ATOM   3984  C   ARG A 521      20.333  59.951  62.813  1.00  0.84           C  
ATOM   3985  O   ARG A 521      20.865  60.963  63.271  1.00  0.84           O  
ATOM   3986  CB  ARG A 521      21.338  58.487  64.582  1.00  0.84           C  
ATOM   3987  CG  ARG A 521      21.180  57.264  65.510  1.00  0.84           C  
ATOM   3988  CD  ARG A 521      22.183  57.168  66.669  1.00  0.84           C  
ATOM   3989  NE  ARG A 521      23.561  57.216  66.090  1.00  0.84           N  
ATOM   3990  CZ  ARG A 521      24.265  56.163  65.654  1.00  0.84           C  
ATOM   3991  NH1 ARG A 521      23.845  54.919  65.819  1.00  0.84           N  
ATOM   3992  NH2 ARG A 521      25.429  56.349  65.030  1.00  0.84           N  
ATOM   3993  N   CYS A 522      19.916  59.892  61.531  1.00  0.94           N  
ATOM   3994  CA  CYS A 522      20.057  60.981  60.595  1.00  0.94           C  
ATOM   3995  C   CYS A 522      18.690  61.620  60.418  1.00  0.94           C  
ATOM   3996  O   CYS A 522      17.728  60.966  60.033  1.00  0.94           O  
ATOM   3997  CB  CYS A 522      20.634  60.513  59.222  1.00  0.94           C  
ATOM   3998  SG  CYS A 522      22.391  60.021  59.297  1.00  0.94           S  
ATOM   3999  N   SER A 523      18.578  62.935  60.709  1.00  0.93           N  
ATOM   4000  CA  SER A 523      17.345  63.696  60.542  1.00  0.93           C  
ATOM   4001  C   SER A 523      17.424  64.560  59.300  1.00  0.93           C  
ATOM   4002  O   SER A 523      16.439  65.154  58.862  1.00  0.93           O  
ATOM   4003  CB  SER A 523      17.061  64.642  61.737  1.00  0.93           C  
ATOM   4004  OG  SER A 523      16.787  63.909  62.931  1.00  0.93           O  
ATOM   4005  N   TYR A 524      18.603  64.604  58.650  1.00  0.89           N  
ATOM   4006  CA  TYR A 524      18.823  65.383  57.458  1.00  0.89           C  
ATOM   4007  C   TYR A 524      19.611  64.570  56.445  1.00  0.89           C  
ATOM   4008  O   TYR A 524      20.275  63.581  56.756  1.00  0.89           O  
ATOM   4009  CB  TYR A 524      19.616  66.677  57.764  1.00  0.89           C  
ATOM   4010  CG  TYR A 524      18.943  67.544  58.787  1.00  0.89           C  
ATOM   4011  CD1 TYR A 524      17.916  68.430  58.433  1.00  0.89           C  
ATOM   4012  CD2 TYR A 524      19.360  67.496  60.125  1.00  0.89           C  
ATOM   4013  CE1 TYR A 524      17.331  69.264  59.399  1.00  0.89           C  
ATOM   4014  CE2 TYR A 524      18.767  68.312  61.092  1.00  0.89           C  
ATOM   4015  CZ  TYR A 524      17.773  69.214  60.725  1.00  0.89           C  
ATOM   4016  OH  TYR A 524      17.252  70.069  61.711  1.00  0.89           O  
ATOM   4017  N   VAL A 525      19.540  64.999  55.179  1.00  0.90           N  
ATOM   4018  CA  VAL A 525      20.208  64.432  54.033  1.00  0.90           C  
ATOM   4019  C   VAL A 525      20.949  65.544  53.331  1.00  0.90           C  
ATOM   4020  O   VAL A 525      20.379  66.593  53.055  1.00  0.90           O  
ATOM   4021  CB  VAL A 525      19.169  63.826  53.105  1.00  0.90           C  
ATOM   4022  CG1 VAL A 525      19.746  63.544  51.714  1.00  0.90           C  
ATOM   4023  CG2 VAL A 525      18.726  62.503  53.740  1.00  0.90           C  
ATOM   4024  N   ARG A 526      22.248  65.360  53.034  1.00  0.85           N  
ATOM   4025  CA  ARG A 526      23.009  66.336  52.294  1.00  0.85           C  
ATOM   4026  C   ARG A 526      22.929  66.161  50.795  1.00  0.85           C  
ATOM   4027  O   ARG A 526      23.128  65.069  50.272  1.00  0.85           O  
ATOM   4028  CB  ARG A 526      24.481  66.248  52.676  1.00  0.85           C  
ATOM   4029  CG  ARG A 526      25.341  67.320  51.991  1.00  0.85           C  
ATOM   4030  CD  ARG A 526      26.453  67.802  52.894  1.00  0.85           C  
ATOM   4031  NE  ARG A 526      25.837  68.580  54.023  1.00  0.85           N  
ATOM   4032  CZ  ARG A 526      25.846  68.181  55.294  1.00  0.85           C  
ATOM   4033  NH1 ARG A 526      26.430  67.057  55.682  1.00  0.85           N  
ATOM   4034  NH2 ARG A 526      25.323  68.975  56.221  1.00  0.85           N  
ATOM   4035  N   VAL A 527      22.663  67.265  50.074  1.00  0.89           N  
ATOM   4036  CA  VAL A 527      22.640  67.301  48.631  1.00  0.89           C  
ATOM   4037  C   VAL A 527      23.673  68.338  48.236  1.00  0.89           C  
ATOM   4038  O   VAL A 527      23.475  69.541  48.370  1.00  0.89           O  
ATOM   4039  CB  VAL A 527      21.263  67.685  48.098  1.00  0.89           C  
ATOM   4040  CG1 VAL A 527      21.285  67.624  46.561  1.00  0.89           C  
ATOM   4041  CG2 VAL A 527      20.214  66.699  48.656  1.00  0.89           C  
ATOM   4042  N   GLY A 528      24.858  67.904  47.757  1.00  0.93           N  
ATOM   4043  CA  GLY A 528      25.953  68.834  47.484  1.00  0.93           C  
ATOM   4044  C   GLY A 528      26.506  69.480  48.740  1.00  0.93           C  
ATOM   4045  O   GLY A 528      27.109  68.801  49.565  1.00  0.93           O  
ATOM   4046  N   SER A 529      26.308  70.804  48.918  1.00  0.89           N  
ATOM   4047  CA  SER A 529      26.676  71.516  50.134  1.00  0.89           C  
ATOM   4048  C   SER A 529      25.454  71.844  50.989  1.00  0.89           C  
ATOM   4049  O   SER A 529      25.575  72.232  52.152  1.00  0.89           O  
ATOM   4050  CB  SER A 529      27.425  72.841  49.791  1.00  0.89           C  
ATOM   4051  OG  SER A 529      26.603  73.753  49.054  1.00  0.89           O  
ATOM   4052  N   THR A 530      24.228  71.647  50.454  1.00  0.90           N  
ATOM   4053  CA  THR A 530      22.973  71.996  51.108  1.00  0.90           C  
ATOM   4054  C   THR A 530      22.443  70.775  51.818  1.00  0.90           C  
ATOM   4055  O   THR A 530      22.946  69.670  51.648  1.00  0.90           O  
ATOM   4056  CB  THR A 530      21.902  72.574  50.170  1.00  0.90           C  
ATOM   4057  OG1 THR A 530      21.448  71.650  49.195  1.00  0.90           O  
ATOM   4058  CG2 THR A 530      22.498  73.765  49.409  1.00  0.90           C  
ATOM   4059  N   ARG A 531      21.416  70.914  52.674  1.00  0.81           N  
ATOM   4060  CA  ARG A 531      20.817  69.752  53.282  1.00  0.81           C  
ATOM   4061  C   ARG A 531      19.320  69.888  53.232  1.00  0.81           C  
ATOM   4062  O   ARG A 531      18.791  70.999  53.209  1.00  0.81           O  
ATOM   4063  CB  ARG A 531      21.288  69.549  54.745  1.00  0.81           C  
ATOM   4064  CG  ARG A 531      20.704  70.539  55.775  1.00  0.81           C  
ATOM   4065  CD  ARG A 531      21.221  70.265  57.184  1.00  0.81           C  
ATOM   4066  NE  ARG A 531      20.498  71.190  58.111  1.00  0.81           N  
ATOM   4067  CZ  ARG A 531      20.688  71.153  59.434  1.00  0.81           C  
ATOM   4068  NH1 ARG A 531      21.617  70.381  59.988  1.00  0.81           N  
ATOM   4069  NH2 ARG A 531      19.927  71.890  60.241  1.00  0.81           N  
ATOM   4070  N   VAL A 532      18.609  68.750  53.230  1.00  0.86           N  
ATOM   4071  CA  VAL A 532      17.165  68.686  53.260  1.00  0.86           C  
ATOM   4072  C   VAL A 532      16.764  67.726  54.374  1.00  0.86           C  
ATOM   4073  O   VAL A 532      17.560  66.849  54.707  1.00  0.86           O  
ATOM   4074  CB  VAL A 532      16.570  68.261  51.917  1.00  0.86           C  
ATOM   4075  CG1 VAL A 532      16.748  69.439  50.938  1.00  0.86           C  
ATOM   4076  CG2 VAL A 532      17.207  66.963  51.369  1.00  0.86           C  
ATOM   4077  N   PRO A 533      15.613  67.849  55.037  1.00  0.87           N  
ATOM   4078  CA  PRO A 533      15.080  66.846  55.964  1.00  0.87           C  
ATOM   4079  C   PRO A 533      15.050  65.416  55.447  1.00  0.87           C  
ATOM   4080  O   PRO A 533      14.663  65.191  54.304  1.00  0.87           O  
ATOM   4081  CB  PRO A 533      13.674  67.361  56.321  1.00  0.87           C  
ATOM   4082  CG  PRO A 533      13.755  68.870  56.084  1.00  0.87           C  
ATOM   4083  CD  PRO A 533      14.696  68.976  54.887  1.00  0.87           C  
ATOM   4084  N   LEU A 534      15.450  64.426  56.267  1.00  0.83           N  
ATOM   4085  CA  LEU A 534      15.346  63.025  55.917  1.00  0.83           C  
ATOM   4086  C   LEU A 534      13.891  62.555  55.830  1.00  0.83           C  
ATOM   4087  O   LEU A 534      13.117  62.694  56.774  1.00  0.83           O  
ATOM   4088  CB  LEU A 534      16.139  62.176  56.934  1.00  0.83           C  
ATOM   4089  CG  LEU A 534      16.317  60.703  56.535  1.00  0.83           C  
ATOM   4090  CD1 LEU A 534      17.785  60.265  56.653  1.00  0.83           C  
ATOM   4091  CD2 LEU A 534      15.411  59.801  57.381  1.00  0.83           C  
ATOM   4092  N   THR A 535      13.477  61.985  54.679  1.00  0.84           N  
ATOM   4093  CA  THR A 535      12.106  61.546  54.446  1.00  0.84           C  
ATOM   4094  C   THR A 535      12.077  60.033  54.346  1.00  0.84           C  
ATOM   4095  O   THR A 535      13.108  59.383  54.169  1.00  0.84           O  
ATOM   4096  CB  THR A 535      11.437  62.173  53.217  1.00  0.84           C  
ATOM   4097  OG1 THR A 535      12.015  61.725  52.006  1.00  0.84           O  
ATOM   4098  CG2 THR A 535      11.595  63.698  53.254  1.00  0.84           C  
ATOM   4099  N   GLY A 536      10.877  59.417  54.487  1.00  0.88           N  
ATOM   4100  CA  GLY A 536      10.681  57.965  54.394  1.00  0.88           C  
ATOM   4101  C   GLY A 536      11.204  57.333  53.130  1.00  0.88           C  
ATOM   4102  O   GLY A 536      12.106  56.507  53.166  1.00  0.88           O  
ATOM   4103  N   ILE A 537      10.698  57.801  51.968  1.00  0.80           N  
ATOM   4104  CA  ILE A 537      11.053  57.328  50.631  1.00  0.80           C  
ATOM   4105  C   ILE A 537      12.543  57.475  50.356  1.00  0.80           C  
ATOM   4106  O   ILE A 537      13.168  56.602  49.755  1.00  0.80           O  
ATOM   4107  CB  ILE A 537      10.237  58.082  49.573  1.00  0.80           C  
ATOM   4108  CG1 ILE A 537       8.733  57.728  49.694  1.00  0.80           C  
ATOM   4109  CG2 ILE A 537      10.753  57.861  48.123  1.00  0.80           C  
ATOM   4110  CD1 ILE A 537       7.827  58.722  48.955  1.00  0.80           C  
ATOM   4111  N   VAL A 538      13.172  58.584  50.812  1.00  0.84           N  
ATOM   4112  CA  VAL A 538      14.613  58.761  50.731  1.00  0.84           C  
ATOM   4113  C   VAL A 538      15.380  57.730  51.518  1.00  0.84           C  
ATOM   4114  O   VAL A 538      16.277  57.078  50.991  1.00  0.84           O  
ATOM   4115  CB  VAL A 538      15.017  60.152  51.201  1.00  0.84           C  
ATOM   4116  CG1 VAL A 538      16.546  60.322  51.363  1.00  0.84           C  
ATOM   4117  CG2 VAL A 538      14.464  61.161  50.182  1.00  0.84           C  
ATOM   4118  N   LYS A 539      15.005  57.505  52.787  1.00  0.82           N  
ATOM   4119  CA  LYS A 539      15.649  56.533  53.634  1.00  0.82           C  
ATOM   4120  C   LYS A 539      15.541  55.111  53.093  1.00  0.82           C  
ATOM   4121  O   LYS A 539      16.541  54.400  53.000  1.00  0.82           O  
ATOM   4122  CB  LYS A 539      15.029  56.647  55.039  1.00  0.82           C  
ATOM   4123  CG  LYS A 539      15.639  55.686  56.064  1.00  0.82           C  
ATOM   4124  CD  LYS A 539      15.047  55.842  57.471  1.00  0.82           C  
ATOM   4125  CE  LYS A 539      15.625  54.846  58.475  1.00  0.82           C  
ATOM   4126  NZ  LYS A 539      15.071  55.110  59.810  1.00  0.82           N  
ATOM   4127  N   ASP A 540      14.329  54.726  52.640  1.00  0.84           N  
ATOM   4128  CA  ASP A 540      14.027  53.458  52.006  1.00  0.84           C  
ATOM   4129  C   ASP A 540      14.841  53.241  50.726  1.00  0.84           C  
ATOM   4130  O   ASP A 540      15.388  52.164  50.478  1.00  0.84           O  
ATOM   4131  CB  ASP A 540      12.500  53.380  51.723  1.00  0.84           C  
ATOM   4132  CG  ASP A 540      11.682  53.348  53.011  1.00  0.84           C  
ATOM   4133  OD1 ASP A 540      12.267  53.100  54.097  1.00  0.84           O  
ATOM   4134  OD2 ASP A 540      10.447  53.564  52.905  1.00  0.84           O  
ATOM   4135  N   LYS A 541      14.994  54.298  49.897  1.00  0.82           N  
ATOM   4136  CA  LYS A 541      15.855  54.313  48.727  1.00  0.82           C  
ATOM   4137  C   LYS A 541      17.329  54.129  49.024  1.00  0.82           C  
ATOM   4138  O   LYS A 541      18.031  53.440  48.290  1.00  0.82           O  
ATOM   4139  CB  LYS A 541      15.692  55.628  47.921  1.00  0.82           C  
ATOM   4140  CG  LYS A 541      16.616  55.784  46.694  1.00  0.82           C  
ATOM   4141  CD  LYS A 541      16.407  54.701  45.625  1.00  0.82           C  
ATOM   4142  CE  LYS A 541      17.348  54.874  44.434  1.00  0.82           C  
ATOM   4143  NZ  LYS A 541      17.080  53.826  43.426  1.00  0.82           N  
ATOM   4144  N   ILE A 542      17.863  54.752  50.087  1.00  0.89           N  
ATOM   4145  CA  ILE A 542      19.247  54.547  50.475  1.00  0.89           C  
ATOM   4146  C   ILE A 542      19.489  53.125  50.948  1.00  0.89           C  
ATOM   4147  O   ILE A 542      20.388  52.435  50.468  1.00  0.89           O  
ATOM   4148  CB  ILE A 542      19.645  55.544  51.553  1.00  0.89           C  
ATOM   4149  CG1 ILE A 542      19.547  56.981  50.993  1.00  0.89           C  
ATOM   4150  CG2 ILE A 542      21.079  55.275  52.063  1.00  0.89           C  
ATOM   4151  CD1 ILE A 542      19.754  58.046  52.072  1.00  0.89           C  
ATOM   4152  N   MET A 543      18.633  52.622  51.860  1.00  0.86           N  
ATOM   4153  CA  MET A 543      18.735  51.293  52.428  1.00  0.86           C  
ATOM   4154  C   MET A 543      18.584  50.181  51.396  1.00  0.86           C  
ATOM   4155  O   MET A 543      19.207  49.128  51.520  1.00  0.86           O  
ATOM   4156  CB  MET A 543      17.711  51.105  53.566  1.00  0.86           C  
ATOM   4157  CG  MET A 543      17.997  51.967  54.813  1.00  0.86           C  
ATOM   4158  SD  MET A 543      16.708  51.861  56.095  1.00  0.86           S  
ATOM   4159  CE  MET A 543      17.017  50.142  56.602  1.00  0.86           C  
ATOM   4160  N   SER A 544      17.766  50.394  50.340  1.00  0.88           N  
ATOM   4161  CA  SER A 544      17.606  49.461  49.227  1.00  0.88           C  
ATOM   4162  C   SER A 544      18.879  49.197  48.438  1.00  0.88           C  
ATOM   4163  O   SER A 544      19.205  48.050  48.143  1.00  0.88           O  
ATOM   4164  CB  SER A 544      16.439  49.831  48.254  1.00  0.88           C  
ATOM   4165  OG  SER A 544      16.712  50.908  47.352  1.00  0.88           O  
ATOM   4166  N   VAL A 545      19.658  50.251  48.128  1.00  0.91           N  
ATOM   4167  CA  VAL A 545      20.949  50.157  47.457  1.00  0.91           C  
ATOM   4168  C   VAL A 545      22.001  49.494  48.322  1.00  0.91           C  
ATOM   4169  O   VAL A 545      22.762  48.631  47.887  1.00  0.91           O  
ATOM   4170  CB  VAL A 545      21.424  51.526  47.002  1.00  0.91           C  
ATOM   4171  CG1 VAL A 545      22.760  51.417  46.233  1.00  0.91           C  
ATOM   4172  CG2 VAL A 545      20.333  52.106  46.082  1.00  0.91           C  
ATOM   4173  N   ILE A 546      22.036  49.846  49.622  1.00  0.91           N  
ATOM   4174  CA  ILE A 546      22.907  49.207  50.598  1.00  0.91           C  
ATOM   4175  C   ILE A 546      22.608  47.723  50.717  1.00  0.91           C  
ATOM   4176  O   ILE A 546      23.512  46.887  50.750  1.00  0.91           O  
ATOM   4177  CB  ILE A 546      22.798  49.877  51.958  1.00  0.91           C  
ATOM   4178  CG1 ILE A 546      23.175  51.374  51.827  1.00  0.91           C  
ATOM   4179  CG2 ILE A 546      23.690  49.137  52.987  1.00  0.91           C  
ATOM   4180  CD1 ILE A 546      23.014  52.154  53.130  1.00  0.91           C  
ATOM   4181  N   LYS A 547      21.308  47.366  50.726  1.00  0.84           N  
ATOM   4182  CA  LYS A 547      20.850  45.999  50.673  1.00  0.84           C  
ATOM   4183  C   LYS A 547      21.285  45.264  49.414  1.00  0.84           C  
ATOM   4184  O   LYS A 547      21.769  44.142  49.494  1.00  0.84           O  
ATOM   4185  CB  LYS A 547      19.305  45.953  50.743  1.00  0.84           C  
ATOM   4186  CG  LYS A 547      18.727  44.534  50.807  1.00  0.84           C  
ATOM   4187  CD  LYS A 547      17.193  44.532  50.707  1.00  0.84           C  
ATOM   4188  CE  LYS A 547      16.555  43.145  50.822  1.00  0.84           C  
ATOM   4189  NZ  LYS A 547      16.855  42.593  52.159  1.00  0.84           N  
ATOM   4190  N   GLU A 548      21.153  45.871  48.217  1.00  0.82           N  
ATOM   4191  CA  GLU A 548      21.621  45.287  46.972  1.00  0.82           C  
ATOM   4192  C   GLU A 548      23.123  45.045  46.972  1.00  0.82           C  
ATOM   4193  O   GLU A 548      23.593  43.971  46.614  1.00  0.82           O  
ATOM   4194  CB  GLU A 548      21.260  46.210  45.788  1.00  0.82           C  
ATOM   4195  CG  GLU A 548      21.753  45.726  44.399  1.00  0.82           C  
ATOM   4196  CD  GLU A 548      21.693  46.816  43.326  1.00  0.82           C  
ATOM   4197  OE1 GLU A 548      21.090  47.891  43.573  1.00  0.82           O  
ATOM   4198  OE2 GLU A 548      22.320  46.584  42.259  1.00  0.82           O  
ATOM   4199  N   TRP A 549      23.924  46.018  47.442  1.00  0.82           N  
ATOM   4200  CA  TRP A 549      25.370  45.893  47.518  1.00  0.82           C  
ATOM   4201  C   TRP A 549      25.864  44.774  48.417  1.00  0.82           C  
ATOM   4202  O   TRP A 549      26.810  44.067  48.072  1.00  0.82           O  
ATOM   4203  CB  TRP A 549      25.999  47.248  47.906  1.00  0.82           C  
ATOM   4204  CG  TRP A 549      25.960  48.269  46.784  1.00  0.82           C  
ATOM   4205  CD1 TRP A 549      25.354  48.198  45.559  1.00  0.82           C  
ATOM   4206  CD2 TRP A 549      26.623  49.539  46.827  1.00  0.82           C  
ATOM   4207  NE1 TRP A 549      25.604  49.330  44.829  1.00  0.82           N  
ATOM   4208  CE2 TRP A 549      26.377  50.168  45.591  1.00  0.82           C  
ATOM   4209  CE3 TRP A 549      27.372  50.164  47.819  1.00  0.82           C  
ATOM   4210  CZ2 TRP A 549      26.869  51.430  45.331  1.00  0.82           C  
ATOM   4211  CZ3 TRP A 549      27.885  51.437  47.548  1.00  0.82           C  
ATOM   4212  CH2 TRP A 549      27.643  52.050  46.314  1.00  0.82           C  
ATOM   4213  N   GLY A 550      25.211  44.575  49.577  1.00  0.79           N  
ATOM   4214  CA  GLY A 550      25.554  43.520  50.521  1.00  0.79           C  
ATOM   4215  C   GLY A 550      24.908  42.177  50.276  1.00  0.79           C  
ATOM   4216  O   GLY A 550      25.286  41.203  50.916  1.00  0.79           O  
ATOM   4217  N   THR A 551      23.920  42.085  49.361  1.00  0.67           N  
ATOM   4218  CA  THR A 551      23.219  40.825  49.067  1.00  0.67           C  
ATOM   4219  C   THR A 551      23.496  40.334  47.651  1.00  0.67           C  
ATOM   4220  O   THR A 551      23.322  39.162  47.328  1.00  0.67           O  
ATOM   4221  CB  THR A 551      21.700  40.968  49.174  1.00  0.67           C  
ATOM   4222  OG1 THR A 551      21.290  41.453  50.442  1.00  0.67           O  
ATOM   4223  CG2 THR A 551      20.932  39.647  49.045  1.00  0.67           C  
ATOM   4224  N   GLY A 552      23.948  41.228  46.748  1.00  0.64           N  
ATOM   4225  CA  GLY A 552      24.310  40.920  45.368  1.00  0.64           C  
ATOM   4226  C   GLY A 552      25.535  40.060  45.223  1.00  0.64           C  
ATOM   4227  O   GLY A 552      26.134  39.623  46.194  1.00  0.64           O  
ATOM   4228  N   ARG A 553      25.990  39.825  43.978  1.00  0.56           N  
ATOM   4229  CA  ARG A 553      27.143  38.979  43.717  1.00  0.56           C  
ATOM   4230  C   ARG A 553      28.451  39.401  44.383  1.00  0.56           C  
ATOM   4231  O   ARG A 553      29.230  38.566  44.844  1.00  0.56           O  
ATOM   4232  CB  ARG A 553      27.362  38.936  42.194  1.00  0.56           C  
ATOM   4233  CG  ARG A 553      28.476  37.987  41.724  1.00  0.56           C  
ATOM   4234  CD  ARG A 553      28.556  37.954  40.205  1.00  0.56           C  
ATOM   4235  NE  ARG A 553      29.626  36.975  39.834  1.00  0.56           N  
ATOM   4236  CZ  ARG A 553      29.939  36.688  38.564  1.00  0.56           C  
ATOM   4237  NH1 ARG A 553      29.271  37.248  37.559  1.00  0.56           N  
ATOM   4238  NH2 ARG A 553      30.931  35.847  38.287  1.00  0.56           N  
ATOM   4239  N   ASP A 554      28.716  40.723  44.429  1.00  0.64           N  
ATOM   4240  CA  ASP A 554      29.883  41.309  45.050  1.00  0.64           C  
ATOM   4241  C   ASP A 554      29.941  41.082  46.569  1.00  0.64           C  
ATOM   4242  O   ASP A 554      30.994  40.758  47.132  1.00  0.64           O  
ATOM   4243  CB  ASP A 554      29.960  42.832  44.723  1.00  0.64           C  
ATOM   4244  CG  ASP A 554      30.068  43.131  43.231  1.00  0.64           C  
ATOM   4245  OD1 ASP A 554      30.710  42.326  42.517  1.00  0.64           O  
ATOM   4246  OD2 ASP A 554      29.519  44.194  42.811  1.00  0.64           O  
ATOM   4247  N   THR A 555      28.788  41.237  47.260  1.00  0.67           N  
ATOM   4248  CA  THR A 555      28.644  41.120  48.713  1.00  0.67           C  
ATOM   4249  C   THR A 555      29.516  42.102  49.469  1.00  0.67           C  
ATOM   4250  O   THR A 555      30.443  41.735  50.197  1.00  0.67           O  
ATOM   4251  CB  THR A 555      28.823  39.712  49.247  1.00  0.67           C  
ATOM   4252  OG1 THR A 555      28.090  38.806  48.447  1.00  0.67           O  
ATOM   4253  CG2 THR A 555      28.249  39.563  50.661  1.00  0.67           C  
ATOM   4254  N   LEU A 556      29.280  43.408  49.235  1.00  0.80           N  
ATOM   4255  CA  LEU A 556      30.084  44.483  49.771  1.00  0.80           C  
ATOM   4256  C   LEU A 556      29.847  44.729  51.234  1.00  0.80           C  
ATOM   4257  O   LEU A 556      28.721  44.783  51.720  1.00  0.80           O  
ATOM   4258  CB  LEU A 556      29.872  45.832  49.040  1.00  0.80           C  
ATOM   4259  CG  LEU A 556      30.031  45.746  47.519  1.00  0.80           C  
ATOM   4260  CD1 LEU A 556      29.976  47.112  46.845  1.00  0.80           C  
ATOM   4261  CD2 LEU A 556      31.382  45.174  47.150  1.00  0.80           C  
ATOM   4262  N   ARG A 557      30.935  44.955  51.985  1.00  0.76           N  
ATOM   4263  CA  ARG A 557      30.807  45.418  53.337  1.00  0.76           C  
ATOM   4264  C   ARG A 557      30.621  46.916  53.273  1.00  0.76           C  
ATOM   4265  O   ARG A 557      31.508  47.652  52.845  1.00  0.76           O  
ATOM   4266  CB  ARG A 557      32.058  45.046  54.149  1.00  0.76           C  
ATOM   4267  CG  ARG A 557      32.008  45.461  55.628  1.00  0.76           C  
ATOM   4268  CD  ARG A 557      33.225  44.923  56.374  1.00  0.76           C  
ATOM   4269  NE  ARG A 557      33.123  45.354  57.804  1.00  0.76           N  
ATOM   4270  CZ  ARG A 557      33.997  44.973  58.745  1.00  0.76           C  
ATOM   4271  NH1 ARG A 557      35.004  44.157  58.448  1.00  0.76           N  
ATOM   4272  NH2 ARG A 557      33.884  45.415  59.995  1.00  0.76           N  
ATOM   4273  N   CYS A 558      29.423  47.386  53.651  1.00  0.91           N  
ATOM   4274  CA  CYS A 558      29.046  48.772  53.507  1.00  0.91           C  
ATOM   4275  C   CYS A 558      29.180  49.553  54.802  1.00  0.91           C  
ATOM   4276  O   CYS A 558      28.999  49.025  55.899  1.00  0.91           O  
ATOM   4277  CB  CYS A 558      27.597  48.888  52.981  1.00  0.91           C  
ATOM   4278  SG  CYS A 558      27.414  48.206  51.303  1.00  0.91           S  
ATOM   4279  N   LEU A 559      29.494  50.857  54.681  1.00  0.92           N  
ATOM   4280  CA  LEU A 559      29.617  51.772  55.798  1.00  0.92           C  
ATOM   4281  C   LEU A 559      28.924  53.071  55.465  1.00  0.92           C  
ATOM   4282  O   LEU A 559      29.133  53.658  54.404  1.00  0.92           O  
ATOM   4283  CB  LEU A 559      31.087  52.134  56.116  1.00  0.92           C  
ATOM   4284  CG  LEU A 559      31.907  51.022  56.788  1.00  0.92           C  
ATOM   4285  CD1 LEU A 559      33.380  51.453  56.885  1.00  0.92           C  
ATOM   4286  CD2 LEU A 559      31.351  50.684  58.179  1.00  0.92           C  
ATOM   4287  N   ALA A 560      28.090  53.563  56.398  1.00  0.96           N  
ATOM   4288  CA  ALA A 560      27.399  54.820  56.255  1.00  0.96           C  
ATOM   4289  C   ALA A 560      28.281  55.926  56.778  1.00  0.96           C  
ATOM   4290  O   ALA A 560      28.952  55.762  57.795  1.00  0.96           O  
ATOM   4291  CB  ALA A 560      26.088  54.821  57.064  1.00  0.96           C  
ATOM   4292  N   LEU A 561      28.285  57.074  56.082  1.00  0.94           N  
ATOM   4293  CA  LEU A 561      29.049  58.239  56.443  1.00  0.94           C  
ATOM   4294  C   LEU A 561      28.074  59.381  56.662  1.00  0.94           C  
ATOM   4295  O   LEU A 561      27.263  59.722  55.797  1.00  0.94           O  
ATOM   4296  CB  LEU A 561      30.051  58.587  55.319  1.00  0.94           C  
ATOM   4297  CG  LEU A 561      31.013  57.433  54.964  1.00  0.94           C  
ATOM   4298  CD1 LEU A 561      31.851  57.812  53.745  1.00  0.94           C  
ATOM   4299  CD2 LEU A 561      31.926  57.040  56.134  1.00  0.94           C  
ATOM   4300  N   ALA A 562      28.120  59.981  57.863  1.00  0.97           N  
ATOM   4301  CA  ALA A 562      27.223  61.038  58.250  1.00  0.97           C  
ATOM   4302  C   ALA A 562      28.002  62.124  58.963  1.00  0.97           C  
ATOM   4303  O   ALA A 562      29.093  61.898  59.480  1.00  0.97           O  
ATOM   4304  CB  ALA A 562      26.112  60.486  59.170  1.00  0.97           C  
ATOM   4305  N   THR A 563      27.440  63.339  59.010  1.00  0.94           N  
ATOM   4306  CA  THR A 563      28.068  64.482  59.656  1.00  0.94           C  
ATOM   4307  C   THR A 563      27.040  65.125  60.539  1.00  0.94           C  
ATOM   4308  O   THR A 563      25.917  65.386  60.120  1.00  0.94           O  
ATOM   4309  CB  THR A 563      28.554  65.543  58.684  1.00  0.94           C  
ATOM   4310  OG1 THR A 563      29.561  65.008  57.854  1.00  0.94           O  
ATOM   4311  CG2 THR A 563      29.190  66.764  59.371  1.00  0.94           C  
ATOM   4312  N   ARG A 564      27.379  65.415  61.807  1.00  0.86           N  
ATOM   4313  CA  ARG A 564      26.554  66.247  62.654  1.00  0.86           C  
ATOM   4314  C   ARG A 564      26.963  67.680  62.438  1.00  0.86           C  
ATOM   4315  O   ARG A 564      28.065  68.097  62.795  1.00  0.86           O  
ATOM   4316  CB  ARG A 564      26.717  65.917  64.154  1.00  0.86           C  
ATOM   4317  CG  ARG A 564      25.743  66.640  65.104  1.00  0.86           C  
ATOM   4318  CD  ARG A 564      25.599  65.916  66.448  1.00  0.86           C  
ATOM   4319  NE  ARG A 564      24.609  66.692  67.262  1.00  0.86           N  
ATOM   4320  CZ  ARG A 564      23.992  66.202  68.343  1.00  0.86           C  
ATOM   4321  NH1 ARG A 564      24.364  65.062  68.913  1.00  0.86           N  
ATOM   4322  NH2 ARG A 564      22.954  66.845  68.876  1.00  0.86           N  
ATOM   4323  N   ASP A 565      26.066  68.457  61.805  1.00  0.93           N  
ATOM   4324  CA  ASP A 565      26.279  69.846  61.462  1.00  0.93           C  
ATOM   4325  C   ASP A 565      26.431  70.803  62.642  1.00  0.93           C  
ATOM   4326  O   ASP A 565      27.209  71.754  62.567  1.00  0.93           O  
ATOM   4327  CB  ASP A 565      25.150  70.379  60.552  1.00  0.93           C  
ATOM   4328  CG  ASP A 565      24.998  69.541  59.310  1.00  0.93           C  
ATOM   4329  OD1 ASP A 565      26.027  69.129  58.725  1.00  0.93           O  
ATOM   4330  OD2 ASP A 565      23.837  69.346  58.873  1.00  0.93           O  
ATOM   4331  N   ASN A 566      25.664  70.558  63.724  1.00  0.91           N  
ATOM   4332  CA  ASN A 566      25.676  71.298  64.972  1.00  0.91           C  
ATOM   4333  C   ASN A 566      25.933  70.291  66.082  1.00  0.91           C  
ATOM   4334  O   ASN A 566      24.984  69.726  66.633  1.00  0.91           O  
ATOM   4335  CB  ASN A 566      24.329  72.017  65.231  1.00  0.91           C  
ATOM   4336  CG  ASN A 566      24.180  73.053  64.135  1.00  0.91           C  
ATOM   4337  OD1 ASN A 566      24.915  74.038  64.100  1.00  0.91           O  
ATOM   4338  ND2 ASN A 566      23.233  72.839  63.195  1.00  0.91           N  
ATOM   4339  N   PRO A 567      27.177  69.976  66.413  1.00  0.91           N  
ATOM   4340  CA  PRO A 567      27.488  69.100  67.522  1.00  0.91           C  
ATOM   4341  C   PRO A 567      27.345  69.797  68.851  1.00  0.91           C  
ATOM   4342  O   PRO A 567      27.349  71.025  68.931  1.00  0.91           O  
ATOM   4343  CB  PRO A 567      28.930  68.677  67.243  1.00  0.91           C  
ATOM   4344  CG  PRO A 567      29.543  69.885  66.543  1.00  0.91           C  
ATOM   4345  CD  PRO A 567      28.381  70.392  65.691  1.00  0.91           C  
ATOM   4346  N   LEU A 568      27.179  68.985  69.909  1.00  0.84           N  
ATOM   4347  CA  LEU A 568      27.167  69.405  71.297  1.00  0.84           C  
ATOM   4348  C   LEU A 568      28.474  70.046  71.725  1.00  0.84           C  
ATOM   4349  O   LEU A 568      29.521  69.864  71.101  1.00  0.84           O  
ATOM   4350  CB  LEU A 568      26.801  68.237  72.226  1.00  0.84           C  
ATOM   4351  CG  LEU A 568      25.427  67.623  71.904  1.00  0.84           C  
ATOM   4352  CD1 LEU A 568      25.286  66.350  72.730  1.00  0.84           C  
ATOM   4353  CD2 LEU A 568      24.249  68.580  72.163  1.00  0.84           C  
ATOM   4354  N   LYS A 569      28.438  70.884  72.774  1.00  0.77           N  
ATOM   4355  CA  LYS A 569      29.635  71.502  73.305  1.00  0.77           C  
ATOM   4356  C   LYS A 569      30.543  70.470  73.945  1.00  0.77           C  
ATOM   4357  O   LYS A 569      30.068  69.533  74.576  1.00  0.77           O  
ATOM   4358  CB  LYS A 569      29.289  72.584  74.348  1.00  0.77           C  
ATOM   4359  CG  LYS A 569      28.123  73.510  73.968  1.00  0.77           C  
ATOM   4360  CD  LYS A 569      28.356  74.280  72.667  1.00  0.77           C  
ATOM   4361  CE  LYS A 569      27.154  75.138  72.300  1.00  0.77           C  
ATOM   4362  NZ  LYS A 569      27.439  75.841  71.035  1.00  0.77           N  
ATOM   4363  N   VAL A 570      31.877  70.615  73.822  1.00  0.79           N  
ATOM   4364  CA  VAL A 570      32.846  69.679  74.380  1.00  0.79           C  
ATOM   4365  C   VAL A 570      32.727  69.582  75.894  1.00  0.79           C  
ATOM   4366  O   VAL A 570      32.842  68.508  76.482  1.00  0.79           O  
ATOM   4367  CB  VAL A 570      34.261  70.037  73.942  1.00  0.79           C  
ATOM   4368  CG1 VAL A 570      35.315  69.119  74.604  1.00  0.79           C  
ATOM   4369  CG2 VAL A 570      34.320  69.911  72.404  1.00  0.79           C  
ATOM   4370  N   GLU A 571      32.401  70.708  76.553  1.00  0.75           N  
ATOM   4371  CA  GLU A 571      32.201  70.838  77.975  1.00  0.75           C  
ATOM   4372  C   GLU A 571      30.941  70.136  78.496  1.00  0.75           C  
ATOM   4373  O   GLU A 571      30.731  70.020  79.703  1.00  0.75           O  
ATOM   4374  CB  GLU A 571      32.181  72.346  78.353  1.00  0.75           C  
ATOM   4375  CG  GLU A 571      33.389  73.169  77.807  1.00  0.75           C  
ATOM   4376  CD  GLU A 571      33.333  73.560  76.322  1.00  0.75           C  
ATOM   4377  OE1 GLU A 571      32.307  73.284  75.648  1.00  0.75           O  
ATOM   4378  OE2 GLU A 571      34.364  74.086  75.836  1.00  0.75           O  
ATOM   4379  N   GLU A 572      30.085  69.634  77.579  1.00  0.76           N  
ATOM   4380  CA  GLU A 572      28.838  68.953  77.847  1.00  0.76           C  
ATOM   4381  C   GLU A 572      28.906  67.510  77.341  1.00  0.76           C  
ATOM   4382  O   GLU A 572      27.891  66.830  77.190  1.00  0.76           O  
ATOM   4383  CB  GLU A 572      27.680  69.713  77.151  1.00  0.76           C  
ATOM   4384  CG  GLU A 572      27.563  71.204  77.569  1.00  0.76           C  
ATOM   4385  CD  GLU A 572      26.556  72.000  76.734  1.00  0.76           C  
ATOM   4386  OE1 GLU A 572      26.088  71.488  75.681  1.00  0.76           O  
ATOM   4387  OE2 GLU A 572      26.299  73.172  77.113  1.00  0.76           O  
ATOM   4388  N   MET A 573      30.125  66.980  77.078  1.00  0.80           N  
ATOM   4389  CA  MET A 573      30.301  65.628  76.581  1.00  0.80           C  
ATOM   4390  C   MET A 573      31.050  64.760  77.578  1.00  0.80           C  
ATOM   4391  O   MET A 573      32.156  65.047  78.023  1.00  0.80           O  
ATOM   4392  CB  MET A 573      31.000  65.579  75.199  1.00  0.80           C  
ATOM   4393  CG  MET A 573      30.153  66.227  74.082  1.00  0.80           C  
ATOM   4394  SD  MET A 573      30.978  66.387  72.466  1.00  0.80           S  
ATOM   4395  CE  MET A 573      31.147  64.613  72.129  1.00  0.80           C  
ATOM   4396  N   ASN A 574      30.425  63.621  77.936  1.00  0.77           N  
ATOM   4397  CA  ASN A 574      31.011  62.524  78.687  1.00  0.77           C  
ATOM   4398  C   ASN A 574      31.944  61.738  77.770  1.00  0.77           C  
ATOM   4399  O   ASN A 574      31.508  61.216  76.751  1.00  0.77           O  
ATOM   4400  CB  ASN A 574      29.904  61.591  79.287  1.00  0.77           C  
ATOM   4401  CG  ASN A 574      30.465  60.597  80.307  1.00  0.77           C  
ATOM   4402  OD1 ASN A 574      31.634  60.220  80.240  1.00  0.77           O  
ATOM   4403  ND2 ASN A 574      29.626  60.125  81.259  1.00  0.77           N  
ATOM   4404  N   LEU A 575      33.240  61.642  78.131  1.00  0.80           N  
ATOM   4405  CA  LEU A 575      34.259  60.974  77.349  1.00  0.80           C  
ATOM   4406  C   LEU A 575      34.756  59.671  77.966  1.00  0.80           C  
ATOM   4407  O   LEU A 575      35.626  59.013  77.402  1.00  0.80           O  
ATOM   4408  CB  LEU A 575      35.441  61.949  77.145  1.00  0.80           C  
ATOM   4409  CG  LEU A 575      35.058  63.254  76.410  1.00  0.80           C  
ATOM   4410  CD1 LEU A 575      36.305  64.132  76.228  1.00  0.80           C  
ATOM   4411  CD2 LEU A 575      34.380  62.999  75.050  1.00  0.80           C  
ATOM   4412  N   GLU A 576      34.188  59.239  79.112  1.00  0.72           N  
ATOM   4413  CA  GLU A 576      34.621  58.037  79.805  1.00  0.72           C  
ATOM   4414  C   GLU A 576      33.500  57.018  79.848  1.00  0.72           C  
ATOM   4415  O   GLU A 576      33.607  55.974  80.485  1.00  0.72           O  
ATOM   4416  CB  GLU A 576      35.114  58.367  81.234  1.00  0.72           C  
ATOM   4417  CG  GLU A 576      36.374  59.269  81.244  1.00  0.72           C  
ATOM   4418  CD  GLU A 576      36.920  59.545  82.645  1.00  0.72           C  
ATOM   4419  OE1 GLU A 576      36.316  59.074  83.641  1.00  0.72           O  
ATOM   4420  OE2 GLU A 576      37.961  60.248  82.713  1.00  0.72           O  
ATOM   4421  N   ASP A 577      32.398  57.280  79.115  1.00  0.76           N  
ATOM   4422  CA  ASP A 577      31.299  56.358  79.032  1.00  0.76           C  
ATOM   4423  C   ASP A 577      30.926  56.187  77.567  1.00  0.76           C  
ATOM   4424  O   ASP A 577      30.511  57.126  76.887  1.00  0.76           O  
ATOM   4425  CB  ASP A 577      30.134  56.874  79.912  1.00  0.76           C  
ATOM   4426  CG  ASP A 577      29.119  55.790  80.226  1.00  0.76           C  
ATOM   4427  OD1 ASP A 577      29.257  54.665  79.676  1.00  0.76           O  
ATOM   4428  OD2 ASP A 577      28.162  56.105  80.981  1.00  0.76           O  
ATOM   4429  N   SER A 578      31.075  54.951  77.040  1.00  0.79           N  
ATOM   4430  CA  SER A 578      30.827  54.619  75.649  1.00  0.79           C  
ATOM   4431  C   SER A 578      29.340  54.539  75.339  1.00  0.79           C  
ATOM   4432  O   SER A 578      28.938  54.706  74.185  1.00  0.79           O  
ATOM   4433  CB  SER A 578      31.534  53.300  75.222  1.00  0.79           C  
ATOM   4434  OG  SER A 578      31.221  52.233  76.118  1.00  0.79           O  
ATOM   4435  N   THR A 579      28.484  54.385  76.381  1.00  0.79           N  
ATOM   4436  CA  THR A 579      27.026  54.307  76.264  1.00  0.79           C  
ATOM   4437  C   THR A 579      26.410  55.662  75.979  1.00  0.79           C  
ATOM   4438  O   THR A 579      25.303  55.774  75.463  1.00  0.79           O  
ATOM   4439  CB  THR A 579      26.301  53.669  77.461  1.00  0.79           C  
ATOM   4440  OG1 THR A 579      26.280  54.440  78.661  1.00  0.79           O  
ATOM   4441  CG2 THR A 579      26.971  52.334  77.793  1.00  0.79           C  
ATOM   4442  N   LYS A 580      27.162  56.751  76.247  1.00  0.79           N  
ATOM   4443  CA  LYS A 580      26.706  58.110  76.036  1.00  0.79           C  
ATOM   4444  C   LYS A 580      27.072  58.626  74.660  1.00  0.79           C  
ATOM   4445  O   LYS A 580      26.652  59.697  74.231  1.00  0.79           O  
ATOM   4446  CB  LYS A 580      27.369  59.039  77.085  1.00  0.79           C  
ATOM   4447  CG  LYS A 580      27.036  58.681  78.541  1.00  0.79           C  
ATOM   4448  CD  LYS A 580      25.542  58.795  78.857  1.00  0.79           C  
ATOM   4449  CE  LYS A 580      25.233  58.513  80.322  1.00  0.79           C  
ATOM   4450  NZ  LYS A 580      23.771  58.584  80.506  1.00  0.79           N  
ATOM   4451  N   PHE A 581      27.868  57.855  73.904  1.00  0.84           N  
ATOM   4452  CA  PHE A 581      28.316  58.246  72.589  1.00  0.84           C  
ATOM   4453  C   PHE A 581      27.231  58.212  71.533  1.00  0.84           C  
ATOM   4454  O   PHE A 581      27.214  59.038  70.624  1.00  0.84           O  
ATOM   4455  CB  PHE A 581      29.521  57.390  72.153  1.00  0.84           C  
ATOM   4456  CG  PHE A 581      30.779  57.607  72.967  1.00  0.84           C  
ATOM   4457  CD1 PHE A 581      30.998  58.727  73.791  1.00  0.84           C  
ATOM   4458  CD2 PHE A 581      31.812  56.662  72.865  1.00  0.84           C  
ATOM   4459  CE1 PHE A 581      32.202  58.888  74.484  1.00  0.84           C  
ATOM   4460  CE2 PHE A 581      33.029  56.834  73.533  1.00  0.84           C  
ATOM   4461  CZ  PHE A 581      33.224  57.950  74.348  1.00  0.84           C  
ATOM   4462  N   GLY A 582      26.268  57.270  71.628  1.00  0.89           N  
ATOM   4463  CA  GLY A 582      25.174  57.197  70.663  1.00  0.89           C  
ATOM   4464  C   GLY A 582      24.260  58.403  70.649  1.00  0.89           C  
ATOM   4465  O   GLY A 582      23.808  58.799  69.580  1.00  0.89           O  
ATOM   4466  N   ASP A 583      24.046  59.037  71.823  1.00  0.85           N  
ATOM   4467  CA  ASP A 583      23.349  60.296  72.041  1.00  0.85           C  
ATOM   4468  C   ASP A 583      24.062  61.488  71.404  1.00  0.85           C  
ATOM   4469  O   ASP A 583      23.458  62.452  70.934  1.00  0.85           O  
ATOM   4470  CB  ASP A 583      23.193  60.571  73.563  1.00  0.85           C  
ATOM   4471  CG  ASP A 583      22.276  59.578  74.264  1.00  0.85           C  
ATOM   4472  OD1 ASP A 583      21.515  58.869  73.562  1.00  0.85           O  
ATOM   4473  OD2 ASP A 583      22.335  59.539  75.523  1.00  0.85           O  
ATOM   4474  N   TYR A 584      25.408  61.461  71.368  1.00  0.85           N  
ATOM   4475  CA  TYR A 584      26.206  62.487  70.719  1.00  0.85           C  
ATOM   4476  C   TYR A 584      26.246  62.344  69.217  1.00  0.85           C  
ATOM   4477  O   TYR A 584      26.483  63.309  68.490  1.00  0.85           O  
ATOM   4478  CB  TYR A 584      27.646  62.507  71.266  1.00  0.85           C  
ATOM   4479  CG  TYR A 584      27.684  62.691  72.760  1.00  0.85           C  
ATOM   4480  CD1 TYR A 584      26.683  63.353  73.494  1.00  0.85           C  
ATOM   4481  CD2 TYR A 584      28.770  62.163  73.463  1.00  0.85           C  
ATOM   4482  CE1 TYR A 584      26.787  63.515  74.878  1.00  0.85           C  
ATOM   4483  CE2 TYR A 584      28.831  62.246  74.858  1.00  0.85           C  
ATOM   4484  CZ  TYR A 584      27.832  62.911  75.571  1.00  0.85           C  
ATOM   4485  OH  TYR A 584      27.828  62.869  76.979  1.00  0.85           O  
ATOM   4486  N   GLU A 585      25.928  61.148  68.712  1.00  0.86           N  
ATOM   4487  CA  GLU A 585      25.820  60.863  67.307  1.00  0.86           C  
ATOM   4488  C   GLU A 585      24.361  60.815  66.840  1.00  0.86           C  
ATOM   4489  O   GLU A 585      23.978  59.935  66.071  1.00  0.86           O  
ATOM   4490  CB  GLU A 585      26.514  59.530  66.979  1.00  0.86           C  
ATOM   4491  CG  GLU A 585      28.024  59.503  67.275  1.00  0.86           C  
ATOM   4492  CD  GLU A 585      28.619  58.150  66.929  1.00  0.86           C  
ATOM   4493  OE1 GLU A 585      27.901  57.212  66.463  1.00  0.86           O  
ATOM   4494  OE2 GLU A 585      29.847  58.002  67.164  1.00  0.86           O  
ATOM   4495  N   THR A 586      23.508  61.760  67.288  1.00  0.89           N  
ATOM   4496  CA  THR A 586      22.123  61.935  66.852  1.00  0.89           C  
ATOM   4497  C   THR A 586      21.988  63.243  66.126  1.00  0.89           C  
ATOM   4498  O   THR A 586      22.891  64.076  66.159  1.00  0.89           O  
ATOM   4499  CB  THR A 586      21.084  61.929  67.970  1.00  0.89           C  
ATOM   4500  OG1 THR A 586      21.363  62.908  68.964  1.00  0.89           O  
ATOM   4501  CG2 THR A 586      21.132  60.560  68.641  1.00  0.89           C  
ATOM   4502  N   ASP A 587      20.855  63.415  65.409  1.00  0.91           N  
ATOM   4503  CA  ASP A 587      20.537  64.576  64.603  1.00  0.91           C  
ATOM   4504  C   ASP A 587      21.572  64.750  63.495  1.00  0.91           C  
ATOM   4505  O   ASP A 587      22.049  65.837  63.171  1.00  0.91           O  
ATOM   4506  CB  ASP A 587      20.283  65.827  65.492  1.00  0.91           C  
ATOM   4507  CG  ASP A 587      19.519  66.906  64.744  1.00  0.91           C  
ATOM   4508  OD1 ASP A 587      18.526  66.543  64.057  1.00  0.91           O  
ATOM   4509  OD2 ASP A 587      19.894  68.101  64.868  1.00  0.91           O  
ATOM   4510  N   LEU A 588      21.981  63.616  62.891  1.00  0.94           N  
ATOM   4511  CA  LEU A 588      23.042  63.625  61.925  1.00  0.94           C  
ATOM   4512  C   LEU A 588      22.504  63.948  60.548  1.00  0.94           C  
ATOM   4513  O   LEU A 588      21.305  63.893  60.268  1.00  0.94           O  
ATOM   4514  CB  LEU A 588      23.806  62.278  61.880  1.00  0.94           C  
ATOM   4515  CG  LEU A 588      24.304  61.721  63.226  1.00  0.94           C  
ATOM   4516  CD1 LEU A 588      24.996  60.369  62.990  1.00  0.94           C  
ATOM   4517  CD2 LEU A 588      25.233  62.699  63.948  1.00  0.94           C  
ATOM   4518  N   THR A 589      23.413  64.283  59.634  1.00  0.93           N  
ATOM   4519  CA  THR A 589      23.084  64.519  58.251  1.00  0.93           C  
ATOM   4520  C   THR A 589      23.773  63.435  57.461  1.00  0.93           C  
ATOM   4521  O   THR A 589      24.991  63.287  57.528  1.00  0.93           O  
ATOM   4522  CB  THR A 589      23.547  65.884  57.761  1.00  0.93           C  
ATOM   4523  OG1 THR A 589      22.914  66.928  58.491  1.00  0.93           O  
ATOM   4524  CG2 THR A 589      23.140  66.068  56.298  1.00  0.93           C  
ATOM   4525  N   PHE A 590      23.005  62.613  56.710  1.00  0.92           N  
ATOM   4526  CA  PHE A 590      23.529  61.609  55.793  1.00  0.92           C  
ATOM   4527  C   PHE A 590      24.327  62.263  54.658  1.00  0.92           C  
ATOM   4528  O   PHE A 590      23.839  63.196  54.020  1.00  0.92           O  
ATOM   4529  CB  PHE A 590      22.360  60.742  55.226  1.00  0.92           C  
ATOM   4530  CG  PHE A 590      22.822  59.668  54.266  1.00  0.92           C  
ATOM   4531  CD1 PHE A 590      23.308  58.438  54.731  1.00  0.92           C  
ATOM   4532  CD2 PHE A 590      22.826  59.904  52.880  1.00  0.92           C  
ATOM   4533  CE1 PHE A 590      23.770  57.463  53.838  1.00  0.92           C  
ATOM   4534  CE2 PHE A 590      23.296  58.936  51.986  1.00  0.92           C  
ATOM   4535  CZ  PHE A 590      23.755  57.708  52.463  1.00  0.92           C  
ATOM   4536  N   VAL A 591      25.558  61.771  54.392  1.00  0.93           N  
ATOM   4537  CA  VAL A 591      26.419  62.238  53.318  1.00  0.93           C  
ATOM   4538  C   VAL A 591      26.485  61.187  52.223  1.00  0.93           C  
ATOM   4539  O   VAL A 591      26.129  61.428  51.069  1.00  0.93           O  
ATOM   4540  CB  VAL A 591      27.819  62.555  53.845  1.00  0.93           C  
ATOM   4541  CG1 VAL A 591      28.726  63.089  52.714  1.00  0.93           C  
ATOM   4542  CG2 VAL A 591      27.695  63.607  54.968  1.00  0.93           C  
ATOM   4543  N   GLY A 592      26.931  59.959  52.555  1.00  0.95           N  
ATOM   4544  CA  GLY A 592      27.067  58.935  51.541  1.00  0.95           C  
ATOM   4545  C   GLY A 592      27.315  57.592  52.153  1.00  0.95           C  
ATOM   4546  O   GLY A 592      27.313  57.427  53.372  1.00  0.95           O  
ATOM   4547  N   CYS A 593      27.558  56.587  51.300  1.00  0.93           N  
ATOM   4548  CA  CYS A 593      27.886  55.243  51.729  1.00  0.93           C  
ATOM   4549  C   CYS A 593      29.008  54.729  50.853  1.00  0.93           C  
ATOM   4550  O   CYS A 593      29.017  54.951  49.644  1.00  0.93           O  
ATOM   4551  CB  CYS A 593      26.655  54.293  51.603  1.00  0.93           C  
ATOM   4552  SG  CYS A 593      26.868  52.574  52.190  1.00  0.93           S  
ATOM   4553  N   VAL A 594      29.979  54.033  51.471  1.00  0.93           N  
ATOM   4554  CA  VAL A 594      31.098  53.378  50.822  1.00  0.93           C  
ATOM   4555  C   VAL A 594      30.888  51.881  50.943  1.00  0.93           C  
ATOM   4556  O   VAL A 594      30.376  51.385  51.946  1.00  0.93           O  
ATOM   4557  CB  VAL A 594      32.466  53.755  51.408  1.00  0.93           C  
ATOM   4558  CG1 VAL A 594      32.792  55.218  51.049  1.00  0.93           C  
ATOM   4559  CG2 VAL A 594      32.514  53.533  52.933  1.00  0.93           C  
ATOM   4560  N   GLY A 595      31.252  51.132  49.883  1.00  0.94           N  
ATOM   4561  CA  GLY A 595      31.214  49.681  49.810  1.00  0.94           C  
ATOM   4562  C   GLY A 595      32.586  49.144  49.514  1.00  0.94           C  
ATOM   4563  O   GLY A 595      33.215  49.533  48.530  1.00  0.94           O  
ATOM   4564  N   MET A 596      33.078  48.213  50.354  1.00  0.86           N  
ATOM   4565  CA  MET A 596      34.409  47.658  50.242  1.00  0.86           C  
ATOM   4566  C   MET A 596      34.409  46.146  50.311  1.00  0.86           C  
ATOM   4567  O   MET A 596      33.457  45.510  50.766  1.00  0.86           O  
ATOM   4568  CB  MET A 596      35.336  48.209  51.365  1.00  0.86           C  
ATOM   4569  CG  MET A 596      34.918  47.840  52.808  1.00  0.86           C  
ATOM   4570  SD  MET A 596      35.946  48.534  54.143  1.00  0.86           S  
ATOM   4571  CE  MET A 596      35.520  50.279  53.897  1.00  0.86           C  
ATOM   4572  N   LEU A 597      35.509  45.525  49.848  1.00  0.82           N  
ATOM   4573  CA  LEU A 597      35.643  44.090  49.841  1.00  0.82           C  
ATOM   4574  C   LEU A 597      37.127  43.722  49.810  1.00  0.82           C  
ATOM   4575  O   LEU A 597      37.982  44.601  49.733  1.00  0.82           O  
ATOM   4576  CB  LEU A 597      34.800  43.456  48.682  1.00  0.82           C  
ATOM   4577  CG  LEU A 597      35.167  43.883  47.239  1.00  0.82           C  
ATOM   4578  CD1 LEU A 597      36.402  43.186  46.731  1.00  0.82           C  
ATOM   4579  CD2 LEU A 597      34.147  43.478  46.175  1.00  0.82           C  
ATOM   4580  N   ASP A 598      37.449  42.407  49.895  1.00  0.78           N  
ATOM   4581  CA  ASP A 598      38.761  41.818  49.648  1.00  0.78           C  
ATOM   4582  C   ASP A 598      38.784  41.417  48.153  1.00  0.78           C  
ATOM   4583  O   ASP A 598      38.009  40.530  47.784  1.00  0.78           O  
ATOM   4584  CB  ASP A 598      38.965  40.596  50.597  1.00  0.78           C  
ATOM   4585  CG  ASP A 598      40.300  39.906  50.391  1.00  0.78           C  
ATOM   4586  OD1 ASP A 598      41.236  40.519  49.822  1.00  0.78           O  
ATOM   4587  OD2 ASP A 598      40.377  38.706  50.769  1.00  0.78           O  
ATOM   4588  N   PRO A 599      39.531  42.061  47.241  1.00  0.75           N  
ATOM   4589  CA  PRO A 599      39.211  41.949  45.820  1.00  0.75           C  
ATOM   4590  C   PRO A 599      39.945  40.808  45.197  1.00  0.75           C  
ATOM   4591  O   PRO A 599      41.054  40.529  45.648  1.00  0.75           O  
ATOM   4592  CB  PRO A 599      39.580  43.320  45.210  1.00  0.75           C  
ATOM   4593  CG  PRO A 599      40.584  43.914  46.189  1.00  0.75           C  
ATOM   4594  CD  PRO A 599      40.131  43.359  47.528  1.00  0.75           C  
ATOM   4595  N   PRO A 600      39.404  40.084  44.215  1.00  0.75           N  
ATOM   4596  CA  PRO A 600      40.211  39.164  43.443  1.00  0.75           C  
ATOM   4597  C   PRO A 600      41.467  39.798  42.878  1.00  0.75           C  
ATOM   4598  O   PRO A 600      41.504  40.994  42.581  1.00  0.75           O  
ATOM   4599  CB  PRO A 600      39.267  38.599  42.383  1.00  0.75           C  
ATOM   4600  CG  PRO A 600      38.248  39.716  42.162  1.00  0.75           C  
ATOM   4601  CD  PRO A 600      38.131  40.368  43.542  1.00  0.75           C  
ATOM   4602  N   ARG A 601      42.535  39.001  42.769  1.00  0.69           N  
ATOM   4603  CA  ARG A 601      43.765  39.433  42.153  1.00  0.69           C  
ATOM   4604  C   ARG A 601      43.600  39.697  40.668  1.00  0.69           C  
ATOM   4605  O   ARG A 601      42.583  39.398  40.044  1.00  0.69           O  
ATOM   4606  CB  ARG A 601      44.898  38.407  42.357  1.00  0.69           C  
ATOM   4607  CG  ARG A 601      45.177  38.031  43.812  1.00  0.69           C  
ATOM   4608  CD  ARG A 601      46.171  38.925  44.521  1.00  0.69           C  
ATOM   4609  NE  ARG A 601      47.458  38.222  44.578  1.00  0.69           N  
ATOM   4610  CZ  ARG A 601      48.545  38.391  43.832  1.00  0.69           C  
ATOM   4611  NH1 ARG A 601      48.557  39.179  42.764  1.00  0.69           N  
ATOM   4612  NH2 ARG A 601      49.582  37.643  44.162  1.00  0.69           N  
ATOM   4613  N   LYS A 602      44.635  40.291  40.046  1.00  0.63           N  
ATOM   4614  CA  LYS A 602      44.611  40.626  38.641  1.00  0.63           C  
ATOM   4615  C   LYS A 602      44.412  39.415  37.763  1.00  0.63           C  
ATOM   4616  O   LYS A 602      45.116  38.416  37.900  1.00  0.63           O  
ATOM   4617  CB  LYS A 602      45.927  41.294  38.212  1.00  0.63           C  
ATOM   4618  CG  LYS A 602      46.185  42.604  38.958  1.00  0.63           C  
ATOM   4619  CD  LYS A 602      47.472  43.285  38.475  1.00  0.63           C  
ATOM   4620  CE  LYS A 602      47.730  44.628  39.163  1.00  0.63           C  
ATOM   4621  NZ  LYS A 602      48.969  45.255  38.647  1.00  0.63           N  
ATOM   4622  N   GLU A 603      43.394  39.489  36.892  1.00  0.70           N  
ATOM   4623  CA  GLU A 603      43.037  38.458  35.952  1.00  0.70           C  
ATOM   4624  C   GLU A 603      42.410  37.218  36.586  1.00  0.70           C  
ATOM   4625  O   GLU A 603      42.047  36.298  35.877  1.00  0.70           O  
ATOM   4626  CB  GLU A 603      44.184  38.136  34.962  1.00  0.70           C  
ATOM   4627  CG  GLU A 603      44.585  39.348  34.082  1.00  0.70           C  
ATOM   4628  CD  GLU A 603      45.788  39.052  33.185  1.00  0.70           C  
ATOM   4629  OE1 GLU A 603      46.450  38.002  33.388  1.00  0.70           O  
ATOM   4630  OE2 GLU A 603      46.059  39.905  32.302  1.00  0.70           O  
ATOM   4631  N   VAL A 604      42.181  37.167  37.932  1.00  0.82           N  
ATOM   4632  CA  VAL A 604      41.710  35.944  38.590  1.00  0.82           C  
ATOM   4633  C   VAL A 604      40.369  35.497  38.100  1.00  0.82           C  
ATOM   4634  O   VAL A 604      40.203  34.351  37.700  1.00  0.82           O  
ATOM   4635  CB  VAL A 604      41.677  36.081  40.106  1.00  0.82           C  
ATOM   4636  CG1 VAL A 604      40.791  35.045  40.840  1.00  0.82           C  
ATOM   4637  CG2 VAL A 604      43.125  35.901  40.560  1.00  0.82           C  
ATOM   4638  N   THR A 605      39.413  36.441  38.026  1.00  0.79           N  
ATOM   4639  CA  THR A 605      38.059  36.207  37.543  1.00  0.79           C  
ATOM   4640  C   THR A 605      38.064  35.672  36.123  1.00  0.79           C  
ATOM   4641  O   THR A 605      37.397  34.695  35.806  1.00  0.79           O  
ATOM   4642  CB  THR A 605      37.198  37.461  37.672  1.00  0.79           C  
ATOM   4643  OG1 THR A 605      37.099  37.825  39.043  1.00  0.79           O  
ATOM   4644  CG2 THR A 605      35.770  37.258  37.146  1.00  0.79           C  
ATOM   4645  N   GLY A 606      38.934  36.240  35.255  1.00  0.84           N  
ATOM   4646  CA  GLY A 606      39.097  35.777  33.880  1.00  0.84           C  
ATOM   4647  C   GLY A 606      39.765  34.423  33.792  1.00  0.84           C  
ATOM   4648  O   GLY A 606      39.360  33.560  33.018  1.00  0.84           O  
ATOM   4649  N   SER A 607      40.793  34.178  34.627  1.00  0.84           N  
ATOM   4650  CA  SER A 607      41.464  32.892  34.758  1.00  0.84           C  
ATOM   4651  C   SER A 607      40.580  31.764  35.274  1.00  0.84           C  
ATOM   4652  O   SER A 607      40.702  30.624  34.837  1.00  0.84           O  
ATOM   4653  CB  SER A 607      42.733  32.949  35.637  1.00  0.84           C  
ATOM   4654  OG  SER A 607      43.745  33.746  35.024  1.00  0.84           O  
ATOM   4655  N   ILE A 608      39.648  32.037  36.214  1.00  0.86           N  
ATOM   4656  CA  ILE A 608      38.623  31.088  36.651  1.00  0.86           C  
ATOM   4657  C   ILE A 608      37.701  30.666  35.516  1.00  0.86           C  
ATOM   4658  O   ILE A 608      37.441  29.477  35.323  1.00  0.86           O  
ATOM   4659  CB  ILE A 608      37.792  31.646  37.810  1.00  0.86           C  
ATOM   4660  CG1 ILE A 608      38.673  31.768  39.078  1.00  0.86           C  
ATOM   4661  CG2 ILE A 608      36.529  30.786  38.087  1.00  0.86           C  
ATOM   4662  CD1 ILE A 608      37.958  32.418  40.266  1.00  0.86           C  
ATOM   4663  N   GLU A 609      37.213  31.621  34.697  1.00  0.82           N  
ATOM   4664  CA  GLU A 609      36.407  31.334  33.523  1.00  0.82           C  
ATOM   4665  C   GLU A 609      37.155  30.514  32.479  1.00  0.82           C  
ATOM   4666  O   GLU A 609      36.614  29.565  31.910  1.00  0.82           O  
ATOM   4667  CB  GLU A 609      35.837  32.636  32.931  1.00  0.82           C  
ATOM   4668  CG  GLU A 609      34.805  33.311  33.870  1.00  0.82           C  
ATOM   4669  CD  GLU A 609      34.219  34.610  33.314  1.00  0.82           C  
ATOM   4670  OE1 GLU A 609      34.690  35.085  32.251  1.00  0.82           O  
ATOM   4671  OE2 GLU A 609      33.275  35.127  33.973  1.00  0.82           O  
ATOM   4672  N   LEU A 610      38.460  30.813  32.279  1.00  0.82           N  
ATOM   4673  CA  LEU A 610      39.368  30.023  31.459  1.00  0.82           C  
ATOM   4674  C   LEU A 610      39.492  28.585  31.912  1.00  0.82           C  
ATOM   4675  O   LEU A 610      39.499  27.668  31.096  1.00  0.82           O  
ATOM   4676  CB  LEU A 610      40.793  30.626  31.420  1.00  0.82           C  
ATOM   4677  CG  LEU A 610      40.993  31.772  30.416  1.00  0.82           C  
ATOM   4678  CD1 LEU A 610      42.442  32.279  30.507  1.00  0.82           C  
ATOM   4679  CD2 LEU A 610      40.690  31.324  28.976  1.00  0.82           C  
ATOM   4680  N   CYS A 611      39.556  28.338  33.232  1.00  0.86           N  
ATOM   4681  CA  CYS A 611      39.548  26.994  33.775  1.00  0.86           C  
ATOM   4682  C   CYS A 611      38.267  26.228  33.471  1.00  0.86           C  
ATOM   4683  O   CYS A 611      38.318  25.075  33.061  1.00  0.86           O  
ATOM   4684  CB  CYS A 611      39.810  26.998  35.296  1.00  0.86           C  
ATOM   4685  SG  CYS A 611      41.474  27.564  35.734  1.00  0.86           S  
ATOM   4686  N   ARG A 612      37.081  26.859  33.594  1.00  0.77           N  
ATOM   4687  CA  ARG A 612      35.815  26.242  33.222  1.00  0.77           C  
ATOM   4688  C   ARG A 612      35.699  25.892  31.744  1.00  0.77           C  
ATOM   4689  O   ARG A 612      35.201  24.825  31.395  1.00  0.77           O  
ATOM   4690  CB  ARG A 612      34.616  27.139  33.604  1.00  0.77           C  
ATOM   4691  CG  ARG A 612      34.562  27.469  35.108  1.00  0.77           C  
ATOM   4692  CD  ARG A 612      33.452  28.443  35.513  1.00  0.77           C  
ATOM   4693  NE  ARG A 612      32.148  27.742  35.267  1.00  0.77           N  
ATOM   4694  CZ  ARG A 612      30.951  28.282  35.534  1.00  0.77           C  
ATOM   4695  NH1 ARG A 612      30.854  29.494  36.068  1.00  0.77           N  
ATOM   4696  NH2 ARG A 612      29.832  27.597  35.302  1.00  0.77           N  
ATOM   4697  N   ALA A 613      36.185  26.783  30.854  1.00  0.87           N  
ATOM   4698  CA  ALA A 613      36.318  26.549  29.429  1.00  0.87           C  
ATOM   4699  C   ALA A 613      37.272  25.399  29.097  1.00  0.87           C  
ATOM   4700  O   ALA A 613      37.040  24.628  28.169  1.00  0.87           O  
ATOM   4701  CB  ALA A 613      36.779  27.852  28.740  1.00  0.87           C  
ATOM   4702  N   ALA A 614      38.353  25.238  29.890  1.00  0.89           N  
ATOM   4703  CA  ALA A 614      39.371  24.235  29.686  1.00  0.89           C  
ATOM   4704  C   ALA A 614      39.094  22.941  30.440  1.00  0.89           C  
ATOM   4705  O   ALA A 614      39.936  22.044  30.462  1.00  0.89           O  
ATOM   4706  CB  ALA A 614      40.712  24.801  30.198  1.00  0.89           C  
ATOM   4707  N   GLY A 615      37.911  22.823  31.088  1.00  0.90           N  
ATOM   4708  CA  GLY A 615      37.489  21.663  31.871  1.00  0.90           C  
ATOM   4709  C   GLY A 615      38.305  21.396  33.107  1.00  0.90           C  
ATOM   4710  O   GLY A 615      38.420  20.259  33.552  1.00  0.90           O  
ATOM   4711  N   ILE A 616      38.883  22.456  33.692  1.00  0.86           N  
ATOM   4712  CA  ILE A 616      39.729  22.407  34.863  1.00  0.86           C  
ATOM   4713  C   ILE A 616      38.891  22.869  36.032  1.00  0.86           C  
ATOM   4714  O   ILE A 616      38.393  23.992  36.087  1.00  0.86           O  
ATOM   4715  CB  ILE A 616      40.991  23.261  34.734  1.00  0.86           C  
ATOM   4716  CG1 ILE A 616      41.818  22.771  33.523  1.00  0.86           C  
ATOM   4717  CG2 ILE A 616      41.812  23.206  36.047  1.00  0.86           C  
ATOM   4718  CD1 ILE A 616      43.092  23.578  33.256  1.00  0.86           C  
ATOM   4719  N   ARG A 617      38.674  21.981  37.012  1.00  0.80           N  
ATOM   4720  CA  ARG A 617      38.013  22.343  38.244  1.00  0.80           C  
ATOM   4721  C   ARG A 617      38.845  23.273  39.123  1.00  0.80           C  
ATOM   4722  O   ARG A 617      40.055  23.113  39.256  1.00  0.80           O  
ATOM   4723  CB  ARG A 617      37.579  21.085  39.019  1.00  0.80           C  
ATOM   4724  CG  ARG A 617      36.070  20.789  38.889  1.00  0.80           C  
ATOM   4725  CD  ARG A 617      35.461  20.251  40.179  1.00  0.80           C  
ATOM   4726  NE  ARG A 617      36.186  18.985  40.450  1.00  0.80           N  
ATOM   4727  CZ  ARG A 617      36.135  18.363  41.625  1.00  0.80           C  
ATOM   4728  NH1 ARG A 617      35.459  18.845  42.661  1.00  0.80           N  
ATOM   4729  NH2 ARG A 617      36.803  17.234  41.830  1.00  0.80           N  
ATOM   4730  N   VAL A 618      38.200  24.261  39.773  1.00  0.90           N  
ATOM   4731  CA  VAL A 618      38.865  25.180  40.675  1.00  0.90           C  
ATOM   4732  C   VAL A 618      38.238  24.988  42.039  1.00  0.90           C  
ATOM   4733  O   VAL A 618      37.019  25.041  42.193  1.00  0.90           O  
ATOM   4734  CB  VAL A 618      38.738  26.634  40.227  1.00  0.90           C  
ATOM   4735  CG1 VAL A 618      39.442  27.580  41.225  1.00  0.90           C  
ATOM   4736  CG2 VAL A 618      39.368  26.770  38.824  1.00  0.90           C  
ATOM   4737  N   ILE A 619      39.073  24.723  43.059  1.00  0.91           N  
ATOM   4738  CA  ILE A 619      38.643  24.535  44.426  1.00  0.91           C  
ATOM   4739  C   ILE A 619      39.316  25.610  45.264  1.00  0.91           C  
ATOM   4740  O   ILE A 619      40.535  25.767  45.250  1.00  0.91           O  
ATOM   4741  CB  ILE A 619      38.968  23.134  44.951  1.00  0.91           C  
ATOM   4742  CG1 ILE A 619      38.333  22.050  44.034  1.00  0.91           C  
ATOM   4743  CG2 ILE A 619      38.485  23.017  46.412  1.00  0.91           C  
ATOM   4744  CD1 ILE A 619      38.542  20.598  44.490  1.00  0.91           C  
ATOM   4745  N   MET A 620      38.525  26.400  46.018  1.00  0.88           N  
ATOM   4746  CA  MET A 620      39.044  27.354  46.981  1.00  0.88           C  
ATOM   4747  C   MET A 620      39.270  26.688  48.332  1.00  0.88           C  
ATOM   4748  O   MET A 620      38.402  25.978  48.838  1.00  0.88           O  
ATOM   4749  CB  MET A 620      38.066  28.551  47.156  1.00  0.88           C  
ATOM   4750  CG  MET A 620      38.371  29.496  48.347  1.00  0.88           C  
ATOM   4751  SD  MET A 620      37.143  30.792  48.688  1.00  0.88           S  
ATOM   4752  CE  MET A 620      37.410  31.707  47.154  1.00  0.88           C  
ATOM   4753  N   ILE A 621      40.442  26.935  48.954  1.00  0.82           N  
ATOM   4754  CA  ILE A 621      40.737  26.597  50.333  1.00  0.82           C  
ATOM   4755  C   ILE A 621      40.958  27.917  51.093  1.00  0.82           C  
ATOM   4756  O   ILE A 621      41.870  28.692  50.846  1.00  0.82           O  
ATOM   4757  CB  ILE A 621      41.906  25.614  50.435  1.00  0.82           C  
ATOM   4758  CG1 ILE A 621      41.594  24.351  49.576  1.00  0.82           C  
ATOM   4759  CG2 ILE A 621      42.156  25.265  51.921  1.00  0.82           C  
ATOM   4760  CD1 ILE A 621      42.686  23.277  49.592  1.00  0.82           C  
ATOM   4761  N   THR A 622      40.056  28.256  52.036  1.00  0.78           N  
ATOM   4762  CA  THR A 622      40.121  29.508  52.789  1.00  0.78           C  
ATOM   4763  C   THR A 622      39.987  29.214  54.276  1.00  0.78           C  
ATOM   4764  O   THR A 622      39.717  28.088  54.687  1.00  0.78           O  
ATOM   4765  CB  THR A 622      39.083  30.544  52.332  1.00  0.78           C  
ATOM   4766  OG1 THR A 622      39.256  31.808  52.966  1.00  0.78           O  
ATOM   4767  CG2 THR A 622      37.660  30.062  52.600  1.00  0.78           C  
ATOM   4768  N   GLY A 623      40.209  30.237  55.132  1.00  0.74           N  
ATOM   4769  CA  GLY A 623      40.057  30.188  56.585  1.00  0.74           C  
ATOM   4770  C   GLY A 623      38.813  30.898  57.063  1.00  0.74           C  
ATOM   4771  O   GLY A 623      38.583  31.054  58.262  1.00  0.74           O  
ATOM   4772  N   ASP A 624      37.959  31.363  56.133  1.00  0.72           N  
ATOM   4773  CA  ASP A 624      36.753  32.087  56.474  1.00  0.72           C  
ATOM   4774  C   ASP A 624      35.604  31.136  56.770  1.00  0.72           C  
ATOM   4775  O   ASP A 624      35.691  29.934  56.564  1.00  0.72           O  
ATOM   4776  CB  ASP A 624      36.276  33.038  55.357  1.00  0.72           C  
ATOM   4777  CG  ASP A 624      37.402  33.908  54.845  1.00  0.72           C  
ATOM   4778  OD1 ASP A 624      38.099  34.535  55.673  1.00  0.72           O  
ATOM   4779  OD2 ASP A 624      37.580  33.964  53.596  1.00  0.72           O  
ATOM   4780  N   ASN A 625      34.463  31.644  57.280  1.00  0.76           N  
ATOM   4781  CA  ASN A 625      33.280  30.821  57.489  1.00  0.76           C  
ATOM   4782  C   ASN A 625      32.671  30.342  56.174  1.00  0.76           C  
ATOM   4783  O   ASN A 625      32.954  30.880  55.111  1.00  0.76           O  
ATOM   4784  CB  ASN A 625      32.216  31.476  58.421  1.00  0.76           C  
ATOM   4785  CG  ASN A 625      31.713  32.802  57.875  1.00  0.76           C  
ATOM   4786  OD1 ASN A 625      30.703  32.812  57.173  1.00  0.76           O  
ATOM   4787  ND2 ASN A 625      32.396  33.925  58.197  1.00  0.76           N  
ATOM   4788  N   LYS A 626      31.823  29.293  56.206  1.00  0.78           N  
ATOM   4789  CA  LYS A 626      31.177  28.792  55.006  1.00  0.78           C  
ATOM   4790  C   LYS A 626      30.316  29.822  54.282  1.00  0.78           C  
ATOM   4791  O   LYS A 626      30.405  29.968  53.067  1.00  0.78           O  
ATOM   4792  CB  LYS A 626      30.292  27.580  55.374  1.00  0.78           C  
ATOM   4793  CG  LYS A 626      29.636  26.890  54.168  1.00  0.78           C  
ATOM   4794  CD  LYS A 626      28.838  25.641  54.573  1.00  0.78           C  
ATOM   4795  CE  LYS A 626      28.153  24.942  53.397  1.00  0.78           C  
ATOM   4796  NZ  LYS A 626      27.563  23.663  53.846  1.00  0.78           N  
ATOM   4797  N   GLY A 627      29.487  30.591  55.025  1.00  0.74           N  
ATOM   4798  CA  GLY A 627      28.620  31.628  54.471  1.00  0.74           C  
ATOM   4799  C   GLY A 627      29.343  32.685  53.680  1.00  0.74           C  
ATOM   4800  O   GLY A 627      28.959  33.025  52.563  1.00  0.74           O  
ATOM   4801  N   THR A 628      30.437  33.219  54.251  1.00  0.68           N  
ATOM   4802  CA  THR A 628      31.314  34.158  53.571  1.00  0.68           C  
ATOM   4803  C   THR A 628      32.118  33.538  52.450  1.00  0.68           C  
ATOM   4804  O   THR A 628      32.181  34.103  51.365  1.00  0.68           O  
ATOM   4805  CB  THR A 628      32.269  34.917  54.479  1.00  0.68           C  
ATOM   4806  OG1 THR A 628      33.093  34.072  55.262  1.00  0.68           O  
ATOM   4807  CG2 THR A 628      31.457  35.756  55.468  1.00  0.68           C  
ATOM   4808  N   ALA A 629      32.717  32.343  52.639  1.00  0.80           N  
ATOM   4809  CA  ALA A 629      33.509  31.666  51.630  1.00  0.80           C
[truncated: 231,485 more chars]
