# Supplementary material for: Structural Conservation and Transcriptional Plasticity of atp2a1 in Acrossocheilus fasciatus Under Temperature and Flow Acclimation
Source: Genes (Basel). 2025 Nov 15;16(11):1385. doi: 10.3390/genes16111385 (PMC12652649; doi:10.3390/genes16111385)
Supplement: Supplementary file 1 [file genes-16-01385-s001.zip › Supplementary Material S5.xlsx]

## Sheet: Sheet1
motif_id	motif_alt_id	sequence_name	start	stop	strand	score	p-value	q-value	matched_sequence
MA1584.2	ZIC5	cds.AFchr12_02800.1	1874	1888	-	15.1064	2.1e-06	0.00833	TGCCCCCCGTTGCTT
MA0751.2	ZIC4	cds.AFchr12_02800.1	1875	1888	-	15.9808	2.01e-06	0.00797	TGCCCCCCGTTGCT
MA0696.1	ZIC1	cds.AFchr12_02800.1	1875	1888	-	15.1277	2.2e-06	0.00872	TGCCCCCCGTTGCT
MA0091.2	TAL1::TCF3	cds.AFchr12_02800.1	996	1005	-	16.5056	9.09e-07	0.00361	ACCATCTGGT
MA1563.2	SOX18	cds.AFchr12_02800.1	138	145	+	11.7164	1.79e-05	0.0348	aacaatgc
MA1563.2	SOX18	cds.AFchr12_02800.1	745	752	+	11.7164	1.79e-05	0.0348	aacaatgc
MA0073.2	RREB1	cds.AFchr12_02800.1	1652	1670	+	13.2294	2.62e-06	0.00443	ccaccaaataacccccaca
MA1546.2	PAX3	cds.AFchr12_02800.1	681	694	-	17.0645	8.35e-07	0.00332	CGTTACGCTGATTA
MA0757.2	ONECUT3	cds.AFchr12_02800.1	1924	1935	+	13.3708	1.2e-05	0.0412	gacaatcaataa
MA1532.2	NR1D2	cds.AFchr12_02800.1	1410	1424	+	10.6444	9.72e-06	0.0384	gatgtcagtgtgaca
MA1531.2	NR1D1	cds.AFchr12_02800.1	1411	1424	+	12.1731	9.05e-06	0.0358	atgtcagtgtgaca
MA1522.2	MAZ	cds.AFchr12_02800.1	1498	1505	+	16.0816	8.13e-06	0.0324	cccctccc
MA1522.2	MAZ	cds.AFchr12_02800.1	1862	1869	-	14.0612	1.8e-05	0.0359	CCCCTCCT
MA1107.3	KLF9	cds.AFchr12_02800.1	1754	1764	-	13.0325	1.41e-05	0.00678	GCCACACCCCA
MA1107.3	KLF9	cds.AFchr12_02800.1	218	228	+	12.2033	2.57e-05	0.00678	cacacacacac
MA1107.3	KLF9	cds.AFchr12_02800.1	216	226	+	10.4065	6.88e-05	0.017	tacacacacac
MA1517.2	KLF6	cds.AFchr12_02800.1	1755	1763	-	13.9091	1.12e-05	0.0447	CCACACCCC
MA0599.1	KLF5	cds.AFchr12_02800.1	1755	1764	-	14.9388	5.67e-06	0.0222	GCCACACCCC
MA0599.1	KLF5	cds.AFchr12_02800.1	1497	1506	+	13.4082	2.25e-05	0.0441	ccccctccca
MA0901.3	HOXB13	cds.AFchr12_02800.1	592	600	+	13.3254	1.33e-05	0.0448	acaataaaa
MA0901.3	HOXB13	cds.AFchr12_02800.1	1929	1937	+	13.0873	2.65e-05	0.0448	tcaataaaa
MA0737.1	GLIS3	cds.AFchr12_02800.1	1616	1629	+	10.8852	7.12e-06	0.0283	taccccctacgtat
MA1487.3	FOXE1	cds.AFchr12_02800.1	823	834	+	14	9.96e-06	0.0298	taaaataaacac
MA1487.3	FOXE1	cds.AFchr12_02800.1	323	334	+	13.1724	1.73e-05	0.0298	taaagaaaacaa
MA0041.3	FOXD3	cds.AFchr12_02800.1	324	337	+	14.2361	4.78e-06	0.0165	aaagaaaacaaacg
MA0041.3	FOXD3	cds.AFchr12_02800.1	367	380	+	13.2222	1.22e-05	0.0211	aaagaaaacaaata
MA0847.4	FOXD2	cds.AFchr12_02800.1	823	833	+	14.5085	7.17e-06	0.0263	taaaataaaca
MA0112.4	ESR1	cds.AFchr12_02800.1	1411	1425	-	12.5606	2.21e-06	0.00878	GTGTCACACTGACAT
MA1938.2	ERF::NHLH1	cds.AFchr12_02800.1	1787	1802	+	12.9286	4.98e-06	0.0198	ggcagctggcagtagt
MA1479.2	DMRTC2	cds.AFchr12_02800.1	929	939	-	16.3279	8.2e-07	0.00324	AATTGCTACAT
MA1707.2	DMRTA1	cds.AFchr12_02800.1	928	937	-	13.6	4.63e-06	0.0182	TTGCTACATT
MA1930.2	CTCF	cds.AFchr12_02800.1	1485	1517	+	12.2752	7e-06	0.0275	ctcctctaactgccccctcccatcagaggccac
MA0102.5	CEBPA	cds.AFchr12_02800.1	43	52	+	14.1057	7.41e-06	0.0273	atttcacaat
