# Supplementary material for: Structural Conservation and Transcriptional Plasticity of atp2a1 in Acrossocheilus fasciatus Under Temperature and Flow Acclimation
Source: Genes (Basel). 2025 Nov 15;16(11):1385. doi: 10.3390/genes16111385 (PMC12652649; doi:10.3390/genes16111385)
Supplement: Supplementary file 1 [file genes-16-01385-s001.zip › Supplementary Material S6.xlsx]

## Sheet: Sheet1
gourp	GeneID	chr	strand	exonStart_0base	exonEnd	upstreamES	upstreamEE	downstreamES	downstreamEE	ID	IJC_SAMPLE_1	SJC_SAMPLE_1	IJC_SAMPLE_2	SJC_SAMPLE_2	IncFormLen	SkipFormLen	PValue	FDR	IncLevel1	IncLevel2	IncLevelDifference
16 vs 24	AFchr12_02800.1	chrAfChr12	+	9297875	9297956	9297400	9297539	9298196	9298282	147	8304198725830	0,0,0	552438324025283	0,1,0	229	149	1	1	1.0,1.0,1.0	1.0,1.0,1.0	0
16 vs 24	AFchr12_02800.1	chrAfChr12	+	9298196	9298282	9297875	9297956	9298494	9298792	148	9048216226409	0,0,1	574268798326771	0,0,0	234	149	1	1	1.0,1.0,1.0	1.0,1.0,1.0	0
16 vs 24	AFchr12_02800.1	chrAfChr12	+	9302875	9303009	9302679	9302765	9303711	9303829	149	1.38273e+17	1,0,0	1.05438e+16	0,0,0	282	149	1	1	1.0,1.0,1.0	1.0,1.0,1.0	0
16 vs 24	AFchr12_02800.1	chrAfChr12	+	9304368	9304412	9303915	9304033	9305285	9305594	150	1.19372e+16	470433564619	451196067431837	7606122054941	192	149	0	0	0.952,0.945,0.944	0.822,0.794,0.833	0.131
20 vs 24	AFchr12_02800.1	chrAfChr12	+	9297875	9297956	9297400	9297539	9298196	9298282	153	516006361186018	0,0,0	552438324025283	0,1,0	229	149	1	1	1.0,1.0,1.0	1.0,1.0,1.0	0
20 vs 24	AFchr12_02800.1	chrAfChr12	+	9304368	9304412	9303915	9304033	9305285	9305594	154	512775685047451	714392888398	451196067431837	7606122054941	192	149	0.279837	1	0.848,0.826,0.814	0.822,0.794,0.833	0.013
28 vs 24	AFchr12_02800.1	chrAfChr12	+	9295613	9295696	9295465	9295483	9297175	9297280	151	405865631554214	0,0,1	388075959916823	0,0,0	231	149	1	1	1.0,1.0,1.0	1.0,1.0,1.0	0
28 vs 24	AFchr12_02800.1	chrAfChr12	+	9297875	9297956	9297400	9297539	9298196	9298282	152	616797874876396	0,0,0	552438324025283	0,1,0	229	149	1	1	1.0,1.0,1.0	1.0,1.0,1.0	0
28 vs 24	AFchr12_02800.1	chrAfChr12	+	9298196	9298282	9297875	9297956	9298494	9298792	153	642528168080234	1,0,0	574268798326771	0,0,0	234	149	1	1	1.0,1.0,1.0	1.0,1.0,1.0	0
28 vs 24	AFchr12_02800.1	chrAfChr12	+	9302875	9303009	9302679	9302765	9303711	9303829	154	8.90981e+16	1,0,0	1.05438e+16	0,0,0	282	149	1	1	1.0,1.0,1.0	1.0,1.0,1.0	0
28 vs 24	AFchr12_02800.1	chrAfChr12	+	9304368	9304412	9303915	9304033	9305285	9305594	155	339966032540022	671480829130	451196067431837	7606122054941	192	149	0.599832	1	0.797,0.853,0.773	0.822,0.794,0.833	-0.009
2bl vs 0bl	AFchr12_02800.1	chrAfChr12	+	9295465	9295483	9294030	9294567	9295613	9295696	100	459595005439428	2,2,0	186591509733111	0,0,0	166	149	1	1	1.0,1.0,1.0	1.0,1.0,1.0	0
2bl vs 0bl	AFchr12_02800.1	chrAfChr12	+	9295613	9295696	9294030	9294567	9297175	9297280	101	184311715914627	1,0,0	5867563612761	0,1,0	231	149	1	1	1.0,1.0,1.0	1.0,1.0,1.0	0
2bl vs 0bl	AFchr12_02800.1	chrAfChr12	+	9297875	9297956	9297400	9297539	9298196	9298282	102	696936834056784	0,1,0	274772432747610	0,8,0	229	149	1	1	1.0,1.0,1.0	1.0,0.999,1.0	0
2bl vs 0bl	AFchr12_02800.1	chrAfChr12	+	9298196	9298282	9297875	9297956	9298494	9298792	103	631066292951287	0,0,0	249922211642926	0,1,0	234	149	1	1	1.0,1.0,1.0	1.0,1.0,1.0	0
2bl vs 0bl	AFchr12_02800.1	chrAfChr12	+	9302875	9303009	9302679	9302765	9303711	9303829	104	822159824470117	3,0,0	613696393564720	0,2,0	282	149	1	1	1.0,1.0,1.0	1.0,1.0,1.0	0
2bl vs 0bl	AFchr12_02800.1	chrAfChr12	+	9303915	9304033	9303711	9303829	9305285	9305594	105	495655784343505	0,0,0	415874572446836	0,1,2	266	149	1	1	1.0,1.0,1.0	1.0,1.0,1.0	0
2bl vs 0bl	AFchr12_02800.1	chrAfChr12	+	9304368	9304412	9303915	9304033	9305285	9305594	106	759359681465124	656241176242	816389109684122	313148564753	192	149	7.16592639638e-06	0.00115837703695	0.9,0.948,0.89	0.953,0.936,0.932	-0.028
4bl vs 0bl	AFchr12_02800.1	chrAfChr12	+	9295465	9295483	9294030	9294567	9297175	9297280	95	8564,9531,0	0,2,0	366231976325	0,1,0	166	149	1	1	1.0,1.0,NA	1.0,1.0,1.0	0
4bl vs 0bl	AFchr12_02800.1	chrAfChr12	+	9295613	9295696	9294030	9294567	9297175	9297280	96	16242,18295,0	0,2,0	5867563612761	0,1,0	231	149	1	1	1.0,1.0,NA	1.0,1.0,1.0	0
4bl vs 0bl	AFchr12_02800.1	chrAfChr12	+	9295613	9295696	9295465	9295483	9297175	9297280	97	49164,58265,0	1,4,0	208871755839582	0,0,0	231	149	1	1	1.0,1.0,NA	1.0,1.0,1.0	0
4bl vs 0bl	AFchr12_02800.1	chrAfChr12	+	9297875	9297956	9297400	9297539	9298196	9298282	98	66652,71407,0	0,15,0	274772432747610	0,8,0	229	149	1	1	1.0,1.0,NA	1.0,0.999,1.0	0
4bl vs 0bl	AFchr12_02800.1	chrAfChr12	+	9297875	9297956	9297400	9297539	9298494	9298792	99	23330,24823,0	0,3,0	9009834217131	0,0,0	229	149	1	1	1.0,1.0,NA	1.0,1.0,1.0	0
4bl vs 0bl	AFchr12_02800.1	chrAfChr12	+	9298196	9298282	9297400	9297539	9298494	9298792	100	16974,18898,0	0,3,0	6511613312444	0,0,0	234	149	1	1	1.0,1.0,NA	1.0,1.0,1.0	0
4bl vs 0bl	AFchr12_02800.1	chrAfChr12	+	9298196	9298282	9297875	9297956	9298494	9298792	101	60308,65469,0	1,0,0	249922211642926	0,1,0	234	149	1	1	1.0,1.0,NA	1.0,1.0,1.0	0
4bl vs 0bl	AFchr12_02800.1	chrAfChr12	+	9302875	9303009	9302679	9302765	9303711	9303829	102	88365,81133,0	0,13,0	613696393564720	0,2,0	282	149	1	1	1.0,1.0,NA	1.0,1.0,1.0	0
4bl vs 0bl	AFchr12_02800.1	chrAfChr12	+	9303915	9304033	9303711	9303829	9305285	9305594	103	52732,45246,0	0,0,0	415874572446836	0,1,2	266	149	1	1	1.0,1.0,NA	1.0,1.0,1.0	0
4bl vs 0bl	AFchr12_02800.1	chrAfChr12	+	9304368	9304412	9303915	9304033	9305285	9305594	104	96167,79581,0	2480,2059,0	816389109684122	313148564753	192	149	1	1	0.968,0.968,NA	0.953,0.936,0.932	0.028
